# Supplementary material for: Adipose MDM2 regulates systemic insulin sensitivity
Source: Sci Rep. 2021 Nov 8;11:21839. doi: 10.1038/s41598-021-01240-3 (PMC8575914; doi:10.1038/s41598-021-01240-3)
Supplement: Supplementary file 1 — Supplementary Information 1. [file 41598_2021_1240_MOESM1_ESM.xlsx]

## Sheet: Sheet1
Protein ID	Protein name	Gene name		Combined		Rep. #1	Rep. #2	Rep. #3	Rep. #4	Rep. #5
P11588	Major urinary protein 1	Mup1		-3.26586		-3.23209	-3.44748	-3.3073	-3.14317	-3.19924
Q5SX39	Myosin-4	Myh4		-2.88808		-2.88471	-3.05573	-2.84986	-2.83586	-2.81423
O88990	Alpha-actinin-3	Actn3		-2.74443		-2.93487	NaN	NaN	NaN	-2.55399
P11589	Major urinary protein 2	Mup2		-2.71428		-2.70558	NaN	NaN	-2.71366	-2.7236
P13412	Troponin I, fast skeletal muscle	Tnni2		-2.68044		-2.49781	-2.97852	-2.56347	-2.69817	-2.66425
P13542	Myosin-8	Myh8		-2.6603		-2.72467	-2.87215	-2.33849	-2.68213	-2.68404
P97457	Myosin regulatory light chain 2, skeletal muscle isoform	Mylpf		-2.56448		-2.48237	-2.75894	-2.57417	-2.36098	-2.64594
Q9QZ47	Troponin T, fast skeletal muscle	Tnnt3		-2.48744		-2.33674	-2.61036	-2.40536	-2.70454	-2.38021
P05977	Myosin light chain 1/3, skeletal muscle isoform	Myl1		-2.46644		-2.4237	-2.68656	-2.44856	-2.27461	-2.49878
Q05421	Cytochrome P450 2E1	Cyp2e1		-2.2459		-2.29586	-2.45687	-1.92194	NaN	-2.30892
Q5XKE0	Myosin-binding protein C, fast-type	Mybpc2		-2.19372		-3.4698	NaN	NaN	NaN	-0.917645
P20801	Troponin C, skeletal muscle	Tnnc2		-2.06068		-2.14012	NaN	-1.85466	NaN	-2.18726
Q00898	Alpha-1-antitrypsin 1-5	Serpina1e		-2.04331		-2.1323	-2.13919	-2.00376	-2.2942	-1.64708
Q7TQ48	Sarcalumenin	Srl		-1.99067		-1.87692	NaN	NaN	NaN	-2.10442
Q9JK37	Myozenin-1	Myoz1		-1.91931		-1.81436	NaN	NaN	NaN	-2.02426
Q9WUB3	Glycogen phosphorylase, muscle form	Pygm		-1.82691		-1.86719	-1.90818	-1.79178	-1.98199	-1.58541
O09165	Calsequestrin-1	Casq1		-1.78774		-1.9178	NaN	NaN	-1.7158	-1.72961
Q99P87	Resistin	Retn		-1.64972		-1.63097	-1.60288	-1.73179	-1.58294	-1.7
P07310	Creatine kinase M-type	Ckm		-1.64741		-1.68495	-1.64216	-1.61965	-1.65368	-1.63662
P68134	Actin, alpha skeletal muscle	Acta1		-1.60566		-1.4965	-1.86164	-1.61666	-1.55831	-1.49521
P21550	Beta-enolase	Eno3		-1.59009		-1.70308	-1.68762	-1.54501	-1.38798	-1.62677
Q8K182	Complement component C8 alpha chain	C8a		-1.42931		-1.51945	NaN	NaN	-1.46089	-1.30758
P31532	Serum amyloid A-4 protein	Saa4		-1.35814		-1.50807	NaN	NaN	NaN	-1.20822
Q9QXM1	Junction-mediating and -regulatory protein	Jmy		-1.34069		-2.44065	NaN	NaN	NaN	-0.240739
P49290	Eosinophil peroxidase	Epx		-1.30105		-1.36074	NaN	NaN	NaN	-1.24136
Q8BH35	Complement component C8 beta chain	C8b		-1.29763		-1.55415	NaN	NaN	NaN	-1.04111
O55042	Alpha-synuclein	Snca		-1.16454		-1.02388	NaN	NaN	NaN	-1.3052
Q9CQL4	39S ribosomal protein L20, mitochondrial	Mrpl20		-1.15283		-0.240446	NaN	NaN	NaN	-2.06521
P32848	Parvalbumin alpha	Pvalb		-1.12458		-1.1165	-1.22152	-1.10997	-1.07486	-1.10007
E9Q8I9	Protein furry homolog	Fry		-1.07721		0.162741	-0.839244	NaN	NaN	-2.55514
A6X935	Inter alpha-trypsin inhibitor, heavy chain 4	Itih4		-1.07639		-1.05808	-0.987792	-1.17201	-1.09647	-1.0676
Q9QXG4	Acetyl-coenzyme A synthetase, cytoplasmic	Acss2		-1.02127		-1.15583	-0.7595	-1.02587	-1.11285	-1.05228
Q9Z1R3	Apolipoprotein M	Apom		-1.00951		-1.04452	NaN	NaN	NaN	-0.9745
Q8C196	Carbamoyl-phosphate synthase [ammonia], mitochondrial	Cps1		-0.982508		-1.4095	NaN	NaN	NaN	-0.555516
P18528	Ig heavy chain V region 6.96			-0.95838		-0.341209	-0.407212	-2.1965	NaN	-0.888599
P42703	Leukemia inhibitory factor receptor	Lifr		-0.932567		-1.18407	-1.05025	NaN	NaN	-0.563381
Q62264	Thyroid hormone-inducible hepatic protein	Thrsp		-0.931367		-0.883364	-1.05627	-1.04042	-0.8423	-0.834479
Q8BJ56	Patatin-like phospholipase domain-containing protein 2	Pnpla2		-0.929218		-0.900217	-0.92793	-1.11055	-0.747198	-0.960195
Q9EP95	Resistin-like alpha	Retnla		-0.914979		-1.12183	NaN	NaN	NaN	-0.708128
Q8R429	Sarcoplasmic/endoplasmic reticulum calcium ATPase 1	Atp2a1		-0.914586		-1.88038	-0.0610404	-2.16634	-0.264147	-0.201023
P16015	Carbonic anhydrase 3	Ca3		-0.897769		-0.875556	-0.91907	-0.875765	-0.88509	-0.933365
P07759	Serine protease inhibitor A3K	Serpina3k		-0.894488		-0.884106	-0.932545	-0.890657	-0.858477	-0.906657
Q9QXY6	EH domain-containing protein 3	Ehd3		-0.879222		-0.964432	-0.81983	NaN	NaN	-0.853405
Q8VCT4	Carboxylesterase 1D	Ces1d		-0.855518		-0.851424	-0.829816	-0.844263	-0.83822	-0.913869
P30115	Glutathione S-transferase A3	Gsta3		-0.845987		-0.880456	-0.863715	-0.897695	-0.779669	-0.808402
A6H6A9	Rab GTPase-activating protein 1-like	Rabgap1l		-0.833275		-1.71931	NaN	NaN	0.0527599	NaN
Q60590	Alpha-1-acid glycoprotein 1	Orm1		-0.811336		-0.784452	-0.761396	-0.844452	-0.81476	-0.851622
Q61704	Inter-alpha-trypsin inhibitor heavy chain H3	Itih3		-0.798364		-0.831778	-0.712646	-0.778598	-0.81895	-0.84985
Q03734	Serine protease inhibitor A3M	Serpina3m		-0.792524		-0.897536	-0.809554	-0.655681	-0.707552	-0.892298
Q9R0G7	Zinc finger E-box-binding homeobox 2	Zeb2		-0.766312		0.207115	-2.31011	NaN	NaN	-0.195941
Q9QYH6	Melanoma-associated antigen D1	Maged1		-0.765789		-2.77142	0.075806	NaN	0.398248	NaN
E9Q4Z2	Acetyl-CoA carboxylase 2	Acacb		-0.754943		-0.84827	-0.966563	-0.493401	NaN	-0.711538
Q6GQS1	Calcium-binding mitochondrial carrier protein SCaMC-3	Slc25a23		-0.750636		-2.14564	0.644367	NaN	NaN	NaN
Q9QYG0	Protein NDRG2	Ndrg2		-0.748078		-0.888984	-0.765372	-0.674913	NaN	-0.663044
Q9JHH6	Carboxypeptidase B2	Cpb2		-0.737096		-0.379942	NaN	NaN	NaN	-1.09425
Q9Z2V4	Phosphoenolpyruvate carboxykinase, cytosolic [GTP]	Pck1		-0.725192		-0.709138	-0.697833	-0.733711	-0.715753	-0.769523
Q61247	Alpha-2-antiplasmin	Serpinf2		-0.720272		-0.724966	-0.681343	-0.679172	-0.765118	-0.75076
Q9D2R0	Acetoacetyl-CoA synthetase	Aacs		-0.718822		-0.739567	-0.667307	-0.923971	-0.70619	-0.557076
O70362	Phosphatidylinositol-glycan-specific phospholipase D	Gpld1		-0.717377		-0.430974	NaN	NaN	NaN	-1.00378
P13516	Acyl-CoA desaturase 1	Scd1		-0.709606		-0.767949	-0.58356	-0.849618	-0.814223	-0.53268
Q9JKS4	LIM domain-binding protein 3	Ldb3		-0.706202		-0.796835	-0.961556	-0.825155	NaN	-0.241263
Q61024	Asparagine synthetase [glutamine-hydrolyzing]	Asns		-0.701958		-0.73919	-0.892934	-0.68915	-0.703228	-0.48529
P11531	Dystrophin	Dmd		-0.697095		-0.251811	NaN	NaN	NaN	-1.14238
Q6PD31	Trafficking kinesin-binding protein 1	Trak1		-0.694393		-0.421578	NaN	NaN	NaN	-0.967207
Q61753	D-3-phosphoglycerate dehydrogenase	Phgdh		-0.693709		-0.688683	-0.664051	-0.720726	-0.700627	-0.69446
E9PV24	Fibrinogen alpha chain	Fga		-0.68297		-0.647245	-0.708078	-0.642184	-0.686939	-0.730402
P50285	Dimethylaniline monooxygenase [N-oxide-forming] 1	Fmo1		-0.668515		-0.713538	-0.616037	-0.853922	-0.571963	-0.587117
Q80W22	Threonine synthase-like 2	Thnsl2		-0.666696		-0.736664	-0.837926	NaN	NaN	-0.425497
P51912	Neutral amino acid transporter B(0)	Slc1a5		-0.656528		-0.673551	-0.461024	-0.941324	-0.585891	-0.620848
Q8BHB9	Chloride intracellular channel protein 6	Clic6		-0.647751		-0.895199	NaN	NaN	-0.400303	NaN
Q9DBB8	Trans-1,2-dihydrobenzene-1,2-diol dehydrogenase	Dhdh		-0.639211		-0.532608	-0.494866	-0.750075	-0.778715	-0.639793
Q5SWU9	Acetyl-CoA carboxylase 1	Acaca		-0.6342		-0.712556	-0.560831	-0.637217	-0.600056	-0.66034
Q68FL4	Putative adenosylhomocysteinase 3	Ahcyl2		-0.63249		-0.740508	-0.475442	-0.749462	-0.78039	-0.416646
Q00897	Alpha-1-antitrypsin 1-4	Serpina1d		-0.631801		-0.62657	-0.644236	-0.630739	-0.62566	NaN
P20918	Activation peptide	Plg		-0.630621		-0.656343	-0.594079	-0.648675	-0.638529	-0.615481
Q91V92	ATP-citrate synthase	Acly		-0.623866		-0.592318	-0.673079	-0.656909	-0.569019	-0.628007
Q64096	Guanine nucleotide exchange factor DBS	Mcf2l		-0.623083		-0.656645	NaN	NaN	NaN	-0.589521
P21180	Complement C2	C2		-0.618808		-0.198486	NaN	NaN	NaN	-1.03913
Q9EPC5	Retinoid-binding protein 7	Rbp7		-0.617014		-0.728487	NaN	-0.948601	-0.173953	NaN
O55003	BCL2/adenovirus E1B 19 kDa protein-interacting protein 3	Bnip3		-0.616293		-0.550773	NaN	NaN	-0.858068	-0.440037
Q91WP6	Serine protease inhibitor A3N	Serpina3n		-0.614712		-0.675216	-0.621692	-0.52212	-0.668897	-0.585635
Q3UMB5	Smith-Magenis syndrome chromosomal region candidate gene 8 protein homolog	Smcr8		-0.614076		-0.822186	NaN	NaN	NaN	-0.405966
P28665	Murinoglobulin-1	Mug1		-0.613922		-0.634595	-0.603938	-0.625511	-0.606794	-0.598774
P14142	Solute carrier family 2, facilitated glucose transporter member 4	Slc2a4		-0.604712		-0.689133	NaN	NaN	NaN	-0.52029
Q91WU0	Carboxylic ester hydrolase	Ces1f		-0.604181		-0.622653	-0.52841	-0.569387	-0.635494	-0.664962
Q9ERT9	Protein phosphatase 1 regulatory subunit 1A	Ppp1r1a		-0.60288		-0.470245	-0.808365	NaN	-0.479309	-0.6536
Q60994	Adiponectin	Adipoq		-0.599694		-0.543742	-0.518353	-0.714467	-0.481926	-0.739982
P19096	[Acyl-carrier-protein] S-acetyltransferase	Fasn		-0.58358		-0.56946	-0.627334	-0.544151	-0.590703	-0.586253
Q8K0E8	Fibrinogen beta chain	Fgb		-0.583046		-0.59638	-0.557036	-0.585581	-0.573477	-0.602754
Q810A3	Tetratricopeptide repeat protein 9C	Ttc9c		-0.581256		-0.51481	NaN	NaN	NaN	-0.647701
P15208	Insulin receptor	Insr		-0.578817		-0.943027	NaN	NaN	NaN	-0.214606
P62631	Elongation factor 1-alpha 2	Eef1a2		-0.578017		-0.580353	NaN	NaN	NaN	-0.57568
P01027	Acylation stimulating protein	C3		-0.57124		-0.586419	-0.531368	-0.562259	-0.59158	-0.584576
P39039	Mannose-binding protein A	Mbl1		-0.569991		-0.365457	NaN	-0.774526	NaN	NaN
Q8VCM7	Fibrinogen gamma chain	Fgg		-0.566521		-0.625467	-0.575311	-0.584394	-0.502519	-0.544914
Q01279	Epidermal growth factor receptor	Egfr		-0.566135		-0.640734	-0.556484	NaN	NaN	-0.501188
P70695	Fructose-1,6-bisphosphatase isozyme 2	Fbp2		-0.564469		-0.811327	NaN	NaN	NaN	-0.317612
Q9QXC1	Fetuin-B	Fetub		-0.560935		-0.615134	-0.447537	-0.602972	-0.548686	-0.590348
Q8R121	Protein Z-dependent protease inhibitor	Serpina10		-0.56084		-0.486308	NaN	NaN	NaN	-0.635371
Q80XL6	Acyl-CoA dehydrogenase family member 11	Acad11		-0.560028		-0.490537	-0.653881	-0.613181	-0.46571	-0.57683
Q8BHY3	Anoctamin-1	Ano1		-0.558906		-0.23724	NaN	NaN	NaN	-0.880573
Q60760	Growth factor receptor-bound protein 10	Grb10		-0.558209		-0.440183	NaN	NaN	NaN	-0.676236
Q9CXR1	Dehydrogenase/reductase SDR family member 7	Dhrs7		-0.556501		-0.480358	-0.555342	-0.737105	-0.578395	-0.431303
Q5HZI1	Microtubule-associated tumor suppressor 1 homolog	Mtus1		-0.555701		-0.450612	-0.501512	-1.07439	NaN	-0.19629
Q99JR1	Sideroflexin-1	Sfxn1		-0.553994		-0.497971	-0.492134	-0.527303	-0.86149	-0.391072
Q9WVL0	Maleylacetoacetate isomerase	Gstz1		-0.55345		-0.561085	-0.510431	-0.531871	-0.605539	-0.558323
P07758	Alpha-1-antitrypsin 1-1	Serpina1a		-0.552929		-0.558805	-0.597267	-0.555895	-0.535139	-0.517537
Q00896	Alpha-1-antitrypsin 1-3	Serpina1c		-0.552929		-0.558805	-0.597267	-0.555895	-0.535139	-0.517537
P56198	Cell death activator CIDE-3	Cidec		-0.548277		-0.520799	-0.462497	-0.706843	-0.558092	-0.493155
Q61409	cGMP-inhibited 3',5'-cyclic phosphodiesterase B	Pde3b		-0.544036		-0.427707	NaN	-0.713826	NaN	-0.490574
Q9DB29	Isoamyl acetate-hydrolyzing esterase 1 homolog	Iah1		-0.543807		-0.533151	-0.548697	NaN	-0.787504	-0.305875
O89032	SH3 and PX domain-containing protein 2A	Sh3pxd2a		-0.537913		-0.476679	-0.64851	NaN	-0.448085	-0.578378
Q8BJF9	Charged multivesicular body protein 2b	Chmp2b		-0.535791		0.0951615	-2.00679	NaN	-0.196923	-0.034612
Q60876	Eukaryotic translation initiation factor 4E-binding protein 1	Eif4ebp1		-0.531414		-0.506603	NaN	-0.557645	NaN	-0.529994
P06801	NADP-dependent malic enzyme	Me1		-0.528262		-0.507679	-0.509277	-0.500002	-0.531348	-0.593002
Q61285	ATP-binding cassette sub-family D member 2	Abcd2		-0.527897		-0.533831	-0.496108	-0.70331	-0.450129	-0.456108
Q64FW2	All-trans-retinol 13,14-reductase	Retsat		-0.524881		-0.542998	-0.581514	NaN	NaN	-0.450131
Q9QYI5	DnaJ homolog subfamily B member 2	Dnajb2		-0.523869		-0.353209	NaN	NaN	NaN	-0.694529
Q61234	Alpha-1-syntrophin	Snta1		-0.5211		-0.426557	-0.537414	-0.438626	-0.697936	-0.504965
Q00623	Apolipoprotein A-I	Apoa1		-0.520955		-0.536846	-0.49732	-0.526515	-0.515516	-0.528577
O35945	Aldehyde dehydrogenase, cytosolic 1	Aldh1a7		-0.520895		-0.564769	-0.445638	-0.53191	-0.598127	-0.464033
Q9Z1E4	Glycogen [starch] synthase, muscle	Gys1		-0.519393		-0.532216	-0.398108	NaN	NaN	-0.627855
P47857	ATP-dependent 6-phosphofructokinase, muscle type	Pfkm		-0.51791		-0.500401	-0.563768	-0.437995	-0.430311	-0.657076
Q9R257	Heme-binding protein 1	Hebp1		-0.51699		-0.498225	-0.668705	-0.590304	-0.444083	-0.383635
Q923B6	Metalloreductase STEAP4	Steap4		-0.514389		-0.550708	-0.409397	-0.602617	-0.566765	-0.442457
Q64339	Ubiquitin-like protein ISG15	Isg15		-0.511999		-0.514755	-0.597054	NaN	NaN	-0.424188
Q9D7J9	Enoyl-CoA hydratase domain-containing protein 3, mitochondrial	Echdc3		-0.511632		-0.465812	-0.450718	-0.428447	-0.521069	-0.692115
Q9D0F9	Phosphoglucomutase-1	Pgm1		-0.511332		-0.534749	-0.527569	-0.549624	-0.472683	-0.472033
Q8QZR5	Alanine aminotransferase 1	Gpt		-0.510546		-0.538833	-0.522916	-0.595354	-0.477062	-0.418563
P54310	Hormone-sensitive lipase	Lipe		-0.509708		-0.530434	-0.376423	-0.553481	-0.586192	-0.502012
P29699	Alpha-2-HS-glycoprotein	Ahsg		-0.509368		-0.520106	-0.506833	-0.487116	-0.491818	-0.540969
Q60823	RAC-beta serine/threonine-protein kinase	Akt2		-0.508961		-0.556776	-0.498944	-0.429072	-0.482626	-0.577388
Q9DBM2	3-hydroxyacyl-CoA dehydrogenase	Ehhadh		-0.504118		-0.475002	-0.512574	-0.524726	-0.468922	-0.539367
Q05020	Apolipoprotein C-II	Apoc2		-0.503839		-0.579058	-0.431422	NaN	NaN	-0.501038
Q9WU79	Proline dehydrogenase 1, mitochondrial	Prodh		-0.503697		-0.574984	NaN	NaN	NaN	-0.432409
P04919	Band 3 anion transport protein	Slc4a1		-0.503172		-0.588385	NaN	NaN	NaN	-0.417959
Q9CXP8	Guanine nucleotide-binding protein G(I)/G(S)/G(O) subunit gamma-10	Gng10		-0.500728		-0.621238	NaN	NaN	-0.380218	NaN
Q8CI94	Glycogen phosphorylase, brain form	Pygb		-0.498143		-0.496007	-0.466631	-0.693901	-0.403399	-0.430779
Q8CG16	Complement C1r-A subcomponent	C1ra		-0.496229		-0.699317	NaN	NaN	NaN	-0.293142
P03953	Complement factor D	Cfd		-0.492588		-0.447576	-0.584299	NaN	-0.517624	-0.420852
Q9ET01	Glycogen phosphorylase, liver form	Pygl		-0.492573		-0.482177	-0.510735	-0.50333	-0.465332	-0.501291
Q9R1Z7	6-pyruvoyl tetrahydrobiopterin synthase	Pts		-0.492306		-0.443701	NaN	NaN	NaN	-0.540912
Q02257	Junction plakoglobin	Jup		-0.490893		-0.524194	-0.69272	-0.41214	NaN	-0.334517
Q8CFB4	Guanylate-binding protein 5	Gbp5		-0.488321		-0.430802	-0.524754	NaN	NaN	-0.509406
Q71RI9	Kynurenine--oxoglutarate transaminase 3	Ccbl2		-0.484208		-0.403024	-0.291032	-0.397456	-0.885501	-0.444026
P24472	Glutathione S-transferase A4	Gsta4		-0.480913		-0.49515	-0.50962	-0.439162	-0.427352	-0.533282
P06683	Complement component C9	C9		-0.479214		-0.614228	NaN	NaN	NaN	-0.344199
P51910	Apolipoprotein D	Apod		-0.478082		-0.384256	NaN	NaN	NaN	-0.571908
P56395	Cytochrome b5	Cyb5a		-0.47763		-0.410813	-0.512437	-0.509163	-0.462251	-0.493484
Q9QZN4	F-box only protein 6	Fbxo6		-0.472962		-0.507947	NaN	NaN	NaN	-0.437976
Q9ESK9	RB1-inducible coiled-coil protein 1	Rb1cc1		-0.471964		-0.303167	NaN	NaN	NaN	-0.640762
Q8BVA5	UPF0554 protein C2orf43 homolog			-0.469909		-0.398771	-0.769423	NaN	-0.319491	-0.39195
O09174	Alpha-methylacyl-CoA racemase	Amacr		-0.464162		-0.242389	NaN	NaN	NaN	-0.685935
Q8R3B1	1-phosphatidylinositol 4,5-bisphosphate phosphodiesterase delta-1	Plcd1		-0.464042		-0.443618	-0.468547	-0.456326	-0.454851	-0.49687
Q920E5	Farnesyl pyrophosphate synthase	Fdps		-0.46212		-0.481764	-0.323929	-0.589574	-0.56245	-0.352881
A2AQ25	Sickle tail protein	Skt		-0.461539		-0.398362	-0.458502	-0.393078	-0.609625	-0.448127
Q9DCN1	Peroxisomal NADH pyrophosphatase NUDT12	Nudt12		-0.459646		-0.397435	-0.44804	-0.876482	-0.286306	-0.289967
Q91VF2	Histamine N-methyltransferase	Hnmt		-0.458719		-0.510656	-0.316398	-0.681077	-0.303335	-0.482131
Q9Z1P7	KN motif and ankyrin repeat domain-containing protein 3	Kank3		-0.458428		-0.25363	-0.637098	-0.31584	-0.554312	-0.531258
Q99K85	Phosphoserine aminotransferase	Psat1		-0.457683		-0.353146	-0.398037	-0.694455	-0.467721	-0.375058
P52840	Sulfotransferase 1A1	Sult1a1		-0.456923		-0.566814	-0.296666	-0.476852	NaN	-0.487362
Q922E4	Ethanolamine-phosphate cytidylyltransferase	Pcyt2		-0.456067		-0.49489	-0.342868	-0.6495	-0.34685	-0.446227
Q99L88	Beta-1-syntrophin	Sntb1		-0.453636		-0.467611	-0.351354	-0.491301	-0.457462	-0.500451
Q9DBE0	Cysteine sulfinic acid decarboxylase	Csad		-0.453166		-0.531336	-0.363493	-0.446512	-0.464404	-0.460083
Q61107	Guanylate-binding protein 4	Gbp4		-0.453002		-0.551151	NaN	NaN	NaN	-0.354853
Q91ZE0	Trimethyllysine dioxygenase, mitochondrial	Tmlhe		-0.45249		-0.388746	NaN	NaN	NaN	-0.516235
Q9JHL1	Na(+)/H(+) exchange regulatory cofactor NHE-RF2	Slc9a3r2		-0.451362		-0.308062	-0.490008	-0.725614	-0.304548	-0.428578
Q9CZJ2	Heat shock 70 kDa protein 12B	Hspa12b		-0.450131		-0.424805	-0.421157	-0.624951	-0.305489	-0.474251
Q6Q477	Calcium-transporting ATPase	Atp2b4		-0.447955		-0.579276	-0.166461	-0.638842	-0.447983	-0.407213
Q69ZX8	Actin-binding LIM protein 3	Ablim3		-0.447664		-0.374824	NaN	-0.772248	-0.18441	-0.459174
Q3USB7	Inactive phospholipase C-like protein 1	Plcl1		-0.446961		-1.13913	0.245208	NaN	NaN	NaN
Q925F2	Endothelial cell-selective adhesion molecule	Esam		-0.443949		-0.178462	NaN	-0.919243	NaN	-0.234141
Q8BGT5	Alanine aminotransferase 2	Gpt2		-0.443281		-0.518591	-0.36689	-0.41897	-0.407271	-0.504683
Q99P30	Peroxisomal coenzyme A diphosphatase NUDT7	Nudt7		-0.442655		-0.450951	-0.291085	-0.494244	-0.476219	-0.500774
O08715	A-kinase anchor protein 1, mitochondrial	Akap1		-0.442182		-0.214598	NaN	NaN	-1.05155	-0.0603966
O88947	Activated factor Xa heavy chain	F10		-0.441321		-0.471927	-0.488965	NaN	NaN	-0.363071
Q3UH93	Plexin-D1	Plxnd1		-0.440472		-0.373813	NaN	NaN	NaN	-0.507132
Q1ERP8	CMRF35-like molecule 9	Cd300lg		-0.437944		-0.50331	-0.320644	-0.689984	NaN	-0.237839
P31324	cAMP-dependent protein kinase type II-beta regulatory subunit	Prkar2b		-0.436481		-0.41543	-0.405508	-0.5018	-0.420454	-0.439212
Q3U186	Probable arginine--tRNA ligase, mitochondrial	Rars2		-0.43607		-0.0991127	NaN	NaN	NaN	-0.773028
Q8K2C8	Glycerol-3-phosphate acyltransferase 4	Agpat6		-0.435391		-0.225335	-0.645447	NaN	NaN	NaN
Q9D1G2	Phosphomevalonate kinase	Pmvk		-0.428628		-0.397908	NaN	-0.431155	-0.357613	-0.527838
Q14DH7	Acyl-CoA synthetase short-chain family member 3, mitochondrial	Acss3		-0.428356		-0.467008	-0.275968	-0.675732	-0.373676	-0.349397
Q64435	UDP-glucuronosyltransferase 1-6	Ugt1a6		-0.42759		-0.504425	-0.138596	-0.816121	-0.512034	-0.166776
P97872	Dimethylaniline monooxygenase [N-oxide-forming] 5	Fmo5		-0.425257		-0.485113	NaN	NaN	NaN	-0.365401
Q9D1N2	Glycosylphosphatidylinositol-anchored high density lipoprotein-binding protein 1	Gpihbp1		-0.422272		-0.475798	-0.34648	-0.493122	-0.594077	-0.201883
Q9DBX1	Regulator of cell cycle RGCC	Rgcc		-0.420695		-0.261343	-0.488598	NaN	NaN	-0.512144
Q7TN79	A-kinase anchor protein 7 isoform gamma	Akap7		-0.420494		-0.467569	NaN	NaN	NaN	-0.37342
Q61176	Arginase-1	Arg1		-0.419951		-0.57906	NaN	NaN	NaN	-0.260842
Q8CFH6	Serine/threonine-protein kinase SIK2	Sik2		-0.41935		-0.222186	NaN	NaN	-0.512841	-0.523022
O70293	G protein-coupled receptor kinase 6	Grk6		-0.416184		-0.325614	NaN	NaN	NaN	-0.506753
Q8C5P7	Testis development-related protein	Tdrp		-0.415742		-0.452258	-0.466494	-0.206192	-0.508199	-0.445569
Q8BH64	EH domain-containing protein 2	Ehd2		-0.414083		-0.414862	-0.443375	-0.431259	-0.380164	-0.400753
Q3TBW2	39S ribosomal protein L10, mitochondrial	Mrpl10		-0.412119		-0.224936	NaN	NaN	NaN	-0.599302
Q91V64	Isochorismatase domain-containing protein 1	Isoc1		-0.409849		-0.423862	-0.312367	-0.492788	-0.291015	-0.529213
Q62234	Myomesin-1	Myom1		-0.408941		-2.20364	NaN	NaN	1.74327	-0.766453
Q9Z2Y3	Homer protein homolog 1	Homer1		-0.40817		-0.369552	NaN	NaN	NaN	-0.446789
Q9QZM0	Ubiquilin-2	Ubqln2		-0.407689		-0.8696	NaN	-0.201335	NaN	-0.152131
P55264	Adenosine kinase	Adk		-0.405393		-0.361935	-0.408306	-0.44963	-0.414393	-0.392702
P16125	L-lactate dehydrogenase B chain	Ldhb		-0.405142		-0.330771	-0.440116	-0.564697	-0.356878	-0.333249
P82347	Delta-sarcoglycan	Sgcd		-0.405025		-0.447134	-0.18355	-0.750834	-0.48074	-0.162866
P97300	Neuroplastin	Nptn		-0.404626		-0.458818	NaN	-0.597804	NaN	-0.157256
Q8BJ64	Choline dehydrogenase, mitochondrial	Chdh		-0.404563		-0.503625	-0.29121	NaN	NaN	-0.418855
Q8CAY6	Acetyl-CoA acetyltransferase, cytosolic	Acat2		-0.404543		-0.300955	-0.39186	-0.500706	-0.35319	-0.476005
Q99MZ7	Peroxisomal trans-2-enoyl-CoA reductase	Pecr		-0.403403		-0.286607	-0.116023	-0.466129	-0.750985	-0.397269
O70423	Membrane primary amine oxidase	Aoc3		-0.40278		-0.428304	-0.310341	-0.545228	-0.393956	-0.336073
P62878	E3 ubiquitin-protein ligase RBX1	Rbx1		-0.40263		-0.54572	NaN	NaN	-0.419024	-0.243146
Q8R2Q8	Bone marrow stromal antigen 2	Bst2		-0.402306		-0.394231	-0.132788	NaN	-0.542631	-0.539576
Q8BYA0	Tubulin-specific chaperone D	Tbcd		-0.400388		-0.256715	-0.879729	NaN	NaN	-0.0647196
Q8VDL4	ADP-dependent glucokinase	Adpgk		-0.400127		-0.331582	-0.511846	NaN	NaN	-0.356954
Q8BIK4	Dedicator of cytokinesis protein 9	Dock9		-0.400103		-0.350094	-0.299506	-0.69617	NaN	-0.254641
Q9CYH2	Redox-regulatory protein FAM213A	Fam213a		-0.398854		-0.408484	-0.443367	-0.329095	-0.388325	-0.424998
Q8BW75	Amine oxidase [flavin-containing] B	Maob		-0.398328		-0.324636	-0.39375	-0.459249	-0.416062	-0.397944
O54950	5'-AMP-activated protein kinase subunit gamma-1	Prkag1		-0.398071		-0.261944	-0.205524	NaN	-0.656129	-0.468687
A2APT9	Kelch domain-containing protein 7A	Klhdc7a		-0.397455		-0.422859	-0.345274	-0.473352	-0.503838	-0.241951
Q6P3A8	2-oxoisovalerate dehydrogenase subunit beta, mitochondrial	Bckdhb		-0.39675		-0.380222	-0.228767	-0.424929	-0.538061	-0.411773
Q8R0P4	Mth938 domain-containing protein	Aamdc		-0.39646		-0.247067	NaN	-0.537758	NaN	-0.404554
P17563	Selenium-binding protein 1	Selenbp1		-0.396083		-0.392963	-0.406336	-0.402012	-0.399494	-0.379612
Q8R123	FAD synthase	Flad1		-0.394029		-0.603499	-0.184559	NaN	NaN	NaN
Q8VD26	Transmembrane protein 143	Tmem143		-0.393208		-0.267402	NaN	NaN	NaN	-0.519014
P46062	Signal-induced proliferation-associated protein 1	Sipa1		-0.391351		-0.502205	NaN	NaN	NaN	-0.280497
Q9CPS6	Histidine triad nucleotide-binding protein 3	Hint3		-0.390987		-0.572665	-0.570901	-0.281778	NaN	-0.138606
Q80X95	Ras-related GTP-binding protein A	Rraga		-0.390932		-0.48393	-0.199547	NaN	NaN	-0.489319
P35505	Fumarylacetoacetase	Fah		-0.390209		-0.402496	-0.423717	-0.371202	-0.429159	-0.324471
Q9WTQ5	A-kinase anchor protein 12	Akap12		-0.390191		-0.381992	-0.390574	-0.509372	-0.272482	-0.396536
Q9Z2C4	Myotubularin-related protein 1	Mtmr1		-0.390157		-0.927342	NaN	NaN	NaN	0.147027
O55239	Nicotinamide N-methyltransferase	Nnmt		-0.390035		-0.288094	-0.586519	NaN	NaN	-0.295491
P50172	Corticosteroid 11-beta-dehydrogenase isozyme 1	Hsd11b1		-0.388376		-0.345473	-0.439052	-0.441342	NaN	-0.327639
Q9QYI4	DnaJ homolog subfamily B member 12	Dnajb12		-0.388219		-0.0775333	NaN	NaN	NaN	-0.698904
Q8R1G2	Carboxymethylenebutenolidase homolog	Cmbl		-0.38689		-0.376148	-0.380878	-0.319006	-0.370641	-0.487777
Q8C0N2	Glycerol-3-phosphate acyltransferase 3	Agpat9		-0.386721		-0.629988	-0.298941	NaN	-0.31756	-0.300397
Q9JHU2	Palmdelphin	Palmd		-0.385985		-0.386733	-0.457713	-0.243876	-0.417234	-0.424367
Q61411	GTPase HRas	Hras		-0.382136		-0.199635	NaN	NaN	-0.264953	-0.681819
O09012	Peroxisomal targeting signal 1 receptor	Pex5		-0.381952		-0.262231	-0.478381	-0.472652	NaN	-0.314544
P34928	Apolipoprotein C-I	Apoc1		-0.380087		-0.36424	-0.392494	-0.509919	-0.313679	-0.320101
Q9CQA1	Trafficking protein particle complex subunit 5	Trappc5		-0.374552		-0.398692	-0.359979	NaN	-0.421873	-0.317664
Q8K4G5	Actin-binding LIM protein 1	Ablim1		-0.374424		-0.300228	-0.243077	-0.466801	-0.496873	-0.365139
Q8BTI9	Phosphatidylinositol 4,5-bisphosphate 3-kinase catalytic subunit beta isoform	Pik3cb		-0.373899		-0.386637	NaN	NaN	NaN	-0.361161
P70303	CTP synthase 2	Ctps2		-0.370005		-0.319515	-0.267786	-0.496614	-0.477816	-0.288296
Q9JM96	Cdc42 effector protein 4	Cdc42ep4		-0.369825		-0.413815	-0.369676	NaN	-0.379779	-0.316032
Q9D1P0	39S ribosomal protein L13, mitochondrial	Mrpl13		-0.369742		-0.13958	NaN	NaN	NaN	-0.599904
Q8CAS9	Poly [ADP-ribose] polymerase 9	Parp9		-0.369421		-0.160352	NaN	NaN	NaN	-0.578489
Q80SU7	Interferon-induced very large GTPase 1	Gvin1		-0.368686		-0.494836	-0.373915	NaN	NaN	-0.237308
Q9DBF1	Alpha-aminoadipic semialdehyde dehydrogenase	Aldh7a1		-0.367377		-0.437528	-0.311995	-0.482863	-0.294641	-0.309858
Q6PCP5	Mitochondrial fission factor	Mff		-0.366859		-0.0724669	-0.820899	NaN	-0.22208	-0.351989
Q6AW69	Cingulin-like protein 1	Cgnl1		-0.365325		-0.154896	-0.0900523	-0.875039	-0.552186	-0.154451
Q9CQ69	Cytochrome b-c1 complex subunit 8	Uqcrq		-0.364984		-0.28934	NaN	NaN	NaN	-0.440629
Q80SW1	Putative adenosylhomocysteinase 2	Ahcyl1		-0.36477		-0.319852	-0.171712	-0.336558	-0.485849	-0.509877
Q8K0U4	Heat shock 70 kDa protein 12A	Hspa12a		-0.364225		-0.410201	-0.396306	-0.396514	-0.31703	-0.301075
Q8BK72	28S ribosomal protein S27, mitochondrial	Mrps27		-0.363529		-0.294344	NaN	NaN	NaN	-0.432714
Q8CBA2	Schlafen family member 5	Slfn5		-0.362749		-0.223236	NaN	NaN	NaN	-0.502262
P16332	Methylmalonyl-CoA mutase, mitochondrial	Mut		-0.362507		-0.286084	-0.395274	-0.251633	-0.437188	-0.442357
Q64345	Interferon-induced protein with tetratricopeptide repeats 3	Ifit3		-0.361097		-0.469584	-0.288809	NaN	NaN	-0.324898
O54794	Aquaporin-7	Aqp7		-0.360671		-0.243319	NaN	NaN	-0.415074	-0.423619
Q9JHI5	Isovaleryl-CoA dehydrogenase, mitochondrial	Ivd		-0.360344		-0.330352	-0.405828	-0.378002	-0.339999	-0.34754
Q62087	Serum paraoxonase/lactonase 3	Pon3		-0.359683		-0.385096	-0.288994	-0.367847	-0.385582	-0.370896
Q9JKF7	39S ribosomal protein L39, mitochondrial	Mrpl39		-0.359483		-0.09962	-0.342205	NaN	NaN	-0.636624
Q6PAM0	5'-AMP-activated protein kinase subunit beta-2	Prkab2		-0.359377		-0.379805	NaN	NaN	NaN	-0.338948
Q03311	Cholinesterase	Bche		-0.359258		-0.35329	-0.23854	-0.4515	NaN	-0.393702
O88543	COP9 signalosome complex subunit 3	Cops3		-0.358358		-0.381913	-0.173263	-0.496074	NaN	-0.382181
P50171	Estradiol 17-beta-dehydrogenase 8	Hsd17b8		-0.357963		-0.0946324	NaN	-0.625308	-0.35395	NaN
Q8BXK9	Chloride intracellular channel protein 5	Clic5		-0.357585		-0.405537	-0.25834	-0.219759	-0.400303	-0.503985
Q8R2G4	Ecto-ADP-ribosyltransferase 3	Art3		-0.357345		-0.4911	-0.260416	-0.396286	-0.306578	-0.332344
Q8R3U1	HRAS-like suppressor 3	Pla2g16		-0.356882		-0.348807	-0.402706	NaN	NaN	-0.319132
P42125	Enoyl-CoA delta isomerase 1, mitochondrial	Eci1		-0.356612		-0.282957	-0.459861	-0.413507	-0.376752	-0.249983
Q3V1T4	Prolyl 3-hydroxylase 1	Lepre1		-0.355661		-0.203908	NaN	NaN	NaN	-0.507414
Q8BYJ6	TBC1 domain family member 4	Tbc1d4		-0.355575		-0.307783	-0.151769	-0.468124	NaN	-0.494624
P08032	Spectrin alpha chain, erythrocytic 1	Spta1		-0.355541		-0.351914	-0.377792	-0.505756	-0.257492	-0.284749
Q3TL44	NLR family member X1	Nlrx1		-0.355274		-0.464176	NaN	NaN	-0.234465	-0.367181
Q8QZZ7	EKC/KEOPS complex subunit Tprkb	Tprkb		-0.354971		0.0282852	NaN	NaN	NaN	-0.738228
P10833	Ras-related protein R-Ras	Rras		-0.354733		-0.448568	-0.146906	-0.427608	-0.463158	-0.287423
Q8BZS9	Putative pre-mRNA-splicing factor ATP-dependent RNA helicase DHX32	Dhx32		-0.354566		-0.485672	NaN	NaN	NaN	-0.22346
P54822	Adenylosuccinate lyase	Adsl		-0.354445		-0.384073	-0.185247	-0.495782	-0.444089	-0.263034
P08228	Superoxide dismutase [Cu-Zn]	Sod1		-0.353817		-0.289403	-0.396379	-0.387513	-0.316478	-0.379311
Q9D711	Pirin	Pir		-0.353652		-0.25345	NaN	NaN	NaN	-0.453853
Q62165	Alpha-dystroglycan	Dag1		-0.352892		-0.325135	-0.371023	-0.47924	-0.272896	-0.316165
P27005	Protein S100-A8	S100a8		-0.352415		-0.136847	-0.580116	NaN	NaN	-0.340282
Q8VDC0	Probable leucine--tRNA ligase, mitochondrial	Lars2		-0.35164		0.0469143	-0.0122298	-0.532072	-0.908865	-0.351949
Q8VHK1	Caskin-2	Caskin2		-0.351628		-0.23921	NaN	NaN	NaN	-0.464046
P63154	Crooked neck-like protein 1	Crnkl1		-0.351628		0.0369112	NaN	NaN	NaN	-0.740167
Q3U5Q7	UMP-CMP kinase 2, mitochondrial	Cmpk2		-0.351066		-0.205971	-0.627618	-0.316017	0.0141346	-0.619861
O88492	Perilipin-4	Plin4		-0.350974		-0.331845	-0.361278	-0.343602	-0.333281	-0.384862
P11610	Antigen-presenting glycoprotein CD1d2	Cd1d2		-0.350853		-0.249526	NaN	NaN	NaN	-0.452179
P11609	Antigen-presenting glycoprotein CD1d1	Cd1d1		-0.350853		-0.249526	NaN	NaN	NaN	-0.452179
Q64282	Interferon-induced protein with tetratricopeptide repeats 1	Ifit1		-0.348883		-0.369735	NaN	NaN	NaN	-0.328031
Q61879	Myosin-10	Myh10		-0.348735		-0.339819	-0.334635	-0.433372	-0.255185	-0.380664
Q5SW19	Clustered mitochondria protein homolog	Cluh		-0.348592		-0.401178	-0.273426	-0.481996	-0.194063	-0.392295
O08677	Bradykinin	Kng1		-0.347547		-0.302688	-0.38854	-0.368932	-0.285816	-0.391758
O08709	Peroxiredoxin-6	Prdx6		-0.347476		-0.362858	-0.377984	-0.321974	-0.235387	-0.439178
Q9JHH9	Coatomer subunit zeta-2	Copz2		-0.347387		-0.278051	NaN	-0.409316	-0.451907	-0.250275
Q91X72	Hemopexin	Hpx		-0.346688		-0.324956	-0.374315	-0.338611	-0.340474	-0.355083
Q8CGN5	Perilipin-1	Plin1		-0.346167		-0.302272	-0.359665	-0.367313	-0.332289	-0.369295
Q148V7	LisH domain and HEAT repeat-containing protein KIAA1468	Kiaa1468		-0.34592		-0.256545	NaN	NaN	NaN	-0.435295
Q9WVC3	Caveolin-2	Cav2		-0.345588		-0.250277	-0.172511	-0.549343	-0.46952	-0.286288
Q6PIE5	Sodium/potassium-transporting ATPase subunit alpha-2	Atp1a2		-0.345326		-0.486749	-0.414527	-0.249109	-0.543485	-0.032759
Q8BSY0	Aspartyl/asparaginyl beta-hydroxylase	Asph		-0.344986		-0.32115	-0.39692	-0.24116	-0.378928	-0.386771
Q8BND5	Sulfhydryl oxidase 1	Qsox1		-0.343529		-0.284299	-0.165511	-0.545852	-0.474118	-0.247863
O35345	Importin subunit alpha-7	Kpna6		-0.342144		-0.279238	NaN	NaN	-0.440979	-0.306214
Q8VCR7	Alpha/beta hydrolase domain-containing protein 14B	Abhd14b		-0.34021		-0.368067	NaN	NaN	NaN	-0.312354
Q9CPP6	NADH dehydrogenase [ubiquinone] 1 alpha subcomplex subunit 5	Ndufa5		-0.339721		-0.137941	-0.211752	-0.666071	-0.518059	-0.164784
P97494	Glutamate--cysteine ligase catalytic subunit	Gclc		-0.338568		-0.130923	NaN	NaN	NaN	-0.546212
Q62351	Transferrin receptor protein 1	Tfrc		-0.338197		-0.309623	NaN	NaN	NaN	-0.366771
Q9R008	Mevalonate kinase	Mvk		-0.337534		-0.222235	NaN	NaN	NaN	-0.452832
P14602	Heat shock protein beta-1	Hspb1		-0.335878		-0.311219	-0.468648	-0.284587	-0.282965	-0.331969
Q99N95	39S ribosomal protein L3, mitochondrial	Mrpl3		-0.3349		-0.361173	NaN	NaN	NaN	-0.308628
Q8VBX6	Multiple PDZ domain protein	Mpdz		-0.334078		-0.496528	-0.229865	NaN	NaN	-0.27584
Q14C51	Pentatricopeptide repeat domain-containing protein 3, mitochondrial	Ptcd3		-0.33402		-0.104323	NaN	NaN	NaN	-0.563717
P15327	Bisphosphoglycerate mutase	Bpgm		-0.33357		-0.31353	-0.435145	-0.203762	-0.37573	-0.339684
P61922	4-aminobutyrate aminotransferase, mitochondrial	Abat		-0.332598		-0.288171	NaN	NaN	-0.410448	-0.299176
Q8VDT9	39S ribosomal protein L50, mitochondrial	Mrpl50		-0.332529		-0.278976	-0.168565	-0.348856	-0.727063	-0.139183
P61022	Calcineurin B homologous protein 1	Chp1		-0.332507		-0.415268	-0.355863	-0.259878	-0.233756	-0.39777
P68254	14-3-3 protein theta	Ywhaq		-0.332346		-0.323433	-0.195507	-0.376071	-0.367628	-0.399091
Q8CFX1	6-phosphogluconolactonase	H6pd		-0.33212		-0.293568	-0.22685	-0.480761	-0.37725	-0.282169
Q91VJ2	Protein kinase C delta-binding protein	Prkcdbp		-0.331442		-0.341325	-0.359317	-0.303585	-0.335871	-0.317112
O54724	Polymerase I and transcript release factor	Ptrf		-0.331156		-0.314576	-0.354501	-0.330219	-0.295162	-0.361321
P98192	Dihydroxyacetone phosphate acyltransferase	Gnpat		-0.33045		-0.135108	-0.122457	-0.843478	-0.393739	-0.157468
Q9DCD0	6-phosphogluconate dehydrogenase, decarboxylating	Pgd		-0.330169		-0.303766	-0.275596	-0.452876	-0.295686	-0.322922
Q8BHL8	Proteasome inhibitor PI31 subunit	Psmf1		-0.329883		-0.199347	-0.41531	NaN	NaN	-0.374992
Q64008	Ras-related protein Rab-34	Rab34		-0.329668		-0.396302	NaN	NaN	NaN	-0.263034
E9Q414	Apolipoprotein B-100	Apob		-0.329589		-0.588922	NaN	NaN	NaN	-0.0702556
P70236	Dual specificity mitogen-activated protein kinase kinase 6	Map2k6		-0.328586		-0.428694	NaN	NaN	NaN	-0.228478
P31786	Acyl-CoA-binding protein	Dbi		-0.328095		-0.323026	-0.334415	-0.352952	-0.318366	-0.311715
Q9JK92	Heat shock protein beta-8	Hspb8		-0.327647		-0.288852	-0.332045	NaN	-0.58422	-0.105472
Q9DB26	Phytanoyl-CoA dioxygenase domain-containing protein 1	Phyhd1		-0.325765		-0.278546	-0.397453	NaN	-0.335589	-0.291471
P35283	Ras-related protein Rab-12	Rab12		-0.325246		0.00153705	NaN	NaN	-0.880869	-0.0964074
Q80WC7	Arf-GAP domain and FG repeat-containing protein 2	Agfg2		-0.324257		-0.526534	NaN	NaN	NaN	-0.121979
Q9Z0E6	Interferon-induced guanylate-binding protein 2	Gbp2		-0.324233		-0.349535	-0.458648	-0.190724	-0.346739	-0.275517
Q9CY18	Sorting nexin-7	Snx7		-0.323711		-0.168808	-0.109236	-0.899886	NaN	-0.116914
P10518	Delta-aminolevulinic acid dehydratase	Alad		-0.322837		-0.234811	-0.352001	-0.35394	NaN	-0.350594
Q63918	Serum deprivation-response protein	Sdpr		-0.322772		-0.311332	-0.301617	-0.360682	-0.307937	-0.332291
Q8R4N0	Citrate lyase subunit beta-like protein, mitochondrial	Clybl		-0.322142		-0.274924	-0.339828	-0.279857	-0.329926	-0.386173
B2RSH2	Guanine nucleotide-binding protein G(i) subunit alpha-1	Gnai1		-0.322113		-0.503029	-0.0505115	-0.569649	-0.165263	NaN
P58389	Serine/threonine-protein phosphatase 2A activator	Ppp2r4		-0.321508		-0.27297	-0.262471	-0.752908	-0.0369926	-0.2822
Q99KY4	Cyclin-G-associated kinase	Gak		-0.32125		-0.077422	NaN	NaN	NaN	-0.565078
P08074	Carbonyl reductase [NADPH] 2	Cbr2		-0.320961		-0.344129	-0.278681	-0.334718	-0.355878	-0.291398
Q64471	Glutathione S-transferase theta-1	Gstt1		-0.319277		-0.292724	-0.225271	-0.392773	-0.450771	-0.234845
Q91VS7	Microsomal glutathione S-transferase 1	Mgst1		-0.319114		-0.323326	-0.299986	-0.37924	-0.331177	-0.261843
Q9DBL1	Short/branched chain specific acyl-CoA dehydrogenase, mitochondrial	Acadsb		-0.319074		-0.238226	-0.289218	-0.365988	-0.258958	-0.442982
P26262	Plasma kallikrein	Klkb1		-0.318638		-0.255393	-0.517141	NaN	-0.0416469	-0.46037
Q9CQP2	Trafficking protein particle complex subunit 2	Trappc2		-0.318543		-0.2656	NaN	NaN	NaN	-0.371487
Q9CS72	Filamin-A-interacting protein 1	Filip1		-0.318269		-0.334465	NaN	NaN	NaN	-0.302073
P55284	Cadherin-5	Cdh5		-0.318178		-0.365971	-0.220175	-0.258491	-0.309526	-0.436729
Q60953	Protein PML	Pml		-0.316888		-0.124032	NaN	NaN	NaN	-0.509744
P53395	Lipoamide acyltransferase component of branched-chain alpha-keto acid dehydrogenase complex, mitochondrial	Dbt		-0.316361		-0.210423	-0.289978	-0.417346	-0.304625	-0.359434
Q8K274	Ketosamine-3-kinase	Fn3krp		-0.316108		-0.381583	-0.188153	-0.56558	-0.15231	-0.292914
Q8CJ19	Protein-methionine sulfoxide oxidase MICAL3	Mical3		-0.314748		-0.631024	NaN	NaN	NaN	0.00152812
Q8BGY7	Protein FAM210A	Fam210a		-0.312837		-0.00229013	-0.384078	NaN	-0.676662	-0.188318
Q99N84	28S ribosomal protein S18b, mitochondrial	Mrps18b		-0.311176		-0.00182503	-0.679125	NaN	NaN	-0.252579
Q99KR3	Beta-lactamase-like protein 2	Lactb2		-0.309692		-0.364525	-0.357515	-0.215418	-0.250061	-0.360939
Q9D924	Iron-sulfur cluster assembly 1 homolog, mitochondrial	Isca1		-0.309394		-0.174863	-0.0402883	-0.71303	NaN	NaN
P34914	Bifunctional epoxide hydrolase 2	Ephx2		-0.308368		-0.302064	-0.281498	-0.328737	-0.321158	-0.308383
Q9DCM2	Glutathione S-transferase kappa 1	Gstk1		-0.307931		-0.370576	-0.331347	-0.221798	-0.314639	-0.301296
P62715	Serine/threonine-protein phosphatase 2A catalytic subunit beta isoform	Ppp2cb		-0.307582		-0.224592	NaN	NaN	NaN	-0.390572
Q8BR92	Paralemmin-2	Palm2		-0.306616		-0.430498	-0.43252	-0.331714	0.0247699	-0.36312
Q9R0H0	Peroxisomal acyl-coenzyme A oxidase 1	Acox1		-0.306254		-0.290409	-0.356115	-0.315256	-0.324317	-0.245175
P56528	ADP-ribosyl cyclase/cyclic ADP-ribose hydrolase 1	Cd38		-0.305778		-0.143426	-0.446837	NaN	NaN	-0.32707
Q9QZH6	Evolutionarily conserved signaling intermediate in Toll pathway, mitochondrial	Ecsit		-0.304893		-0.214067	NaN	NaN	NaN	-0.395718
Q61823	Programmed cell death protein 4	Pdcd4		-0.304518		0.135783	NaN	NaN	NaN	-0.74482
Q9D6Y9	1,4-alpha-glucan-branching enzyme	Gbe1		-0.304202		-0.247543	-0.230629	-0.282814	-0.393574	-0.366451
Q05920	Pyruvate carboxylase, mitochondrial	Pc		-0.304113		-0.289706	-0.307934	-0.309799	-0.316609	-0.296517
Q3TA38	Transmembrane protein 120B	Tmem120b		-0.303548		-0.307018	-0.411159	NaN	NaN	-0.192467
Q9D1K7	UPF0687 protein C20orf27 homolog			-0.301909		-0.382202	-0.278718	-0.183607	-0.447896	-0.217123
Q8R3P0	Aspartoacylase	Aspa		-0.301725		-0.131233	-0.158622	-0.731052	-0.433956	-0.0537639
Q6PD03	Serine/threonine-protein phosphatase 2A 56 kDa regulatory subunit alpha isoform	Ppp2r5a		-0.301277		-0.275743	-0.131504	-0.508656	-0.356994	-0.233487
Q9D8L5	Coiled-coil domain-containing protein 91	Ccdc91		-0.300341		-0.310272	NaN	NaN	NaN	-0.290409
Q8C650	Septin-10	Sept10		-0.300272		-0.284544	-0.260626	-0.272987	-0.330663	-0.35254
Q9WV69	Dematin	Dmtn		-0.299924		-0.513672	NaN	-0.0769899	NaN	-0.309109
P02088	Hemoglobin subunit beta-1	Hbb-b1		-0.29959		-0.283685	-0.332351	-0.305328	-0.234149	-0.342437
Q9DBG1	Sterol 26-hydroxylase, mitochondrial	Cyp27a1		-0.299339		-0.417424	NaN	NaN	NaN	-0.181254
P31725	Protein S100-A9	S100a9		-0.299243		-0.560687	-0.141952	NaN	NaN	-0.195089
Q02357	Ankyrin-1	Ank1		-0.299142		-0.254076	-1.22148	NaN	0.556242	-0.277255
P60334	Cysteine dioxygenase type 1	Cdo1		-0.299112		-0.268573	NaN	NaN	NaN	-0.329652
P58871	182 kDa tankyrase-1-binding protein	Tnks1bp1		-0.29911		-0.197137	-0.542256	-0.361147	-0.240455	-0.154553
Q91VD1	Galectin-12	Lgals12		-0.298918		-0.22308	-0.368775	-0.304898	NaN	NaN
Q6PA06	Atlastin-2	Atl2		-0.297999		-0.313885	-0.355352	NaN	NaN	-0.224761
Q9Z0S1	3'(2'),5'-bisphosphate nucleotidase 1	Bpnt1		-0.297968		-0.264813	-0.388804	-0.247738	-0.27542	-0.313065
Q99J39	Malonyl-CoA decarboxylase, mitochondrial	Mlycd		-0.297424		-0.280964	NaN	NaN	NaN	-0.313885
P24270	Catalase	Cat		-0.29574		-0.307353	-0.262302	-0.282748	-0.302602	-0.323696
Q3U0S6	Ras-interacting protein 1	Rasip1		-0.295578		-0.236562	NaN	NaN	NaN	-0.354593
Q8BHK3	Proton-coupled amino acid transporter 2	Slc36a2		-0.295557		-0.45155	-0.175089	-0.118719	-0.524745	-0.207684
Q8BUE4	Apoptosis-inducing factor 2	Aifm2		-0.295462		-0.284527	-0.268178	-0.290309	-0.314712	-0.319585
Q9DB16	Calcium-binding protein 39-like	Cab39l		-0.295108		-0.197154	NaN	NaN	NaN	-0.393061
Q9D5V6	Synapse-associated protein 1	Syap1		-0.294878		-0.25981	-0.293721	-0.324597	-0.237953	-0.358307
Q61646	Haptoglobin	Hp		-0.294383		-0.330129	-0.337641	-0.414439	-0.167249	-0.222455
P01942	Hemoglobin subunit alpha	Hba		-0.294111		-0.298194	-0.322873	-0.283453	-0.236842	-0.329193
Q8C838	Tumor suppressor candidate 5 homolog	Tusc5		-0.293638		-0.181775	-0.338049	-0.328755	-0.434029	-0.18558
O35678	Monoglyceride lipase	Mgll		-0.29253		-0.301925	-0.291092	-0.41208	-0.248182	-0.209371
Q8R2K1	Fucose mutarotase	Fuom		-0.292055		-0.196326	NaN	NaN	NaN	-0.387785
Q9D273	Cob(I)yrinic acid a,c-diamide adenosyltransferase, mitochondrial	Mmab		-0.291914		-0.198776	NaN	NaN	NaN	-0.385051
Q9JKX6	ADP-sugar pyrophosphatase	Nudt5		-0.29157		-0.339531	-0.299313	-0.287737	-0.259853	-0.271414
Q8R059	UDP-glucose 4-epimerase	Gale		-0.291423		-0.330676	-0.247556	-0.363922	-0.393233	-0.121728
Q9EPL8	Importin-7	Ipo7		-0.291189		-0.288449	-0.195317	NaN	-0.483021	-0.197968
P36552	Oxygen-dependent coproporphyrinogen-III oxidase, mitochondrial	Cpox		-0.290348		-0.47872	NaN	NaN	NaN	-0.101976
Q3UHK6	Teneurin-4	Tenm4		-0.2902		-0.279736	NaN	NaN	NaN	-0.300663
Q8R0N6	Hydroxyacid-oxoacid transhydrogenase, mitochondrial	Adhfe1		-0.290153		-0.301944	-0.331998	-0.396625	-0.156583	-0.263613
O70228	Probable phospholipid-transporting ATPase IIA	Atp9a		-0.289742		-0.267697	NaN	NaN	NaN	-0.311788
Q8BG60	Thioredoxin-interacting protein	Txnip		-0.288635		-0.260808	NaN	NaN	NaN	-0.316462
Q9ESB3	Histidine-rich glycoprotein	Hrg		-0.288248		-0.322505	-0.294382	-0.148031	-0.329379	-0.346944
Q61136	Serine/threonine-protein kinase PRP4 homolog	Prpf4b		-0.287453		0.224369	-1.59497	NaN	0.0436183	0.177171
P05132	cAMP-dependent protein kinase catalytic subunit alpha	Prkaca		-0.287447		-0.357105	-0.256873	-0.344286	-0.207216	-0.271755
P51163	Uroporphyrinogen-III synthase	Uros		-0.287192		-0.31448	-0.0712551	NaN	-0.607731	-0.155302
P47968	Ribose-5-phosphate isomerase	Rpia		-0.287019		-0.274217	-0.304286	-0.196055	-0.415885	-0.24465
P28660	Nck-associated protein 1	Nckap1		-0.28618		-0.501955	-0.274321	-0.31179	-0.00844027	-0.334393
Q9Z224	Molybdopterin synthase sulfur carrier subunit	Mocs2		-0.285168		NaN	-0.34315	NaN	-0.227186	NaN
Q5DTX6	Junctional protein associated with coronary artery disease	Jcad		-0.284975		-0.0316203	NaN	NaN	NaN	-0.53833
Q9D0B5	Thiosulfate sulfurtransferase/rhodanese-like domain-containing protein 3	Tstd3		-0.28478		-0.0401067	-0.103743	NaN	-0.442721	-0.552551
Q7TQD2	Tubulin polymerization-promoting protein	Tppp		-0.284636		-0.238435	-0.496427	NaN	-0.193909	-0.209771
Q91XE8	Transmembrane protein 205	Tmem205		-0.284524		-0.267499	NaN	NaN	NaN	-0.301548
Q9CQF0	39S ribosomal protein L11, mitochondrial	Mrpl11		-0.28444		-0.263502	-0.207368	NaN	-0.543821	-0.123069
P15508	Spectrin beta chain, erythrocytic	Sptb		-0.284086		-0.315155	-0.235259	-0.423193	-0.0778317	-0.368992
Q3TMH2	Secernin-3	Scrn3		-0.283792		-0.12963	-0.686607	NaN	0.0222115	-0.341143
Q8QZS1	3-hydroxyisobutyryl-CoA hydrolase, mitochondrial	Hibch		-0.283457		-0.315025	-0.335906	-0.191181	-0.274984	-0.30019
Q61838	Alpha-2-macroglobulin	A2m		-0.282704		-0.288279	-0.291751	-0.330388	-0.245021	-0.25808
Q9CXA2	Trans-L-3-hydroxyproline dehydratase	L3hypdh		-0.281422		-0.248197	-0.299999	-0.267999	-0.339162	-0.251753
A2A5R2	Brefeldin A-inhibited guanine nucleotide-exchange protein 2	Arfgef2		-0.281176		-0.187811	NaN	NaN	NaN	-0.374541
Q9DBL7	Bifunctional coenzyme A synthase	Coasy		-0.281069		-0.224917	-0.256726	-0.37647	-0.302119	-0.245114
Q9QZ85	Interferon-inducible GTPase 1	Iigp1		-0.281066		-0.390809	NaN	NaN	NaN	-0.171323
Q02013	Aquaporin-1	Aqp1		-0.280642		-0.118753	-0.052501	-0.488884	-0.39219	-0.350884
P46938	Transcriptional coactivator YAP1	Yap1		-0.280029		-0.261277	NaN	NaN	NaN	-0.298782
Q68FL6	Methionine--tRNA ligase, cytoplasmic	Mars		-0.279814		-0.093168	-0.399183	NaN	NaN	-0.347091
P06151	L-lactate dehydrogenase A chain	Ldha		-0.278606		-0.272787	-0.316488	-0.292015	-0.298943	-0.212798
Q9ES56	Trafficking protein particle complex subunit 4	Trappc4		-0.27858		-0.203923	-0.0163749	-0.614162	NaN	-0.279862
Q9WTI7	Unconventional myosin-Ic	Myo1c		-0.278132		-0.257821	-0.218192	-0.341107	-0.274475	-0.299066
P08226	Apolipoprotein E	Apoe		-0.277963		-0.280863	-0.211768	-0.293246	-0.308207	-0.295729
Q91YE6	Importin-9	Ipo9		-0.277271		-0.427655	0.017969	-0.569323	NaN	-0.130076
Q80WQ2	Protein VAC14 homolog	Vac14		-0.277166		-0.31209	-0.0830664	-0.366765	-0.311698	-0.312213
P49442	Inositol polyphosphate 1-phosphatase	Inpp1		-0.27705		-0.446019	NaN	-0.40022	-0.139455	-0.122506
Q8C1Y8	Vacuolar fusion protein CCZ1 homolog	Ccz1		-0.277042		-0.026149	NaN	-0.527936	NaN	NaN
P19221	Activation peptide fragment 1	F2		-0.276686		-0.263949	-0.304546	-0.36767	-0.263568	-0.183696
Q80X85	28S ribosomal protein S7, mitochondrial	Mrps7		-0.276486		-0.155483	-0.567149	-0.0246628	-0.39908	-0.236057
Q5SYD0	Unconventional myosin-Id	Myo1d		-0.276368		-0.193954	-0.273875	-0.520953	-0.179132	-0.213926
P97863	Nuclear factor 1 B-type	Nfib		-0.276312		-0.303434	-0.366455	NaN	NaN	-0.159048
A2ALW5	DnaJ homolog subfamily C member 25	Dnajc25		-0.275128		-0.297127	NaN	NaN	NaN	-0.253128
P15306	Thrombomodulin	Thbd		-0.274935		-0.471077	-0.0787928	NaN	NaN	NaN
Q9Z0P4	Paralemmin-1	Palm		-0.274873		-0.505244	-0.215632	-0.491379	-0.130422	-0.0316885
P0DN34	NADH dehydrogenase [ubiquinone] 1 beta subcomplex subunit 1	Ndufb1		-0.274255		-0.203275	-0.205305	-0.274655	-0.299541	-0.388497
P22599	Alpha-1-antitrypsin 1-2	Serpina1b		-0.274224		-0.152286	-0.269265	-0.35049	-0.242181	-0.356898
P21278	Guanine nucleotide-binding protein subunit alpha-11	Gna11		-0.273932		-0.313438	-0.0633431	-0.71054	-0.168964	-0.113377
Q8C8R3	Ankyrin-2	Ank2		-0.273759		-0.302266	-0.375634	NaN	NaN	-0.143378
Q99KB8	Hydroxyacylglutathione hydrolase, mitochondrial	Hagh		-0.272555		-0.298939	-0.182676	-0.347335	-0.20462	-0.329204
Q5F2E7	Nuclear fragile X mental retardation-interacting protein 2	Nufip2		-0.272053		-0.0712239	NaN	NaN	NaN	-0.472882
Q9Z0Y1	Dynactin subunit 3	Dctn3		-0.271096		-0.279082	-0.470913	-0.193458	-0.199766	-0.212259
Q9ERS2	NADH dehydrogenase [ubiquinone] 1 alpha subcomplex subunit 13	Ndufa13		-0.271075		-0.207798	-0.273762	-0.374032	-0.259865	-0.239919
P56375	Acylphosphatase-2	Acyp2		-0.270729		-0.31166	-0.237248	-0.299146	-0.129714	-0.375877
Q3ULD5	Methylcrotonoyl-CoA carboxylase beta chain, mitochondrial	Mccc2		-0.270621		-0.324145	-0.301158	-0.130429	-0.337321	-0.260053
Q9D1M4	Eukaryotic translation elongation factor 1 epsilon-1	Eef1e1		-0.270598		-0.255994	-0.154692	-0.415892	-0.187219	-0.339194
Q9JJW0	Peroxisomal membrane protein 4	Pxmp4		-0.269842		-0.193321	NaN	NaN	NaN	-0.346364
P70290	55 kDa erythrocyte membrane protein	Mpp1		-0.269516		-0.247017	-0.291542	-0.279396	-0.254585	-0.27504
Q6PDH0	Pleckstrin homology-like domain family B member 1	Phldb1		-0.269228		-0.297254	0.093499	-0.488034	-0.329592	-0.324759
Q6P6M7	O-phosphoseryl-tRNA(Sec) selenium transferase	Sepsecs		-0.268979		-0.264449	-0.332454	NaN	NaN	-0.210035
Q9WTW5	Solute carrier family 22 member 3	Slc22a3		-0.267792		-0.349235	-0.396663	-0.0904422	NaN	-0.234828
Q6QD59	Vesicle transport protein SEC20	Bnip1		-0.267669		-0.335213	NaN	NaN	NaN	-0.200124
O35969	Guanidinoacetate N-methyltransferase	Gamt		-0.267429		-0.247752	-0.276902	NaN	-0.20163	-0.343431
Q9DBD0	Inhibitor of carbonic anhydrase	Ica		-0.266961		-0.269097	-0.232932	-0.169081	-0.327606	-0.336089
B2RXC1	Trafficking protein particle complex subunit 11	Trappc11		-0.266623		-0.294873	-0.492686	NaN	NaN	-0.0123087
Q8R0Y6	Cytosolic 10-formyltetrahydrofolate dehydrogenase	Aldh1l1		-0.265705		-0.245455	-0.274294	-0.303766	-0.256037	-0.248971
P45591	Cofilin-2	Cfl2		-0.264931		-0.244279	-0.255204	-0.346222	-0.210994	-0.267954
P49817	Caveolin-1	Cav1		-0.264624		-0.305172	-0.115106	-0.430368	-0.254633	-0.21784
Q91VR7	Microtubule-associated proteins 1A/1B light chain 3A	Map1lc3a		-0.264298		-0.416761	-0.438976	0.062842	NaN	NaN
Q76MZ3	Serine/threonine-protein phosphatase 2A 65 kDa regulatory subunit A alpha isoform	Ppp2r1a		-0.263455		-0.331828	-0.160259	-0.295773	-0.27272	-0.256693
Q8K2L8	Trafficking protein particle complex subunit 12	Trappc12		-0.263376		-0.176466	NaN	NaN	NaN	-0.350286
Q9JI75	Ribosyldihydronicotinamide dehydrogenase [quinone]	Nqo2		-0.263318		-0.182797	-0.0521834	NaN	-0.217622	-0.600668
Q8CD15	Bifunctional lysine-specific demethylase and histidyl-hydroxylase MINA	Mina		-0.263277		-0.323566	NaN	NaN	NaN	-0.202989
Q78J03	Methionine-R-sulfoxide reductase B2, mitochondrial	Msrb2		-0.263064		-0.359804	NaN	NaN	NaN	-0.166323
Q99LS3	Phosphoserine phosphatase	Psph		-0.263057		-0.277672	-0.25736	-0.250103	-0.300628	-0.229524
P59672	Ankyrin repeat and SAM domain-containing protein 1A	Anks1a		-0.263018		-0.148847	-0.145447	NaN	NaN	-0.494759
Q9CXS4	Centromere protein V	Cenpv		-0.262645		-0.263591	-0.0992002	-0.344784	-0.352002	-0.253647
Q8BR90	UPF0600 protein C5orf51 homolog			-0.262374		-0.455456	NaN	NaN	NaN	-0.0692922
Q9Z2A7	Diacylglycerol O-acyltransferase 1	Dgat1		-0.262135		-0.216157	NaN	-0.312557	NaN	-0.257692
Q9D0M1	Phosphoribosyl pyrophosphate synthase-associated protein 1	Prpsap1		-0.261954		-0.386709	NaN	NaN	NaN	-0.137198
P23492	Purine nucleoside phosphorylase	Pnp		-0.261916		-0.305253	-0.248127	-0.279079	-0.257705	-0.219414
P32883	GTPase KRas	Kras		-0.261208		-0.0685764	NaN	-0.523334	NaN	-0.191715
P06684	C5a anaphylatoxin	C5		-0.260743		-0.419215	-0.0613776	-0.253936	NaN	-0.308445
O35648	Centrin-3	Cetn3		-0.259115		-0.16963	NaN	NaN	NaN	-0.3486
P21279	Guanine nucleotide-binding protein G(q) subunit alpha	Gnaq		-0.259054		-0.349961	-0.0670645	-0.453372	-0.282591	-0.142282
P50114	Protein S100-B	S100b		-0.25881		-0.28501	NaN	NaN	NaN	-0.23261
Q9JL62	Glycolipid transfer protein	Gltp		-0.258193		-0.132412	-0.385579	NaN	-0.344701	-0.17008
Q99LB2	Dehydrogenase/reductase SDR family member 4	Dhrs4		-0.257045		-0.186085	-0.243026	-0.294052	-0.399523	-0.162538
Q07456	Alpha-1-microglobulin	Ambp		-0.256409		-0.508665	0.0866593	0.252595	NaN	-0.856225
P82198	Transforming growth factor-beta-induced protein ig-h3	Tgfbi		-0.256132		-0.331409	-0.22581	-0.171394	-0.370951	-0.181095
Q9Z2Q5	39S ribosomal protein L40, mitochondrial	Mrpl40		-0.255949		-0.135352	NaN	NaN	NaN	-0.376546
Q08857	Platelet glycoprotein 4	Cd36		-0.255679		-0.306971	-0.134983	-0.437144	-0.253699	-0.1456
Q9CZP7	Hsp90 co-chaperone Cdc37-like 1	Cdc37l1		-0.254919		-0.0963285	NaN	NaN	NaN	-0.41351
Q9WTU6	Mitogen-activated protein kinase 9	Mapk9		-0.254685		-0.126821	0.0480054	NaN	-0.492515	-0.447408
Q5SVD0	Filamin-interacting protein FAM101B	Fam101b		-0.254553		NaN	-0.593672	NaN	NaN	0.0845653
Q8R3E3	WD repeat domain phosphoinositide-interacting protein 1	Wipi1		-0.254451		-0.418668	NaN	NaN	NaN	-0.0902344
O55234	Proteasome subunit beta type-5	Psmb5		-0.254278		-0.205471	-0.205227	-0.29112	-0.205216	-0.364358
Q8K3K7	1-acyl-sn-glycerol-3-phosphate acyltransferase beta	Agpat2		-0.252624		-0.293081	-0.249626	-0.369596	-0.165769	-0.185046
Q9JKK1	Syntaxin-6	Stx6		-0.252412		-0.226717	NaN	NaN	NaN	-0.278108
P46935	E3 ubiquitin-protein ligase NEDD4	Nedd4		-0.252253		-0.28601	-0.283116	-0.209331	-0.212849	-0.26996
Q9ERV1	Probable E3 ubiquitin-protein ligase makorin-2	Mkrn2		-0.251481		-0.273536	NaN	NaN	NaN	-0.229426
P63011	Ras-related protein Rab-3A	Rab3a		-0.250398		-0.263413	NaN	NaN	NaN	-0.237383
Q9EPC1	Alpha-parvin	Parva		-0.250248		-0.294507	-0.189881	-0.418133	-0.118668	-0.23005
Q9EQH3	Vacuolar protein sorting-associated protein 35	Vps35		-0.249879		-0.287641	-0.141922	-0.344656	-0.258556	-0.216619
P04247	Myoglobin	Mb		-0.249432		-0.253425	-0.397261	-0.0042927	-0.213703	-0.378477
Q8C1E7	Transmembrane protein 120A	Tmem120a		-0.249269		-0.285105	-0.0483731	-0.411168	-0.1005	-0.401197
Q9CZ28	Vacuolar-sorting protein SNF8	Snf8		-0.24858		-0.153795	0.0517621	-0.726879	NaN	-0.165408
P37040	NADPH--cytochrome P450 reductase	Por		-0.248476		-0.240963	-0.219283	-0.332236	-0.246948	-0.202948
Q62186	Translocon-associated protein subunit delta	Ssr4		-0.248334		-0.159812	-0.286535	NaN	NaN	-0.298654
P14152	Malate dehydrogenase, cytoplasmic	Mdh1		-0.248013		-0.224992	-0.228086	-0.24986	-0.243309	-0.293818
Q8BH95	Enoyl-CoA hydratase, mitochondrial	Echs1		-0.247869		-0.238867	-0.276243	-0.250813	-0.223424	-0.249997
Q6P4S6	Serine/threonine-protein kinase SIK3	Sik3		-0.24673		-0.398073	NaN	NaN	NaN	-0.0953865
O08529	Calpain-2 catalytic subunit	Capn2		-0.246239		-0.273469	-0.194955	-0.35702	-0.189358	-0.216394
Q9CZ83	39S ribosomal protein L55, mitochondrial	Mrpl55		-0.245122		-0.305404	NaN	NaN	NaN	-0.184839
P56391	Cytochrome c oxidase subunit 6B1	Cox6b1		-0.244694		-0.169532	-0.183454	-0.483375	-0.167184	-0.219927
Q9CQZ6	NADH dehydrogenase [ubiquinone] 1 beta subcomplex subunit 3	Ndufb3		-0.244483		-0.324163	NaN	-0.227377	NaN	-0.181908
Q8VCH0	3-ketoacyl-CoA thiolase B, peroxisomal	Acaa1b		-0.243063		-0.263291	-0.0995511	-0.16735	-0.456044	-0.229079
Q9CQ91	NADH dehydrogenase [ubiquinone] 1 alpha subcomplex subunit 3	Ndufa3		-0.242847		-0.140468	-0.383297	-0.0900606	-0.324544	-0.275863
Q7SIG6	Arf-GAP with SH3 domain, ANK repeat and PH domain-containing protein 2	Asap2		-0.242723		-0.0628747	NaN	NaN	NaN	-0.422572
Q60866	Phosphotriesterase-related protein	Pter		-0.24267		0.0442235	-0.283498	NaN	-0.520997	-0.21041
Q9CZP5	Mitochondrial chaperone BCS1	Bcs1l		-0.242658		-0.0899365	NaN	NaN	NaN	-0.39538
Q9Z0Z4	Hephaestin	Heph		-0.242287		-0.535474	NaN	-0.0167491	NaN	-0.174638
Q9EQ80	NIF3-like protein 1	Nif3l1		-0.242257		-0.157658	-0.28629	NaN	NaN	-0.282823
Q80Y81	Zinc phosphodiesterase ELAC protein 2	Elac2		-0.242142		-0.443048	NaN	-0.108431	NaN	-0.174946
Q9WTR5	Cadherin-13	Cdh13		-0.242083		-0.37259	-0.0688869	-0.374419	-0.216772	-0.177745
Q99MR8	Methylcrotonoyl-CoA carboxylase subunit alpha, mitochondrial	Mccc1		-0.241295		-0.229093	-0.21533	-0.288058	-0.178475	-0.295517
Q8CGF1	Rho GTPase-activating protein 29	Arhgap29		-0.241034		-0.0193679	-0.259539	NaN	-0.160937	-0.524292
P50136	2-oxoisovalerate dehydrogenase subunit alpha, mitochondrial	Bckdha		-0.240846		-0.230873	-0.222388	-0.328647	-0.214119	-0.208203
P51660	(3R)-hydroxyacyl-CoA dehydrogenase	Hsd17b4		-0.240819		-0.232403	-0.311274	-0.156552	-0.226354	-0.277511
Q9Z1P6	NADH dehydrogenase [ubiquinone] 1 alpha subcomplex subunit 7	Ndufa7		-0.240721		-0.154743	-0.360692	-0.222119	-0.292883	-0.173169
Q8BUV3	Gephyrin	Gphn		-0.24067		-0.16655	-0.227104	-0.158984	-0.392108	-0.258603
Q9EQI8	39S ribosomal protein L46, mitochondrial	Mrpl46		-0.240242		-0.163457	NaN	0.102782	NaN	-0.660051
Q9CY27	Very-long-chain enoyl-CoA reductase	Tecr		-0.240187		-0.207817	-0.245611	-0.543333	-0.0181849	-0.185987
Q9D8N0	Elongation factor 1-gamma	Eef1g		-0.24001		-0.222172	-0.241312	-0.263234	-0.252787	-0.220545
O35215	D-dopachrome decarboxylase	Ddt		-0.239334		-0.211556	-0.259825	-0.0901849	-0.320772	-0.31433
Q7TMF3	NADH dehydrogenase [ubiquinone] 1 alpha subcomplex subunit 12	Ndufa12		-0.239316		-0.242567	-0.276095	-0.184859	-0.235211	-0.257848
P23953	Carboxylesterase 1C	Ces1c		-0.239236		0.00516296	0.0606466	-0.426396	-0.367734	-0.467862
P08207	Protein S100-A10	S100a10		-0.23921		-0.267764	-0.251281	-0.20695	-0.210692	-0.259364
Q9CXZ1	NADH dehydrogenase [ubiquinone] iron-sulfur protein 4, mitochondrial	Ndufs4		-0.239064		-0.207655	-0.310705	-0.316332	-0.0789336	-0.281695
Q99LD4	COP9 signalosome complex subunit 1	Gps1		-0.238949		-0.278739	-0.12675	-0.255524	-0.167505	-0.366228
Q99LM2	CDK5 regulatory subunit-associated protein 3	Cdk5rap3		-0.238877		-0.563026	0.0460825	NaN	NaN	-0.199687
P04117	Fatty acid-binding protein, adipocyte	Fabp4		-0.238385		-0.209807	-0.217485	-0.26484	-0.216091	-0.283702
P68433	Histone H3.1	Hist1h3a		-0.238257		NaN	NaN	NaN	-0.446578	-0.0299364
Q99LX0	Protein deglycase DJ-1	Park7		-0.238067		-0.211701	-0.23091	-0.230858	-0.204903	-0.311961
P82349	Beta-sarcoglycan	Sgcb		-0.237734		-0.522338	NaN	-0.39471	0.202262	-0.236149
P61953	Guanine nucleotide-binding protein G(I)/G(S)/G(O) subunit gamma-11	Gng11		-0.237461		-0.221955	-0.150172	-0.212482	-0.264758	-0.337938
Q8BX70	Vacuolar protein sorting-associated protein 13C	Vps13c		-0.237316		-0.332	-0.0614304	-0.302906	-0.254799	-0.235443
Q9D819	Inorganic pyrophosphatase	Ppa1		-0.237181		-0.219479	-0.285229	-0.218387	-0.23274	-0.23007
Q9CR61	NADH dehydrogenase [ubiquinone] 1 beta subcomplex subunit 7	Ndufb7		-0.236965		-0.190721	-0.192466	-0.145958	-0.421392	-0.23429
Q9EQ20	Methylmalonate-semialdehyde dehydrogenase [acylating], mitochondrial	Aldh6a1		-0.235746		-0.183803	-0.201482	-0.291203	-0.24053	-0.261712
P15626	Glutathione S-transferase Mu 2	Gstm2		-0.235728		-0.222722	-0.176528	-0.234097	-0.208442	-0.336852
Q9DCZ4	Apolipoprotein O	Apoo		-0.235608		-0.311824	NaN	NaN	NaN	-0.159392
P61982	14-3-3 protein gamma	Ywhag		-0.234828		-0.18767	-0.184582	-0.265588	-0.227232	-0.30907
Q3TCH7	Cullin-4A	Cul4a		-0.234648		-0.135418	-0.227925	NaN	-0.438081	-0.137168
O35343	Importin subunit alpha-3	Kpna4		-0.234587		-0.383664	-0.305459	NaN	-0.10066	-0.148563
P16045	Galectin-1	Lgals1		-0.234523		-0.181838	-0.258236	-0.235792	-0.229901	-0.266848
Q99MD6	Thioredoxin reductase 3	Txnrd3		-0.234499		-0.0367179	-0.57292	NaN	NaN	-0.0938603
Q91W92	Cdc42 effector protein 1	Cdc42ep1		-0.23437		-0.479478	NaN	NaN	NaN	0.0107376
Q8R570	Synaptosomal-associated protein 47	Snap47		-0.234366		-0.138888	NaN	NaN	NaN	-0.329844
O70318	Band 4.1-like protein 2	Epb41l2		-0.234348		-0.239995	-0.206214	-0.282536	-0.235821	-0.207173
Q80W47	WD repeat domain phosphoinositide-interacting protein 2	Wipi2		-0.234274		-0.320006	-0.313953	NaN	NaN	-0.0688619
Q6P9R2	Serine/threonine-protein kinase OSR1	Oxsr1		-0.234148		-0.21277	-0.273699	-0.240364	-0.272674	-0.171234
Q8VHL1	Histone-lysine N-methyltransferase SETD7	Setd7		-0.234102		-0.326702	NaN	-0.208162	NaN	-0.167443
Q9WVQ5	Methylthioribulose-1-phosphate dehydratase	Apip		-0.232487		-0.159443	-0.347469	-0.0107702	-0.439502	-0.205253
P56565	Protein S100-A1	S100a1		-0.232164		-0.111466	NaN	-0.418336	-0.290411	-0.108444
P03921	NADH-ubiquinone oxidoreductase chain 5	Mtnd5		-0.231813		-0.13831	NaN	NaN	NaN	-0.325317
Q2VLH6	Scavenger receptor cysteine-rich type 1 protein M130	Cd163		-0.231623		-0.33226	-0.112171	-0.298537	-0.293292	-0.121854
Q6ZQ08	CCR4-NOT transcription complex subunit 1	Cnot1		-0.231609		-0.41354	NaN	NaN	NaN	-0.0496779
P70188	Kinesin-associated protein 3	Kifap3		-0.230919		-0.282125	0.359222	NaN	-0.769853	NaN
Q9D7N9	Adipocyte plasma membrane-associated protein	Apmap		-0.230331		-0.204793	-0.223859	-0.201473	-0.238889	-0.282639
Q9CQ75	NADH dehydrogenase [ubiquinone] 1 alpha subcomplex subunit 2	Ndufa2		-0.230011		-0.208794	-0.243183	-0.0457874	-0.329682	-0.322609
P50396	Rab GDP dissociation inhibitor alpha	Gdi1		-0.229732		-0.238505	-0.271173	-0.166954	-0.2751	-0.196927
Q9CQN6	Transmembrane protein 14C	Tmem14c		-0.229602		-0.580561	-0.0779035	-0.13328	-0.128096	-0.22817
Q80TD3	Folliculin-interacting protein 2	Fnip2		-0.229453		-0.144475	NaN	NaN	NaN	-0.314432
Q8C052	MAP1S heavy chain	Map1s		-0.229276		0.231678	0.179814	NaN	NaN	-1.09932
Q9D6K8	FUN14 domain-containing protein 2	Fundc2		-0.229076		-0.374146	-0.0445303	-0.269041	-0.240812	-0.216849
Q6ZWZ2	Ubiquitin-conjugating enzyme E2 R2	Ube2r2		-0.229058		-0.165184	NaN	NaN	NaN	-0.292933
Q8K245	UV radiation resistance associated protein	Uvrag		-0.228759		-0.0885942	NaN	NaN	NaN	-0.368923
Q91XD2	LIM and senescent cell antigen-like-containing domain protein 2	Lims2		-0.228017		-0.288155	-0.372489	-0.0813665	-0.139738	-0.258339
Q99N87	28S ribosomal protein S5, mitochondrial	Mrps5		-0.227965		-0.0977449	-0.257846	-0.178265	-0.385627	-0.220342
Q08761	Vitamin K-dependent protein S	Pros1		-0.227129		-0.0911478	NaN	NaN	NaN	-0.363111
Q8R016	Bleomycin hydrolase	Blmh		-0.227114		-0.226751	-0.148947	-0.373225	-0.254869	-0.131776
Q9ESD7	Dysferlin	Dysf		-0.226884		-0.206308	-0.0967656	-0.463976	-0.254596	-0.112774
Q8BH79	Anoctamin-10	Ano10		-0.226707		-0.433153	NaN	-0.407521	0.032283	-0.0984384
Q8VE11	Myotubularin-related protein 6	Mtmr6		-0.226619		0.0192963	NaN	NaN	NaN	-0.472535
Q80TV8	CLIP-associating protein 1	Clasp1		-0.22638		-0.15513	NaN	NaN	NaN	-0.297631
Q9Z2X8	Kelch-like ECH-associated protein 1	Keap1		-0.226322		0.0670573	NaN	NaN	NaN	-0.519701
Q8BP48	Methionine aminopeptidase 1	Metap1		-0.226201		-0.00940917	NaN	-0.535602	NaN	-0.133593
Q9QY76	Vesicle-associated membrane protein-associated protein B	Vapb		-0.225922		-0.17878	-0.245295	-0.244134	-0.311065	-0.150337
Q9CPY7	Cytosol aminopeptidase	Lap3		-0.225545		-0.137514	-0.232628	-0.275609	-0.186942	-0.29503
Q8BYN3	Inositol-tetrakisphosphate 1-kinase	Itpk1		-0.225519		0.249453	NaN	NaN	NaN	-0.700491
P28661	Septin-4	Setp4		-0.225457		-0.168455	-0.303535	-0.0106338	-0.40053	-0.244129
Q62261	Spectrin beta chain, non-erythrocytic 1	Sptbn1		-0.225189		-0.209939	-0.192988	-0.290145	-0.220706	-0.212169
Q8QZT1	Acetyl-CoA acetyltransferase, mitochondrial	Acat1		-0.225015		-0.235504	-0.226581	-0.284225	-0.198174	-0.18059
Q8VDC1	FYVE and coiled-coil domain-containing protein 1	Fyco1		-0.224586		-0.215318	-0.140966	-0.581346	0.0408913	-0.226193
O08756	3-hydroxyacyl-CoA dehydrogenase type-2	Hsd17b10		-0.224535		-0.192907	-0.300708	-0.20634	-0.16392	-0.258799
Q99MI1	ELKS/Rab6-interacting/CAST family member 1	Erc1		-0.224408		-0.234656	-0.286777	NaN	-0.127006	-0.249193
Q60870	Receptor expression-enhancing protein 5	Reep5		-0.224293		-0.223336	NaN	NaN	NaN	-0.22525
Q8BVD5	MAGUK p55 subfamily member 7	Mpp7		-0.224055		-0.115915	NaN	-0.347864	-0.237677	-0.194766
P14094	Sodium/potassium-transporting ATPase subunit beta-1	Atp1b1		-0.224014		-0.141413	-0.273527	-0.544963	-0.0285398	-0.131626
P83877	Thioredoxin-like protein 4A	Txnl4a		-0.22375		0	NaN	NaN	NaN	-0.4475
P58044	Isopentenyl-diphosphate Delta-isomerase 1	Idi1		-0.223717		-0.219872	-0.218647	-0.158058	-0.332039	-0.189967
Q8R164	Valacyclovir hydrolase	Bphl		-0.223683		-0.218555	-0.268772	-0.0943174	-0.336453	-0.200316
P26231	Catenin alpha-1	Ctnna1		-0.223271		-0.205312	-0.163905	-0.226495	-0.282273	-0.23837
Q3UNZ8	Quinone oxidoreductase-like protein 2			-0.223044		-0.18174	-0.649014	-0.220817	0.0775561	-0.141205
Q91XE4	N-acyl-aromatic-L-amino acid amidohydrolase (carboxylate-forming)	Acy3		-0.22284		-0.254202	-0.275288	NaN	-0.349879	-0.0119892
Q9CPU0	Lactoylglutathione lyase	Glo1		-0.222648		-0.307187	-0.220724	-0.236269	-0.14842	-0.200639
Q80Y14	Glutaredoxin-related protein 5, mitochondrial	Glrx5		-0.221758		-0.101018	-0.470731	-0.285363	-0.0785903	-0.17309
Q8VEE0	Ribulose-phosphate 3-epimerase	Rpe		-0.221216		-0.257341	0.00158361	NaN	NaN	-0.407892
Q9D1P4	Cysteine and histidine-rich domain-containing protein 1	Chordc1		-0.221124		-0.110502	-0.264179	-0.189965	-0.367768	-0.173205
Q9R099	Transducin beta-like protein 2	Tbl2		-0.220942		-0.252963	-0.202134	-0.397376	-0.0959409	-0.156294
P16546	Spectrin alpha chain, non-erythrocytic 1	Sptan1		-0.220867		-0.214052	-0.240126	-0.232101	-0.192846	-0.22521
P12815	Programmed cell death protein 6	Pdcd6		-0.220698		-0.10745	NaN	NaN	-0.516437	-0.0382085
Q8CIV8	Tubulin-specific chaperone E	Tbce		-0.220667		-0.198381	-0.284689	-0.0386531	-0.464754	-0.11686
Q8CHW4	Translation initiation factor eIF-2B subunit epsilon	Eif2b5		-0.220158		-0.242092	NaN	NaN	NaN	-0.198224
P19324	Serpin H1	Serpinh1		-0.219656		-0.196449	-0.247472	-0.238785	-0.187721	-0.227852
B1AR13	CDGSH iron-sulfur domain-containing protein 3, mitochondrial	Cisd3		-0.218724		-0.216351	-0.226351	-0.24986	-0.172694	-0.228363
Q61133	Glutathione S-transferase theta-2	Gstt2		-0.218619		-0.170871	-0.0448742	-0.381571	-0.176495	-0.319285
Q9DBB5	Eukaryotic translation initiation factor 4E type 3	Eif4e3		-0.21739		-0.23701	NaN	NaN	NaN	-0.197769
Q61739	Integrin alpha-6	Itga6		-0.21717		-0.29367	-0.149707	-0.27027	-0.188182	-0.184021
Q91VA3	Calpain-8	Capn8		-0.21706		-0.451578	-0.0128229	-0.115497	-0.288342	NaN
Q9ES46	Beta-parvin	Parvb		-0.217014		-0.0120032	-0.432887	-0.263614	-0.443654	0.06709
Q9DC70	NADH dehydrogenase [ubiquinone] iron-sulfur protein 7, mitochondrial	Ndufs7		-0.216693		-0.158679	-0.217733	-0.453338	-0.226246	-0.0274712
P52196	Thiosulfate sulfurtransferase	Tst		-0.216453		-0.24162	-0.167659	-0.249772	-0.139122	-0.284092
P68181	cAMP-dependent protein kinase catalytic subunit beta	Prkacb		-0.216132		-0.18708	-0.233713	NaN	NaN	-0.227602
P00920	Carbonic anhydrase 2	Ca2		-0.215915		-0.179483	-0.186125	-0.292366	-0.242975	-0.178628
O08746	Matrilin-2	Matn2		-0.215863		-0.361998	NaN	NaN	-0.0494484	-0.236142
Q9QXE0	2-hydroxyacyl-CoA lyase 1	Hacl1		-0.215804		-0.243197	-0.252318	-0.00270981	-0.168642	-0.412151
Q62148	Retinal dehydrogenase 2	Aldh1a2		-0.215308		-0.597864	NaN	NaN	NaN	0.167247
Q925N0	Sideroflexin-5	Sfxn5		-0.215242		-0.268219	NaN	NaN	NaN	-0.162266
P49615	Cyclin-dependent-like kinase 5	Cdk5		-0.214031		-0.20017	-0.153956	-0.366947	0.0143078	-0.363389
Q9WTP7	GTP:AMP phosphotransferase AK3, mitochondrial	Ak3		-0.213815		-0.213247	-0.172478	-0.266666	-0.220321	-0.196365
P28740	Kinesin-like protein KIF2A	Kif2a		-0.213256		-0.170653	NaN	NaN	NaN	-0.255859
Q8BZW8	NHL repeat-containing protein 2	Nhlrc2		-0.212936		-0.150926	-0.126563	-0.294141	-0.115497	-0.377555
Q75N62	GTPase IMAP family member 8	Gimap8		-0.212935		-0.146858	-0.260986	NaN	NaN	-0.230962
Q9CQ06	39S ribosomal protein L24, mitochondrial	Mrpl24		-0.212932		-0.33659	NaN	NaN	NaN	-0.0892737
Q3ULJ0	Glycerol-3-phosphate dehydrogenase 1-like protein	Gpd1l		-0.212872		-0.176319	-0.299994	-0.365169	-0.0459249	-0.176953
Q8R238	Serine dehydratase-like	Sdsl		-0.211907		-0.315269	-0.345058	NaN	-0.0655897	-0.121712
P07356	Annexin A2	Anxa2		-0.21185		-0.214785	-0.241688	-0.261163	-0.136742	-0.204872
Q8K1H1	Tudor domain-containing protein 7	Tdrd7		-0.211772		-0.373953	NaN	NaN	NaN	-0.0495912
E9Q555	E3 ubiquitin-protein ligase RNF213	Rnf213		-0.211624		-0.283065	NaN	-0.252872	NaN	-0.098934
O70378	ER membrane protein complex subunit 8	Emc8		-0.211577		-0.206252	-0.233407	NaN	-0.209539	-0.197112
Q8VC28	Aldo-keto reductase family 1 member C13	Akr1c13		-0.211162		0.275665	0.0361203	-1.54432	-0.0203882	0.197113
P20444	Protein kinase C alpha type	Prkca		-0.210933		-0.34526	NaN	-0.0287645	-0.00843551	-0.461271
Q9D6J6	NADH dehydrogenase [ubiquinone] flavoprotein 2, mitochondrial	Ndufv2		-0.210293		-0.325853	-0.154635	-0.35614	-0.0717351	-0.1431
Q61129	Complement factor I	Cfi		-0.209652		-0.158149	-0.209214	-0.211216	-0.161635	-0.308044
P97372	Proteasome activator complex subunit 2	Psme2		-0.20955		-0.248534	-0.324829	-0.122213	-0.202037	-0.150139
Q6GV12	3-ketodihydrosphingosine reductase	Kdsr		-0.209544		-0.0120728	-0.113976	-0.389669	-0.142956	-0.389044
Q9D0S9	Histidine triad nucleotide-binding protein 2, mitochondrial	Hint2		-0.209022		-0.096955	-0.151547	-0.327297	-0.324688	-0.144624
P26883	Peptidyl-prolyl cis-trans isomerase FKBP1A	Fkbp1a		-0.20892		-0.14854	-0.246241	-0.229974	-0.152776	-0.267068
Q8BM72	Heat shock 70 kDa protein 13	Hspa13		-0.20869		-0.0328854	-0.277526	-0.303965	-0.253712	-0.175363
Q922D4	Serine/threonine-protein phosphatase 6 regulatory subunit 3	Ppp6r3		-0.208419		-0.364516	NaN	-0.272698	NaN	0.0119583
O88428	Adenylyl-sulfate kinase	Papss2		-0.207402		-0.161253	-0.244363	NaN	-0.119071	-0.304923
Q8C5W0	Calmin	Clmn		-0.207097		-0.021932	NaN	NaN	NaN	-0.392262
P35279	Ras-related protein Rab-6A	Rab6a		-0.207012		0.0376188	0.303417	-0.000863525	-1.30614	-0.0690905
Q8BWF0	Succinate-semialdehyde dehydrogenase, mitochondrial	Aldh5a1		-0.2069		-0.26804	-0.186018	-0.157403	-0.127164	-0.295874
P42225	Signal transducer and activator of transcription 1	Stat1		-0.206857		-0.209205	-0.206217	-0.446767	-0.0321316	-0.139966
Q8R2Y2	Cell surface glycoprotein MUC18	Mcam		-0.206181		-0.220393	-0.159313	-0.240914	-0.173461	-0.236825
Q91ZA3	Propionyl-CoA carboxylase alpha chain, mitochondrial	Pcca		-0.205995		-0.173576	-0.216688	-0.233381	-0.213906	-0.192426
Q9Z2S7	TSC22 domain family protein 3	Tsc22d3		-0.205994		-0.397844	-0.0671865	-0.784596	0.401267	-0.181608
Q9QX11	Cytohesin-1	Cyth1		-0.20575		0.115909	NaN	NaN	NaN	-0.52741
Q9DC51	Guanine nucleotide-binding protein G(k) subunit alpha	Gnai3		-0.205726		-0.287381	NaN	NaN	NaN	-0.124072
Q8R0S2	IQ motif and SEC7 domain-containing protein 1	Iqsec1		-0.205598		-0.141194	NaN	NaN	NaN	-0.270003
Q8R146	Acylamino-acid-releasing enzyme	Apeh		-0.205381		-0.169978	-0.161148	-0.309443	-0.116328	-0.270006
Q99LY9	NADH dehydrogenase [ubiquinone] iron-sulfur protein 5	Ndufs5		-0.204924		-0.226255	-0.19322	-0.163564	-0.207981	-0.233601
O70566	Protein diaphanous homolog 2	Diaph2		-0.204674		-0.305199	-0.0258591	NaN	NaN	-0.282965
Q9WV95	Pleckstrin homology-like domain family A member 3	Phlda3		-0.203936		-0.308625	-0.0668768	-0.187889	-0.143326	-0.312962
Q811D2	Ankyrin repeat domain-containing protein 26	Ankrd26		-0.203749		-0.789869	NaN	NaN	NaN	0.382371
Q9CQ54	NADH dehydrogenase [ubiquinone] 1 subunit C2	Ndufc2		-0.203656		-0.233353	-0.217923	-0.3332	-0.0710111	-0.162795
P43024	Cytochrome c oxidase subunit 6A1, mitochondrial	Cox6a1		-0.203501		NaN	NaN	NaN	-0.195188	-0.211814
Q8CGB3	Uveal autoantigen with coiled-coil domains and ankyrin repeats	Uaca		-0.203345		-0.231805	NaN	NaN	NaN	-0.174884
Q9JI44	DNA methyltransferase 1-associated protein 1	Dmap1		-0.202996		-0.425705	NaN	NaN	NaN	0.0197127
Q3TQI7	Uncharacterized protein C9orf78 homolog			-0.202819		-0.301128	NaN	NaN	NaN	-0.10451
Q62077	1-phosphatidylinositol 4,5-bisphosphate phosphodiesterase gamma-1	Plcg1		-0.202814		-0.173547	-0.200687	NaN	-0.259679	-0.177344
C0HK80	Adipocyte-related X-chromosome expressed sequence 2	Arxes2		-0.202797		-0.315659	-0.0171921	-0.467853	-0.0214499	-0.191829
Q3V1L4	Cytosolic purine 5'-nucleotidase	Nt5c2		-0.202778		0.042686	NaN	NaN	-0.300767	-0.350253
Q8BRF7	Sec1 family domain-containing protein 1	Scfd1		-0.202647		-0.112908	-0.220547	-0.245981	-0.270568	-0.163231
Q9Z108	Double-stranded RNA-binding protein Staufen homolog 1	Stau1		-0.202572		-0.152017	NaN	NaN	NaN	-0.253127
Q8BUK6	Protein Hook homolog 3	Hook3		-0.202431		-0.122413	-0.0477238	-0.24568	-0.415394	-0.180944
Q9QZQ1	Afadin	Mllt4		-0.202059		-0.205651	0.00438731	-0.36977	-0.0435525	-0.395709
Q9DC69	NADH dehydrogenase [ubiquinone] 1 alpha subcomplex subunit 9, mitochondrial	Ndufa9		-0.201894		-0.246214	-0.0425765	NaN	-0.389813	-0.128973
Q9DB60	Prostamide/prostaglandin F synthase	Fam213b		-0.201846		-0.293265	-0.241404	-0.293025	-0.0973218	-0.0842128
O35855	Branched-chain-amino-acid aminotransferase, mitochondrial	Bcat2		-0.201811		-0.173476	-0.330236	-0.0212942	-0.222866	-0.261182
Q6Q899	Probable ATP-dependent RNA helicase DDX58	Ddx58		-0.201755		-0.274362	-0.073269	NaN	-0.135038	-0.32435
Q9CQC7	NADH dehydrogenase [ubiquinone] 1 beta subcomplex subunit 4	Ndufb4		-0.201702		-0.245246	-0.332768	-0.103205	-0.154178	-0.173112
O88792	Junctional adhesion molecule A	F11r		-0.201334		-0.29132	NaN	NaN	NaN	-0.111348
Q9R0M4	Podocalyxin	Podxl		-0.201306		-0.239047	-0.122581	-0.300114	-0.333477	-0.0113105
Q9CQ40	39S ribosomal protein L49, mitochondrial	Mrpl49		-0.201192		-0.272837	0.0492003	NaN	NaN	-0.379939
Q99MN9	Propionyl-CoA carboxylase beta chain, mitochondrial	Pccb		-0.201165		-0.171195	-0.306759	-0.259491	-0.156332	-0.112046
O88848	ADP-ribosylation factor-like protein 6	Arl6		-0.201094		-0.203357	NaN	NaN	NaN	-0.198831
P35235	Tyrosine-protein phosphatase non-receptor type 11	Ptpn11		-0.200922		-0.21623	-0.293771	-0.140971	-0.170818	-0.182819
Q9CR16	Peptidyl-prolyl cis-trans isomerase D	Ppid		-0.200908		-0.229216	-0.0778268	-0.228787	-0.198363	-0.270348
Q8BWW9	Serine/threonine-protein kinase N2	Pkn2		-0.200681		-0.385324	NaN	NaN	NaN	-0.0160371
Q9Z223	Molybdopterin synthase catalytic subunit	Mocs2		-0.200571		-0.450001	NaN	NaN	NaN	0.04886
Q00612	Glucose-6-phosphate 1-dehydrogenase X	G6pdx		-0.200475		-0.199806	-0.232384	-0.151645	-0.17461	-0.243929
Q7TNS2	MICOS complex subunit Mic10	Minos1		-0.200265		-0.139363	-0.271728	-0.320661	-0.0795249	-0.19005
Q8K2A1	PTB domain-containing engulfment adapter protein 1	Gulp1		-0.200121		-0.2647	-0.29664	NaN	NaN	-0.0390217
Q61151	Serine/threonine-protein phosphatase 2A 56 kDa regulatory subunit epsilon isoform	Ppp2r5e		-0.200029		-0.524862	NaN	NaN	NaN	0.124804
Q6P9R4	Rho guanine nucleotide exchange factor 18	Arhgef18		-0.199492		-0.14687	NaN	NaN	NaN	-0.252113
Q9CXD6	Mitochondrial calcium uniporter regulator 1	Mcur1		-0.199099		-0.113481	0.0236913	-0.213216	-0.279716	-0.412775
Q3UVK0	Endoplasmic reticulum metallopeptidase 1	Ermp1		-0.198859		-0.294841	-0.400441	-0.168251	NaN	0.0680955
Q922Q1	Mitochondrial amidoxime reducing component 2	Marc2		-0.198531		-0.192558	-0.252636	-0.289411	-0.113754	-0.144294
Q6P9Q4	FH1/FH2 domain-containing protein 1	Fhod1		-0.198378		-0.126626	NaN	NaN	NaN	-0.270131
P00687	Alpha-amylase 1	Amy1		-0.198286		-0.0246553	NaN	NaN	NaN	-0.371917
P01754	Ig heavy chain V region 1-62-3	Ighv1-62-3		-0.198283		-0.429094	-0.162608	-0.00314684	NaN	NaN
P60603	Reactive oxygen species modulator 1	Romo1		-0.197917		-0.17466	NaN	NaN	NaN	-0.221173
Q62446	Peptidyl-prolyl cis-trans isomerase FKBP3	Fkbp3		-0.197845		-0.161822	-0.223116	-0.196499	-0.176221	-0.231565
Q9Z0F7	Gamma-synuclein	Sncg		-0.19779		-0.194605	-0.205562	-0.256554	-0.0604992	-0.271732
P70445	Eukaryotic translation initiation factor 4E-binding protein 2	Eif4ebp2		-0.19779		-0.257549	-0.176116	NaN	-0.156518	-0.200977
P50543	Protein S100-A11	S100a11		-0.197706		-0.147282	-0.254848	-0.141002	-0.149044	-0.296353
P59017	Bcl-2-like protein 13	Bcl2l13		-0.197596		-0.260317	-0.0715324	-0.122357	-0.368255	-0.165517
Q9CWG8	NADH dehydrogenase [ubiquinone] complex I, assembly factor 7	Ndufaf7		-0.197403		-0.202182	NaN	NaN	NaN	-0.192625
Q8C7H1	Methylmalonic aciduria type A homolog, mitochondrial	Mmaa		-0.197306		-0.312828	NaN	NaN	NaN	-0.0817849
Q9D1I6	39S ribosomal protein L14, mitochondrial	Mrpl14		-0.197131		-0.0102835	-0.552033	NaN	NaN	-0.0290756
Q8K0C8	Cytochrome c oxidase assembly protein COX19	Cox19		-0.197024		0.0315316	NaN	NaN	NaN	-0.42558
Q920Q6	RNA-binding protein Musashi homolog 2	Msi2		-0.196607		0.118167	-0.362781	-0.260194	-0.291325	-0.186904
Q2TPA8	Hydroxysteroid dehydrogenase-like protein 2	Hsdl2		-0.19649		-0.156934	-0.213494	-0.178421	-0.205108	-0.228492
Q8BKR5	Protein phosphatase 1 regulatory subunit 37	Ppp1r37		-0.196213		-0.444762	NaN	NaN	NaN	0.0523352
Q9DCR2	AP-3 complex subunit sigma-1	Ap3s1		-0.196131		-0.157695	NaN	-0.404449	NaN	-0.0262476
Q6PDI5	Proteasome-associated protein ECM29 homolog	Ecm29		-0.196002		-0.22661	0.100944	-0.435447	-0.381934	-0.0369631
O35350	Calpain-1 catalytic subunit	Capn1		-0.195825		-0.124192	-0.229263	-0.365298	-0.166577	-0.0937945
Q9WTP6	Adenylate kinase 2, mitochondrial	Ak2		-0.195664		-0.185926	-0.172159	-0.18321	-0.188417	-0.24861
Q9D1I5	Methylmalonyl-CoA epimerase, mitochondrial	Mcee		-0.195615		-0.457029	-0.0221622	-0.304101	NaN	0.0008325
Q80VJ2	Steroid receptor RNA activator 1	Sra1		-0.194564		-0.127237	NaN	NaN	NaN	-0.261892
Q9CRC6	UPF0693 protein C10orf32 homolog			-0.194247		-0.143604	NaN	NaN	NaN	-0.244891
P17751	Triosephosphate isomerase	Tpi1		-0.193951		-0.140312	-0.207806	-0.211955	-0.161318	-0.248362
Q9D8N2	Protein FAM45A	Fam45a		-0.193835		-0.132462	NaN	-0.566065	NaN	0.117022
Q9ER88	28S ribosomal protein S29, mitochondrial	Dap3		-0.193821		-0.0874902	-0.484116	NaN	-0.0221022	-0.181576
Q91WD5	NADH dehydrogenase [ubiquinone] iron-sulfur protein 2, mitochondrial	Ndufs2		-0.19372		-0.147027	-0.423918	-0.072789	-0.154713	-0.170154
A8Y5H7	SEC14-like protein 1	Sec14l1		-0.193135		-0.630919	NaN	NaN	NaN	0.244648
Q99JP4	Anaphase-promoting complex subunit CDC26	Cdc26		-0.192966		-0.213015	-0.173399	NaN	NaN	-0.192484
Q6ZPU9	KIF1-binding protein	Kbp		-0.192697		-0.299225	-0.0550468	NaN	NaN	-0.223818
Q99L47	Hsc70-interacting protein	St13		-0.192295		-0.192402	-0.149435	-0.193082	-0.17883	-0.247725
P70266	6-phosphofructo-2-kinase	Pfkfb1		-0.191736		-0.153851	NaN	NaN	NaN	-0.229621
Q3UIR3	E3 ubiquitin-protein ligase DTX3L	Dtx3l		-0.191167		-0.139569	NaN	NaN	NaN	-0.242766
Q91W89	Alpha-mannosidase 2C1	Man2c1		-0.191072		-0.305656	NaN	NaN	-0.0764887	NaN
P26043	Radixin	Rdx		-0.190491		-0.192036	-0.164289	-0.243448	-0.160682	-0.191998
Q60847	Collagen alpha-1(XII) chain	Col12a1		-0.190334		-0.229281	-0.0251708	-0.437183	-0.161978	-0.0980585
Q8CII2	Cell division cycle protein 123 homolog	Cdc123		-0.190217		-0.366852	NaN	-0.0135811	NaN	NaN
O35379	Multidrug resistance-associated protein 1	Abcc1		-0.190214		-0.321684	NaN	NaN	NaN	-0.0587449
O55013	Trafficking protein particle complex subunit 3	Trappc3		-0.189579		-0.254843	NaN	NaN	NaN	-0.124315
Q91YH5	Atlastin-3	Atl3		-0.189315		-0.217464	-0.0172682	-0.408516	-0.194857	-0.108472
Q9CYI4	Putative RNA-binding protein Luc7-like 1	Luc7l		-0.189114		0.0493208	-0.643057	NaN	NaN	0.0263931
Q9Z321	DNA topoisomerase 3-beta-1	Top3b		-0.18891		-0.0133264	NaN	NaN	NaN	-0.364494
Q9D6J5	NADH dehydrogenase [ubiquinone] 1 beta subcomplex subunit 8, mitochondrial	Ndufb8		-0.188815		-0.20144	-0.181674	-0.265057	NaN	-0.107089
Q921M4	Golgin subfamily A member 2	Golga2		-0.188605		0.15079	0.173202	-0.914073	-0.215597	-0.137349
Q8K157	Aldose 1-epimerase	Galm		-0.188527		-0.142848	-0.357463	0.00780595	-0.285058	-0.165072
Q64378	Peptidyl-prolyl cis-trans isomerase FKBP5	Fkbp5		-0.188363		-0.333124	-0.162213	-0.194553	-0.120129	-0.131794
P28658	Ataxin-10	Atxn10		-0.188141		-0.184684	-0.271071	NaN	NaN	-0.108668
Q9R112	Sulfide:quinone oxidoreductase, mitochondrial	Sqrdl		-0.187692		-0.125426	-0.100138	-0.238462	-0.273084	-0.201349
O35551	Rab GTPase-binding effector protein 1	Rabep1		-0.187439		-0.0308937	NaN	NaN	NaN	-0.343985
Q922H4	Mannose-1-phosphate guanyltransferase alpha	Gmppa		-0.187342		0.139189	-0.153244	NaN	-0.556114	-0.179199
Q8CGC7	Bifunctional glutamate/proline--tRNA ligase	Eprs		-0.186921		-0.16348	-0.194061	-0.337739	-0.116614	-0.122713
Q9WUL7	ADP-ribosylation factor-like protein 3	Arl3		-0.186881		-0.127478	-4.54e-05	-0.264895	-0.21832	-0.323668
O70251	Elongation factor 1-beta	Eef1b		-0.186832		-0.132329	-0.206421	-0.261141	-0.169709	-0.164562
O35309	N-myc-interactor	Nmi		-0.186614		-0.0745592	-0.420673	NaN	NaN	-0.0646086
P52623	Uridine-cytidine kinase 1	Uck1		-0.186536		-0.111667	-0.0888175	-0.249788	NaN	-0.295873
P00375	Dihydrofolate reductase	Dhfr		-0.186364		-0.0837271	NaN	-0.193183	NaN	-0.282182
Q8BPB5	EGF-containing fibulin-like extracellular matrix protein 1	Efemp1		-0.186341		-0.340151	NaN	NaN	NaN	-0.0325315
O35459	Delta(3,5)-Delta(2,4)-dienoyl-CoA isomerase, mitochondrial	Ech1		-0.185959		-0.164775	-0.181066	-0.214191	-0.133769	-0.235996
P17665	Cytochrome c oxidase subunit 7C, mitochondrial	Cox7c		-0.185941		-0.160782	-0.12909	-0.165539	-0.204058	-0.270234
Q9D8B4	NADH dehydrogenase [ubiquinone] 1 alpha subcomplex subunit 11	Ndufa11		-0.185881		-0.31206	-0.024537	-0.00329387	-0.274356	-0.315156
Q9DCJ5	NADH dehydrogenase [ubiquinone] 1 alpha subcomplex subunit 8	Ndufa8		-0.185831		-0.176955	-0.164519	-0.175393	-0.182767	-0.22952
Q8VDK1	Nitrilase homolog 1	Nit1		-0.18463		-0.140511	-0.257119	NaN	NaN	-0.15626
O08739	AMP deaminase 3	Ampd3		-0.184532		-0.101982	-0.231881	-0.352114	-0.120207	-0.116475
P23780	Beta-galactosidase	Glb1		-0.184326		-0.147479	-0.232786	-0.134137	-0.350581	-0.0566468
Q99N96	39S ribosomal protein L1, mitochondrial	Mrpl1		-0.183934		-0.196562	-0.143071	-0.0982476	-0.125335	-0.356454
Q3TPX4	Exocyst complex component 5	Exoc5		-0.183858		-0.31927	NaN	NaN	NaN	-0.0484458
P18654	Ribosomal protein S6 kinase alpha-3	Rps6ka3		-0.183749		-0.132351	-0.0248184	-0.325152	-0.269421	-0.167003
Q8VDG5	Phosphopantothenate--cysteine ligase	Ppcs		-0.183712		-0.293629	-0.118073	-0.109942	-0.208637	-0.188277
P19157	Glutathione S-transferase P 1	Gstp1		-0.18366		-0.107993	-0.187892	-0.295839	-0.166379	-0.160199
O35566	CD151 antigen	Cd151		-0.183658		-0.32714	0.0917651	-0.241936	NaN	-0.257323
P70180	Atrial natriuretic peptide receptor 3	Npr3		-0.182649		-0.305054	NaN	NaN	NaN	-0.0602436
P97823	Acyl-protein thioesterase 1	Lypla1		-0.182339		-0.15584	-0.146791	-0.346672	-0.128377	-0.134016
P11152	Lipoprotein lipase	Lpl		-0.182129		-0.173889	-0.209043	-0.163258	-0.17694	-0.187517
Q8BJU0	Small glutamine-rich tetratricopeptide repeat-containing protein alpha	Sgta		-0.181915		-0.148882	-0.200159	-0.200134	-0.147948	-0.212454
Q9QZA0	Carbonic anhydrase 5B, mitochondrial	Ca5b		-0.181103		-0.133527	-0.0314561	-0.48456	-0.0237386	-0.232231
Q8CBW3	Abl interactor 1	Abi1		-0.180444		0.146902	-0.0767414	-1.13604	0.0892343	0.074426
Q3UU96	Serine/threonine-protein kinase MRCK alpha	Cdc42bpa		-0.180437		-0.298334	-0.348126	NaN	0.517543	-0.592831
Q8VCI5	Peroxisomal biogenesis factor 19	Pex19		-0.179763		-0.159927	-0.287505	-0.144445	-0.105288	-0.201652
Q80SZ7	Guanine nucleotide-binding protein G(I)/G(S)/G(O) subunit gamma-5	Gng5		-0.179474		-0.292313	0.018486	-0.305691	-0.279295	-0.0385573
Q80YV4	Pantothenate kinase 4	Pank4		-0.179467		-0.121235	NaN	NaN	NaN	-0.2377
O09117	Synaptophysin-like protein 1	Sypl1		-0.179327		NaN	0.133388	-0.495979	-0.0507866	-0.303931
Q8BTJ4	Bis(5'-adenosyl)-triphosphatase enpp4	Enpp4		-0.179214		-0.167892	NaN	NaN	-0.218417	-0.151332
P99029	Peroxiredoxin-5, mitochondrial	Prdx5		-0.179155		-0.14812	-0.206398	-0.179278	-0.177688	-0.184293
Q9DC71	28S ribosomal protein S15, mitochondrial	Mrps15		-0.178796		-0.14107	NaN	NaN	NaN	-0.216523
Q8K2I3	Dimethylaniline monooxygenase [N-oxide-forming] 2	Fmo2		-0.178681		-0.139697	0.00974884	NaN	-0.347433	-0.237344
Q99LC3	NADH dehydrogenase [ubiquinone] 1 alpha subcomplex subunit 10, mitochondrial	Ndufa10		-0.178571		-0.158594	-0.0813476	-0.11981	-0.32292	-0.210184
Q9CQJ8	NADH dehydrogenase [ubiquinone] 1 beta subcomplex subunit 9	Ndufb9		-0.178049		-0.172621	-0.299126	-0.180555	-0.00848948	-0.229456
Q9D358	Low molecular weight phosphotyrosine protein phosphatase	Acp1		-0.177935		-0.204911	-0.312894	-0.2048	-0.0916779	-0.075391
Q9CZU6	Citrate synthase, mitochondrial	Cs		-0.177646		-0.150039	-0.122836	-0.21341	-0.161041	-0.240903
Q9WU56	tRNA pseudouridine synthase A, mitochondrial	Pus1		-0.177643		0.229925	NaN	NaN	NaN	-0.585212
Q99L13	3-hydroxyisobutyrate dehydrogenase, mitochondrial	Hibadh		-0.177268		-0.171021	-0.163693	-0.196087	-0.211775	-0.143762
Q922Q8	Leucine-rich repeat-containing protein 59	Lrrc59		-0.177044		-0.19135	-0.192747	-0.184699	-0.191781	-0.124645
Q80Y55	BSD domain-containing protein 1	Bsdc1		-0.176975		-0.236319	NaN	NaN	NaN	-0.117631
Q61235	Beta-2-syntrophin	Sntb2		-0.176776		-0.129263	-0.139718	-0.37617	-0.151414	-0.0873173
Q9CQH3	NADH dehydrogenase [ubiquinone] 1 beta subcomplex subunit 5, mitochondrial	Ndufb5		-0.176662		-0.241008	-0.28288	0.0479471	-0.270363	-0.137008
Q9CQZ5	NADH dehydrogenase [ubiquinone] 1 alpha subcomplex subunit 6	Ndufa6		-0.176178		-0.214753	-0.344562	0.0234046	-0.1341	-0.210882
P70195	Proteasome subunit beta type-7	Psmb7		-0.176177		-0.116785	-0.190351	-0.181973	-0.192427	-0.199348
F8VPU2	FERM, RhoGEF and pleckstrin domain-containing protein 1	Farp1		-0.176142		-0.308741	NaN	NaN	NaN	-0.0435427
Q921H8	3-ketoacyl-CoA thiolase A, peroxisomal	Acaa1a		-0.176022		-0.115719	0.0736449	-0.325215	-0.275957	-0.236864
Q8R1U1	Conserved oligomeric Golgi complex subunit 4	Cog4		-0.175682		-0.133367	NaN	NaN	NaN	-0.217996
E9Q6P5	Tetratricopeptide repeat protein 7B	Ttc7b		-0.175483		-0.205514	-0.237261	NaN	NaN	-0.0836728
Q921J2	GTP-binding protein Rheb	Rheb		-0.175388		-0.151866	-0.213238	-0.135056	-0.232554	-0.144227
P53986	Monocarboxylate transporter 1	Slc16a1		-0.175277		-0.0415876	-0.146901	0.17532	NaN	-0.687939
Q00519	Xanthine dehydrogenase	Xdh		-0.17516		-0.187411	-0.103182	-0.240491	-0.194641	-0.150076
Q9WUB4	Dynactin subunit 6	Dctn6		-0.175125		-0.0499367	NaN	NaN	NaN	-0.300313
P97290	Plasma protease C1 inhibitor	Serping1		-0.175119		-0.130317	-0.0115386	-0.348309	-0.230191	-0.155237
P63094	Guanine nucleotide-binding protein G(s) subunit alpha isoforms short	Gnas		-0.175031		-0.247248	-0.0190301	-0.456689	-0.0154993	-0.136687
Q8BX02	KN motif and ankyrin repeat domain-containing protein 2	Kank2		-0.17488		-0.153311	-0.182274	-0.275371	-0.214015	-0.049428
Q8K482	EMILIN-2	Emilin2		-0.174434		-0.234619	NaN	NaN	0.00877806	-0.297462
P07901	Heat shock protein HSP 90-alpha	Hsp90aa1		-0.174322		-0.196275	-0.178708	-0.199483	-0.127856	-0.169288
Q9D0M5	Dynein light chain 2, cytoplasmic	Dynll2		-0.174257		-0.0964276	NaN	-0.137374	NaN	-0.28897
A2ASQ1	Agrin	Agrn		-0.174246		-0.265691	-0.0562478	-0.219887	-0.153831	-0.175572
Q9WTX5	S-phase kinase-associated protein 1	Skp1		-0.17407		-0.161888	-0.168708	-0.172315	-0.24728	-0.120161
P61971	Nuclear transport factor 2	Nutf2		-0.174028		-0.206724	-0.0876189	-0.284916	-0.201533	-0.0893488
Q9CQQ7	ATP synthase F(0) complex subunit B1, mitochondrial	Atp5f1		-0.173914		-0.154048	-0.197519	-0.254582	-0.140966	-0.122453
P63030	Mitochondrial pyruvate carrier 1	Mpc1		-0.17386		-0.288906	-0.206468	0.0933384	-0.111613	-0.355652
Q91VT4	Carbonyl reductase family member 4	Cbr4		-0.17364		-0.157687	-0.159155	-0.283604	-0.0622244	-0.205532
Q99JW2	Aminoacylase-1	Acy1		-0.173459		-0.0492701	-0.204674	NaN	0.0162593	-0.456153
P12710	Fatty acid-binding protein, liver	Fabp1		-0.173425		-0.148838	-0.424117	-0.101763	-0.0879179	-0.104488
Q8K010	5-oxoprolinase	Oplah		-0.173363		-0.230929	-0.0632659	-0.300207	-0.142383	-0.130028
Q9DB73	NADH-cytochrome b5 reductase 1	Cyb5r1		-0.173216		-0.172754	0.103101	-0.35835	-0.24052	-0.197558
Q9QZD8	Mitochondrial dicarboxylate carrier	Slc25a10		-0.173146		-0.128538	-0.267588	-0.246371	-0.0951412	-0.12809
P12787	Cytochrome c oxidase subunit 5A, mitochondrial	Cox5a		-0.172582		-0.107324	-0.138184	-0.203198	-0.179857	-0.234349
P63037	DnaJ homolog subfamily A member 1	Dnaja1		-0.172394		-0.146261	-0.242344	-0.166705	-0.101349	-0.205311
P39447	Tight junction protein ZO-1	Tjp1		-0.172334		-0.137593	-0.231786	-0.159372	-0.107446	-0.225472
Q9D7J4	Cytochrome c oxidase protein 20 homolog	Cox20		-0.17227		-0.320243	NaN	NaN	NaN	-0.0242975
Q8BIF0	CD99 antigen-like protein 2	Cd99l2		-0.17223		-0.355405	NaN	NaN	NaN	0.0109445
P19536	Cytochrome c oxidase subunit 5B, mitochondrial	Cox5b		-0.17217		-0.0857829	-0.167624	-0.0604292	-0.333163	-0.213851
Q8BHA3	Probable D-tyrosyl-tRNA(Tyr) deacylase 2	Dtd2		-0.172157		-0.218608	-0.316246	NaN	NaN	0.0183827
Q01339	Beta-2-glycoprotein 1	Apoh		-0.172046		-0.183429	-0.16078	-0.133636	-0.161172	-0.221214
Q8CCP0	Nuclear export mediator factor Nemf	Nemf		-0.172036		-0.272239	NaN	NaN	NaN	-0.0718339
Q9D0I9	Arginine--tRNA ligase, cytoplasmic	Rars		-0.171969		-0.166592	-0.138567	-0.390404	-0.151236	-0.0130475
Q8C0D5	Elongation factor Tu GTP-binding domain-containing protein 1	Eftud1		-0.171486		0.0892735	-0.0870955	-0.577834	NaN	-0.110286
Q9WVJ2	26S proteasome non-ATPase regulatory subunit 13	Psmd13		-0.171246		-0.299865	-0.0502185	-0.244746	-0.0821209	-0.17928
Q8BWQ6	UPF0505 protein C16orf62 homolog			-0.17113		-0.207787	NaN	NaN	NaN	-0.134472
Q8BMG7	Rab3 GTPase-activating protein non-catalytic subunit	Rab3gap2		-0.170728		-0.20662	NaN	NaN	-0.337328	0.0317626
A3KMP2	Tetratricopeptide repeat protein 38	Ttc38		-0.170533		-0.0886097	0.0557213	-0.209125	-0.251647	-0.359007
P45376	Aldose reductase	Akr1b1		-0.170314		-0.125262	-0.17014	-0.220225	-0.180208	-0.155736
P12382	ATP-dependent 6-phosphofructokinase, liver type	Pfkl		-0.170246		-0.166807	-0.217207	-0.241674	-0.054801	-0.17074
Q62417	Sorbin and SH3 domain-containing protein 1	Sorbs1		-0.170082		-0.161577	-0.134145	-0.0352456	-0.261718	-0.257723
Q91ZJ5	UTP--glucose-1-phosphate uridylyltransferase	Ugp2		-0.169952		-0.109635	-0.188126	-0.200028	-0.13209	-0.21988
O54901	OX-2 membrane glycoprotein	Cd200		-0.169891		-0.298661	0.0381872	-0.464505	0.00741948	-0.131898
P70336	Rho-associated protein kinase 2	Rock2		-0.169841		-0.187646	-0.166527	-0.348478	-0.00558087	-0.140975
P01864	Ig gamma-2A chain C region secreted form			-0.169746		-0.165707	-0.278138	-0.0533744	-0.102156	-0.249357
P0C0A3	Charged multivesicular body protein 6	Chmp6		-0.169234		-0.122693	NaN	NaN	NaN	-0.215774
Q8VCT3	Aminopeptidase B	Rnpep		-0.169174		-0.144694	-0.210068	-0.262663	-0.0867518	-0.141693
Q80U44	Zinc finger FYVE domain-containing protein 16	Zfyve16		-0.167866		0.138595	-0.474327	NaN	NaN	NaN
E9PVA8	eIF-2-alpha kinase activator GCN1	Gcn1l1		-0.167593		-0.289874	-0.0406514	-0.363554	-0.0558318	-0.0880535
P70404	Isocitrate dehydrogenase [NAD] subunit gamma 1, mitochondrial	Idh3g		-0.167223		-0.0989019	-0.263612	-0.138956	-0.151355	-0.183288
Q62059	Versican core protein	Vcan		-0.166801		-0.207109	NaN	NaN	-0.136933	-0.156362
Q80UU9	Membrane-associated progesterone receptor component 2	Pgrmc2		-0.166724		-0.0830903	NaN	NaN	NaN	-0.250357
P48193	Protein 4.1	Epb41		-0.166349		-0.109106	-0.174343	-0.0113143	-0.278313	-0.258669
P70335	Rho-associated protein kinase 1	Rock1		-0.166031		-0.14574	-0.24849	-0.335856	-0.070979	-0.0290882
P97493	Thioredoxin, mitochondrial	Txn2		-0.165951		-0.144838	-0.164043	-0.226291	-0.12794	-0.166642
Q9CPW3	39S ribosomal protein L54, mitochondrial	Mrpl54		-0.165789		-0.250475	NaN	NaN	NaN	-0.0811037
Q9JIG7	Coiled-coil domain-containing protein 22	Ccdc22		-0.165765		0.0152668	-0.433933	NaN	NaN	-0.0786276
P28656	Nucleosome assembly protein 1-like 1	Nap1l1		-0.165661		-0.146458	-0.163251	-0.0843502	-0.0935949	-0.340652
Q91Z53	Glyoxylate reductase/hydroxypyruvate reductase	Grhpr		-0.165599		-0.224288	-0.0418178	-0.0428406	-0.300781	-0.218269
Q9DCT2	NADH dehydrogenase [ubiquinone] iron-sulfur protein 3, mitochondrial	Ndufs3		-0.165465		-0.196807	-0.144011	-0.247353	-0.205771	-0.0333808
Q61206	Platelet-activating factor acetylhydrolase IB subunit beta	Pafah1b2		-0.165282		-0.0323286	-0.571275	NaN	NaN	0.107757
Q80UJ7	Rab3 GTPase-activating protein catalytic subunit	Rab3gap1		-0.165245		-0.266472	NaN	NaN	NaN	-0.064017
Q8VC30	ATP-dependent dihydroxyacetone kinase	Dak		-0.165053		-0.0927441	-0.0356863	-0.394103	-0.298702	-0.00402941
Q8BGZ4	Cell division cycle protein 23 homolog	Cdc23		-0.164813		-0.118029	NaN	NaN	NaN	-0.211598
Q9DBE8	Alpha-1,3/1,6-mannosyltransferase ALG2	Alg2		-0.164536		-0.103169	NaN	NaN	-0.377675	-0.0127641
O54931	A-kinase anchor protein 2	Akap2		-0.164357		-0.13999	-0.165078	-0.0625262	-0.210153	-0.24404
Q9DD18	D-tyrosyl-tRNA(Tyr) deacylase 1	Dtd1		-0.164033		-0.0740311	0.180475	-0.517109	NaN	-0.245468
Q5SX40	Myosin-1	Myh1		-0.163859		-0.0653026	-0.402767	-0.32996	0.126025	-0.14729
Q8R3V5	Endophilin-B2	Sh3glb2		-0.163836		-0.1561	0.0287509	-0.339862	-0.171506	-0.180463
Q9DCS9	NADH dehydrogenase [ubiquinone] 1 beta subcomplex subunit 10	Ndufb10		-0.163792		-0.18217	-0.179502	-0.148299	-0.150067	-0.158921
O08528	Hexokinase-2	Hk2		-0.163025		-0.127697	-0.0636751	-0.261425	-0.209016	-0.15331
Q8R010	Aminoacyl tRNA synthase complex-interacting multifunctional protein 2	Aimp2		-0.162689		-0.0185415	-0.167395	NaN	-0.401914	-0.0629074
Q9WVH9	Fibulin-5	Fbln5		-0.162683		-0.116471	NaN	NaN	NaN	-0.208896
Q6DFV7	Nuclear receptor coactivator 7	Ncoa7		-0.162416		-0.130247	NaN	NaN	NaN	-0.194586
Q8BHZ0	Protein FAM49A	Fam49a		-0.162366		-0.0469558	-0.277776	NaN	NaN	NaN
Q8VE22	28S ribosomal protein S23, mitochondrial	Mrps23		-0.161951		-0.130969	-0.308333	0.0101145	NaN	-0.218616
Q8VCF0	Mitochondrial antiviral-signaling protein	Mavs		-0.161758		-0.166044	NaN	NaN	NaN	-0.157472
O88587	Catechol O-methyltransferase	Comt		-0.161544		-0.0942769	-0.16565	-0.219494	-0.195658	-0.132643
Q91VC7	Protein phosphatase 1 regulatory subunit 14A	Ppp1r14a		-0.161352		-0.192567	NaN	NaN	NaN	-0.130137
Q8BXC6	COMM domain-containing protein 2	Commd2		-0.161279		-0.303086	-0.0342434	NaN	NaN	-0.146507
Q62425	Cytochrome c oxidase subunit NDUFA4	Ndufa4		-0.161221		-0.219781	-0.24986	-0.0862603	-0.18949	-0.0607119
P52760	Ribonuclease UK114	Hrsp12		-0.160912		-0.222584	-0.15342	-0.24498	0.0094919	-0.193069
Q9CQV8	14-3-3 protein beta/alpha	Ywhab		-0.16066		-0.149719	-0.0890437	-0.218123	-0.152126	-0.194289
Q9CQZ1	Heat shock factor-binding protein 1	Hsbp1		-0.160138		-0.122693	-0.0978938	NaN	-0.179176	-0.240788
O55135	Eukaryotic translation initiation factor 6	Eif6		-0.160056		-0.0446481	NaN	NaN	NaN	-0.275464
Q9D0J4	ADP-ribosylation factor-like protein 2	Arl2		-0.159912		0.0484944	-0.227331	-0.154557	-0.32414	-0.142028
Q9DB05	Alpha-soluble NSF attachment protein	Napa		-0.159893		-0.125269	-0.177255	-0.233862	-0.0921172	-0.170962
Q9CRD2	ER membrane protein complex subunit 2	Emc2		-0.159792		-0.062104	-0.227423	-0.0368539	-0.208833	-0.263745
Q78JE5	F-box only protein 22	Fbxo22		-0.159541		-0.251018	NaN	NaN	NaN	-0.0680631
Q8BKC5	Importin-5	Ipo5		-0.159505		-0.24719	-0.0774697	-0.329588	-0.160725	0.0174463
Q0GNC1	Inverted formin-2	Inf2		-0.159457		-0.0251819	NaN	NaN	NaN	-0.293732
Q8VDU5	SNF-related serine/threonine-protein kinase	Snrk		-0.159095		-0.154616	-0.263938	NaN	NaN	-0.0587303
P31230	Aminoacyl tRNA synthase complex-interacting multifunctional protein 1	Aimp1		-0.158723		-0.114875	-0.168958	-0.099571	-0.397383	-0.0128301
P62259	14-3-3 protein epsilon	Ywhae		-0.158706		-0.153867	-0.186277	-0.109214	-0.186532	-0.157639
Q9QYR6	MAP1 light chain LC2	Map1a		-0.158411		-0.316309	-0.200059	-0.109437	0.296772	-0.463023
Q60714	Long-chain fatty acid transport protein 1	Slc27a1		-0.158366		-0.288394	-0.14933	-0.036865	-0.152689	-0.164552
A2A8Z1	Oxysterol-binding protein-related protein 9	Osbpl9		-0.158334		-0.173309	-0.17794	-0.166981	-0.130752	-0.14269
O70325	Phospholipid hydroperoxide glutathione peroxidase, mitochondrial	Gpx4		-0.158329		-0.147692	-0.249958	-0.117357	-0.216272	-0.0603643
Q9D903	Probable rRNA-processing protein EBP2	Ebna1bp2		-0.158249		-0.0270356	NaN	NaN	NaN	-0.289463
Q9R1E0	Forkhead box protein O1	Foxo1		-0.158224		-0.153574	NaN	NaN	NaN	-0.162874
Q91XD7	Cysteine-rich with EGF-like domain protein 1	Creld1		-0.158046		-0.0199431	-0.162637	0.1341	-0.601021	-0.14073
Q8BL65	Actin-binding LIM protein 2	Ablim2		-0.157902		-0.162373	NaN	NaN	-0.377457	0.0661248
P10630	Eukaryotic initiation factor 4A-II	Eif4a2		-0.157033		-0.245885	0.00488771	-0.185216	0.0284666	-0.387417
Q80ZK0	28S ribosomal protein S10, mitochondrial	Mrps10		-0.156729		-0.131418	-0.293367	0.0385496	NaN	-0.240682
Q91YT0	NADH dehydrogenase [ubiquinone] flavoprotein 1, mitochondrial	Ndufv1		-0.156627		-0.151458	-0.253343	-0.0454095	-0.157579	-0.175347
Q8K3K8	Optineurin	Optn		-0.156514		-0.0396057	-0.048571	-0.362026	-0.162766	-0.1696
Q8C8U0	Liprin-beta-1	Ppfibp1		-0.156476		-0.174327	-0.140922	-0.055803	-0.247771	-0.163557
A2AF47	Dedicator of cytokinesis protein 11	Dock11		-0.156223		-0.225979	NaN	NaN	NaN	-0.0864674
O88851	Putative hydrolase RBBP9	Rbbp9		-0.155759		-0.120575	-0.290672	-0.222093	-0.0369982	-0.108457
P52503	NADH dehydrogenase [ubiquinone] iron-sulfur protein 6, mitochondrial	Ndufs6		-0.155616		-0.269383	-0.103484	-0.198325	-0.0782685	-0.128622
Q8CCJ3	E3 UFM1-protein ligase 1	Ufl1		-0.155455		-0.0391251	0.359222	-0.212591	-0.769853	-0.114929
Q921H9	Cytochrome c oxidase assembly factor 7	Coa7		-0.155449		-0.275932	NaN	NaN	NaN	-0.034966
O88696	ATP-dependent Clp protease proteolytic subunit, mitochondrial	Clpp		-0.155326		-0.192076	NaN	NaN	NaN	-0.118576
O08911	Mitogen-activated protein kinase 12	Mapk12		-0.155294		-0.278652	NaN	NaN	NaN	-0.031935
Q9CQ65	S-methyl-5'-thioadenosine phosphorylase	Mtap		-0.15528		-0.14579	-0.170991	-0.181714	-0.20327	-0.0746351
Q80UZ0	FYVE, RhoGEF and PH domain-containing protein 5	Fgd5		-0.155114		-0.197597	NaN	NaN	NaN	-0.112632
Q3U7R1	Extended synaptotagmin-1	Esyt1		-0.154909		-0.219274	-0.151265	-0.180274	-0.137033	-0.0866998
P50431	Serine hydroxymethyltransferase, cytosolic	Shmt1		-0.154471		-0.0734723	NaN	NaN	NaN	-0.235469
Q9CQT1	Methylthioribose-1-phosphate isomerase	Mri1		-0.154414		-0.0131495	NaN	NaN	-0.429932	-0.0201611
P08752	Guanine nucleotide-binding protein G(i) subunit alpha-2	Gnai2		-0.154055		-0.237899	0.0227625	-0.311631	NaN	-0.0894532
Q03963	Interferon-induced, double-stranded RNA-activated protein kinase	Eif2ak2		-0.153904		-0.103382	NaN	NaN	NaN	-0.204426
Q60996	Serine/threonine-protein phosphatase 2A 56 kDa regulatory subunit gamma isoform	Ppp2r5c		-0.153852		-0.0510219	NaN	NaN	NaN	-0.256682
Q6PB66	Leucine-rich PPR motif-containing protein, mitochondrial	Lrpprc		-0.153701		-0.127003	-0.0271515	-0.216669	-0.25236	-0.145323
Q01768	Nucleoside diphosphate kinase B	Nme2		-0.153245		-0.18552	-0.169121	-0.138434	-0.108258	-0.164894
Q9Z0U1	Tight junction protein ZO-2	Tjp2		-0.153218		-0.130493	0.183835	-0.747222	-0.0508426	-0.0213684
Q8BG67	Protein EFR3 homolog A	Efr3a		-0.152711		-0.31977	-0.0513408	NaN	-0.189684	-0.0500502
Q8JZU2	Tricarboxylate transport protein, mitochondrial	Slc25a1		-0.152551		-0.129004	-0.150103	-0.382684	-0.0556981	-0.0452667
Q8VDM4	26S proteasome non-ATPase regulatory subunit 2	Psmd2		-0.152408		-0.119648	-0.201654	-0.11522	-0.108731	-0.216787
Q9CYL5	Golgi-associated plant pathogenesis-related protein 1	Glipr2		-0.152372		0.0163628	0.187519	-0.679871	NaN	-0.133497
Q6ZPJ3	E2/E3 hybrid ubiquitin-protein ligase UBE2O	Ube2o		-0.152326		-0.164009	0.148772	NaN	-0.400276	-0.193789
Q8CGU1	Calcium-binding and coiled-coil domain-containing protein 1	Calcoco1		-0.152215		-0.0960475	-0.0315694	NaN	NaN	-0.329028
Q6PIU9	Uncharacterized protein FLJ45252 homolog			-0.152133		0.118129	NaN	NaN	NaN	-0.422395
Q9JJK2	LanC-like protein 2	Lancl2		-0.152027		-0.316876	NaN	NaN	NaN	0.0128221
P56135	ATP synthase subunit f, mitochondrial	Atp5j2		-0.151986		-0.0612943	-0.180205	-0.301421	NaN	-0.0650233
Q8VDS8	Syntaxin-18	Stx18		-0.151825		-0.186496	0.166226	-0.420877	-0.313839	-0.00414074
Q91YY4	ATP synthase mitochondrial F1 complex assembly factor 2	Atpaf2		-0.151263		-0.0449851	-0.257541	NaN	NaN	NaN
Q8CHU3	Epsin-2	Epn2		-0.151163		-0.196409	NaN	NaN	NaN	-0.105917
Q9D8C4	Interferon-induced 35 kDa protein homolog	Ifi35		-0.151073		-0.0967088	-0.243064	NaN	-0.0692309	-0.195289
P18572	Basigin	Bsg		-0.150798		-0.190511	0.0422477	-0.24633	-0.19992	-0.159476
P56376	Acylphosphatase-1	Acyp1		-0.150739		-0.141361	-0.2286	-0.295103	-0.057845	-0.0307868
Q9WVK4	EH domain-containing protein 1	Ehd1		-0.150557		-0.132128	-0.179605	-0.136131	-0.163654	-0.141267
Q8BFY9	Transportin-1	Tnpo1		-0.150385		-0.302719	0.00823831	NaN	NaN	-0.156675
Q80TM9	Nischarin	Nisch		-0.150335		0.102904	NaN	-0.620821	-0.037892	-0.0455297
Q99LB7	Sarcosine dehydrogenase, mitochondrial	Sardh		-0.149933		-0.125675	-0.0318498	-0.379279	-0.0982947	-0.114568
P48771	Cytochrome c oxidase subunit 7A2, mitochondrial	Cox7a2		-0.149539		-0.00302964	-0.254963	-0.212246	-0.184707	-0.0927479
Q3TKY6	Peptidyl-prolyl cis-trans isomerase CWC27 homolog	Cwc27		-0.149426		0.0797992	NaN	NaN	NaN	-0.378651
P56212	cAMP-regulated phosphoprotein 19	Arpp19		-0.149373		-0.073075	-0.464383	0.138311	NaN	-0.198345
P06728	Apolipoprotein A-IV	Apoa4		-0.149288		-0.122025	-0.146337	-0.170214	-0.126325	-0.181541
Q69ZR2	E3 ubiquitin-protein ligase HECTD1	Hectd1		-0.149051		0.0548749	NaN	NaN	NaN	-0.352977
P97352	Protein S100-A13	S100a13		-0.149042		-0.201004	-0.152175	-0.134314	-0.0705575	-0.187161
Q60864	Stress-induced-phosphoprotein 1	Stip1		-0.148914		-0.144523	-0.143726	-0.204462	-0.0843043	-0.167554
Q9D172	ES1 protein homolog, mitochondrial	D10Jhu81e		-0.148567		-0.0841371	-0.16134	-0.17821	-0.136714	-0.182433
Q3U2P1	Protein transport protein Sec24A	Sec24a		-0.148497		-0.376439	-0.0376606	NaN	NaN	-0.0313922
Q9CQN1	Heat shock protein 75 kDa, mitochondrial	Trap1		-0.148459		-0.137947	-0.136244	-0.126794	-0.207134	-0.134178
Q3UGC7	Eukaryotic translation initiation factor 3 subunit J-A	Eif3j1		-0.14771		-0.161257	-0.0761825	-0.159117	-0.0780026	-0.263992
Q9CQ02	COMM domain-containing protein 4	Commd4		-0.147667		-0.0737905	NaN	NaN	NaN	-0.221543
P46662	Merlin	Nf2		-0.147465		-0.34313	NaN	NaN	NaN	0.0482005
Q921L3	Transmembrane and coiled-coil domain-containing protein 1	Tmco1		-0.147322		-0.114469	NaN	NaN	0.0167005	-0.344198
Q5HZI9	Solute carrier family 25 member 51	Slc25a51		-0.147037		-0.291916	NaN	NaN	NaN	-0.00215828
P70697	Uroporphyrinogen decarboxylase	Urod		-0.14685		-0.195632	0.0555731	-0.183298	NaN	-0.264044
Q64737	Phosphoribosylamine--glycine ligase	Gart		-0.14612		-0.169438	-0.000243548	-0.248843	-0.128899	-0.183177
Q3ULF4	Paraplegin	Spg7		-0.145783		0.130384	NaN	NaN	NaN	-0.421949
P19783	Cytochrome c oxidase subunit 4 isoform 1, mitochondrial	Cox4i1		-0.145706		-0.131894	-0.14116	-0.181806	-0.130236	-0.143432
P14824	Annexin A6	Anxa6		-0.145625		-0.144789	-0.136284	-0.151679	-0.12043	-0.174945
Q62448	Eukaryotic translation initiation factor 4 gamma 2	Eif4g2		-0.145567		-0.106773	-0.124596	-0.336214	-0.109587	-0.0506629
Q91VD9	NADH-ubiquinone oxidoreductase 75 kDa subunit, mitochondrial	Ndufs1		-0.145546		-0.0813933	-0.234625	-0.153496	-0.128053	-0.130162
Q9JIW9	Ras-related protein Ral-B	Ralb		-0.145456		-0.115522	-0.262457	-0.10288	-0.185844	-0.0605786
Q9CXW3	Calcyclin-binding protein	Cacybp		-0.145421		-0.155727	-0.019565	-0.197383	-0.159208	-0.195221
Q9DCC4	Pyrroline-5-carboxylate reductase 3	Pycrl		-0.145209		-0.115477	NaN	NaN	NaN	-0.17494
Q61160	FAS-associated death domain protein	Fadd		-0.144946		-0.0976547	NaN	NaN	NaN	-0.192237
P09055	Integrin beta-1	Itgb1		-0.144895		-0.127168	-0.182653	-0.108037	-0.184472	-0.122146
Q64520	Guanylate kinase	Guk1		-0.144839		-0.121859	-0.285581	0.00159872	-0.126682	-0.191674
Q8VCI0	Phospholipase B-like 1	Plbd1		-0.144644		-0.194514	0.0415646	NaN	-0.413116	-0.0125107
Q62433	Protein NDRG1	Ndrg1		-0.144613		-0.119132	-0.0483301	-0.192906	-0.20714	-0.155558
Q9D7A6	Signal recognition particle 19 kDa protein	Srp19		-0.144506		-0.0365659	-0.203815	NaN	NaN	-0.193136
Q9WUQ2	Prolactin regulatory element-binding protein	Preb		-0.14448		-0.0440273	NaN	-0.244933	NaN	NaN
Q9CWG9	Biogenesis of lysosome-related organelles complex 1 subunit 2	Bloc1s2		-0.144252		-0.103141	NaN	NaN	NaN	-0.185363
O08788	Dynactin subunit 1	Dctn1		-0.144163		-0.132031	-0.0763731	-0.2978	-0.109539	-0.105074
Q9WV98	Mitochondrial import inner membrane translocase subunit Tim9	Timm9		-0.144072		-0.0494643	-0.180968	-0.258963	-0.067461	-0.163505
Q64726	Zinc-alpha-2-glycoprotein	Azgp1		-0.143971		-0.301726	-0.175896	-0.268566	0.148168	-0.121836
P97371	Proteasome activator complex subunit 1	Psme1		-0.143835		-0.133832	-0.134518	-0.210889	-0.0637847	-0.17615
Q9D3D9	ATP synthase subunit delta, mitochondrial	Atp5d		-0.143723		NaN	NaN	NaN	-0.232563	-0.0548823
P48962	ADP/ATP translocase 1	Slc25a4		-0.143646		-0.155582	-0.126946	-0.12906	-0.116405	-0.190236
P22907	Porphobilinogen deaminase	Hmbs		-0.143339		-0.197497	-0.174662	0.0188216	-0.151209	-0.212149
P61202	COP9 signalosome complex subunit 2	Cops2		-0.143018		-0.07956	-0.0374296	-0.255816	-0.185339	-0.156944
Q9CR21	Acyl carrier protein, mitochondrial	Ndufab1		-0.142974		-0.138596	-0.154483	-0.145443	-0.176392	-0.0999549
Q9JK81	UPF0160 protein MYG1, mitochondrial	Myg1		-0.142939		0.171977	-0.408361	NaN	NaN	-0.192434
A6X8Z5	Rho GTPase-activating protein 31	Arhgap31		-0.142897		-0.213877	NaN	NaN	NaN	-0.0719167
P62141	Serine/threonine-protein phosphatase PP1-beta catalytic subunit	Ppp1cb		-0.142811		-0.125285	NaN	NaN	-0.266857	-0.0362916
Q60790	Ras GTPase-activating protein 3	Rasa3		-0.142724		-0.113119	-0.120556	-0.213594	-0.189835	-0.0765156
Q9DCS3	Trans-2-enoyl-CoA reductase, mitochondrial	Mecr		-0.142611		-0.161282	-0.127219	-0.191667	-0.0960442	-0.136845
P30412	Peptidyl-prolyl cis-trans isomerase C	Ppic		-0.142607		-0.140344	-0.0679355	-0.374637	-0.0456387	-0.084482
Q9D8T7	SRA stem-loop-interacting RNA-binding protein, mitochondrial	Slirp		-0.142576		-0.234629	-0.0210408	NaN	NaN	-0.172059
E9Q735	Ubiquitin conjugation factor E4 A	Ube4a		-0.142489		0.0789767	NaN	NaN	NaN	-0.363954
Q9CQM5	Thioredoxin domain-containing protein 17	Txndc17		-0.142367		-0.208883	-0.0776672	-0.14237	-0.0623082	-0.220609
Q91Y97	Fructose-bisphosphate aldolase B	Aldob		-0.142228		-0.476393	NaN	NaN	NaN	0.191938
P54071	Isocitrate dehydrogenase [NADP], mitochondrial	Idh2		-0.141893		-0.0994523	-0.163836	-0.148402	-0.145109	-0.152668
Q8R3S6	Exocyst complex component 1	Exoc1		-0.141836		-0.323147	NaN	NaN	0.0657251	-0.168086
Q93092	Transaldolase	Taldo1		-0.141728		-0.133098	-0.138572	-0.173856	-0.116553	-0.146563
Q8BSK8	Ribosomal protein S6 kinase beta-1	Rps6kb1		-0.141599		-0.206922	NaN	-0.076276	NaN	NaN
P30999	Catenin delta-1	Ctnnd1		-0.141289		-0.0255278	-0.207438	-0.174569	-0.129835	-0.169077
Q61335	B-cell receptor-associated protein 31	Bcap31		-0.14125		-0.161561	-0.000113513	-0.345868	-0.145026	-0.053683
Q06335	Amyloid-like protein 2	Aplp2		-0.141152		-0.0785624	-0.503712	NaN	0.0581029	-0.0404365
Q9CQ89	Protein CutA	Cuta		-0.141146		-0.178247	-0.239991	-0.0525802	0.0509272	-0.285838
Q8C7X2	ER membrane protein complex subunit 1	Emc1		-0.141127		-0.164281	-0.0841075	-0.243607	-0.105853	-0.107789
O70152	Dolichol-phosphate mannosyltransferase subunit 1	Dpm1		-0.140826		-0.123861	-0.0682223	-0.266441	-0.110674	-0.134932
Q60520	Paired amphipathic helix protein Sin3a	Sin3a		-0.140515		-0.186698	NaN	NaN	NaN	-0.0943322
Q9CR86	Calcium-regulated heat stable protein 1	Carhsp1		-0.140476		-0.198669	-0.103655	-0.174485	-0.215231	-0.0103386
P05064	Fructose-bisphosphate aldolase A	Aldoa		-0.140372		-0.139344	-0.177892	-0.150637	-0.0831505	-0.150836
Q3UGR5	Haloacid dehalogenase-like hydrolase domain-containing protein 2	Hdhd2		-0.140236		-0.256843	-0.136752	-0.0137701	-0.00380988	-0.290005
Q9DBL9	1-acylglycerol-3-phosphate O-acyltransferase ABHD5	Abhd5		-0.140181		-0.186581	-0.124326	-0.150595	-0.103544	-0.135858
Q8BH61	Coagulation factor XIII A chain	F13a1		-0.140125		-0.177663	-0.0400737	-0.173035	-0.136942	-0.172909
Q9D710	Thioredoxin-related transmembrane protein 2	Tmx2		-0.139742		-0.206875	NaN	NaN	NaN	-0.07261
Q9CQS8	Protein transport protein Sec61 subunit beta	Sec61b		-0.139741		-0.204778	-0.0747034	NaN	NaN	NaN
Q9JHS4	ATP-dependent Clp protease ATP-binding subunit clpX-like, mitochondrial	Clpx		-0.139639		-0.10932	-0.00295088	-0.127337	-0.363771	-0.0948163
Q8R311	cTAGE family member 5	Ctage5		-0.139629		-0.216849	-0.174509	-0.0537727	-0.130422	-0.122594
Q99J99	3-mercaptopyruvate sulfurtransferase	Mpst		-0.139481		-0.123735	0.107905	-0.073298	NaN	-0.468795
O88952	Protein lin-7 homolog C	Lin7c		-0.139471		-0.0389798	-0.101723	-0.270857	-0.0830223	-0.202771
P53811	Phosphatidylinositol transfer protein beta isoform	Pitpnb		-0.139243		-0.190867	-0.211077	-0.276537	0.0156388	-0.0333711
Q80ZS3	28S ribosomal protein S26, mitochondrial	Mrps26		-0.138963		-0.0937936	-0.278123	NaN	NaN	-0.044971
Q9D173	Mitochondrial import receptor subunit TOM7 homolog	Tomm7		-0.138858		-0.0469035	NaN	NaN	-0.242479	-0.127192
P00329	Alcohol dehydrogenase 1	Adh1		-0.138461		-0.108061	-0.192635	-0.198146	-0.190246	-0.00321553
O55125	Protein NipSnap homolog 1	Nipsnap1		-0.137733		-0.164269	NaN	NaN	0.0809884	-0.329918
Q8C0E2	Vacuolar protein sorting-associated protein 26B	Vps26b		-0.137596		-0.175951	-0.0625896	-0.131633	-0.123199	-0.194606
Q8CGA0	Protein phosphatase 1F	Ppm1f		-0.137501		-0.183385	-0.308188	-0.009054	-0.174821	-0.0120568
O88532	Zinc finger RNA-binding protein	Zfr		-0.13709		0.0197365	-0.0813513	NaN	NaN	-0.349656
Q6ZWU9	40S ribosomal protein S27	Rps27		-0.137063		-0.05448	-0.138908	-0.350564	0.10189	-0.243255
Q64462	Cytochrome P450 4B1	Cyp4b1		-0.13702		-0.248779	0.11557	-0.2991	-0.147528	-0.105261
Q07417	Short-chain specific acyl-CoA dehydrogenase, mitochondrial	Acads		-0.136947		-0.101958	-0.186344	-0.125247	-0.179887	-0.091299
Q9D0Q7	39S ribosomal protein L45, mitochondrial	Mrpl45		-0.136905		-0.158801	NaN	NaN	0.00924517	-0.261159
Q8CG14	Complement C1s-A subcomponent	C1sa		-0.136893		-0.165432	-0.0115176	-0.18471	-0.2025	-0.120306
Q8BSE0	Regulator of microtubule dynamics protein 2	Rmdn2		-0.136613		0.0294807	NaN	NaN	NaN	-0.302706
Q9CZY3	Ubiquitin-conjugating enzyme E2 variant 1	Ube2v1		-0.136095		0.0263774	-0.40705	-0.0988288	-0.227936	0.0269624
Q8K1Z0	Ubiquinone biosynthesis protein COQ9, mitochondrial	Coq9		-0.136057		-0.172705	-0.470226	0.310536	NaN	-0.211834
Q99JF5	Diphosphomevalonate decarboxylase	Mvd		-0.136045		-0.233579	0.0278539	NaN	-0.0770064	-0.261448
Q8R349	Cell division cycle protein 16 homolog	Cdc16		-0.135967		-0.315329	NaN	NaN	NaN	0.0433948
Q9JJZ4	Ubiquitin-conjugating enzyme E2 J1	Ube2j1		-0.135534		-0.109995	-0.170864	NaN	NaN	-0.125744
Q9Z0X1	Apoptosis-inducing factor 1, mitochondrial	Aifm1		-0.13537		-0.135733	-0.201383	-0.0482299	-0.117285	-0.174218
P48722	Heat shock 70 kDa protein 4L	Hspa4l		-0.135256		-0.135423	0.140095	-0.269871	-0.195102	-0.21598
P47856	Glutamine--fructose-6-phosphate aminotransferase [isomerizing] 1	Gfpt1		-0.135056		-0.182495	0.0971612	-0.408508	-0.215846	0.0344061
Q9D2R6	Cytochrome c oxidase assembly factor 3 homolog, mitochondrial	Coa3		-0.134983		0.0432968	NaN	NaN	NaN	-0.313262
Q91Z83	Myosin-7	Myh7		-0.134657		0.0144726	-0.243116	-0.200504	-0.248994	0.00485532
Q9Z2M7	Phosphomannomutase 2	Pmm2		-0.134005		-0.101212	-0.249191	0.00341789	-0.125035	-0.198003
Q8VBV7	COP9 signalosome complex subunit 8	Cops8		-0.133899		NaN	-0.133082	NaN	-0.134715	NaN
Q9D855	Cytochrome b-c1 complex subunit 7	Uqcrb		-0.133826		-0.133142	-0.107161	-0.135998	-0.106686	-0.186141
Q9CQX2	Cytochrome b5 type B	Cyb5b		-0.133717		-0.143183	-0.193209	-0.218045	-0.0750386	-0.0391096
Q924T2	28S ribosomal protein S2, mitochondrial	Mrps2		-0.133525		-0.242757	NaN	NaN	NaN	-0.0242937
Q9JLV5	Cullin-3	Cul3		-0.132738		-0.123223	-0.0945002	-0.162096	-0.286378	0.00250688
O54865	Guanylate cyclase soluble subunit beta-1	Gucy1b3		-0.132694		-0.329217	NaN	NaN	NaN	0.0638281
O54998	Peptidyl-prolyl cis-trans isomerase FKBP7	Fkbp7		-0.132646		-0.0771074	-0.0699326	-0.298951	-0.0644681	-0.152772
Q3TPE9	Ankyrin repeat and MYND domain-containing protein 2	Ankmy2		-0.132587		-0.156607	NaN	NaN	NaN	-0.108566
Q9R1J0	Sterol-4-alpha-carboxylate 3-dehydrogenase, decarboxylating	Nsdhl		-0.132507		-0.363086	-0.0285985	-0.150126	0.0808349	-0.201561
Q9JME7	Trafficking protein particle complex subunit 2-like protein	Trappc2l		-0.132477		-0.274582	NaN	NaN	-0.0196629	-0.103187
Q99KD5	Protein unc-45 homolog A	Unc45a		-0.132379		-0.216336	NaN	-0.056082	NaN	-0.12472
Q5BLK4	Terminal uridylyltransferase 7	Zcchc6		-0.132128		0.0229583	NaN	NaN	NaN	-0.287214
Q9D5V5	Cullin-5	Cul5		-0.132102		-0.166793	-0.148948	-0.182807	-0.0528088	-0.109155
Q9CRD0	OCIA domain-containing protein 1	Ociad1		-0.131937		-0.10859	-0.275201	0.00152056	-0.185864	-0.0915516
Q9CZ30	Obg-like ATPase 1	Ola1		-0.131618		-0.158043	0.00128465	-0.182703	-0.133722	-0.184906
Q3TZZ7	Extended synaptotagmin-2	Esyt2		-0.131373		-0.133841	0.0309363	-0.375202	-0.147708	-0.0310513
Q8R5F7	Interferon-induced helicase C domain-containing protein 1	Ifih1		-0.130996		-0.151226	NaN	NaN	NaN	-0.110767
Q8VD65	Phosphoinositide 3-kinase regulatory subunit 4	Pik3r4		-0.130765		-0.077951	NaN	NaN	NaN	-0.183579
Q9R1R2	Tripartite motif-containing protein 3	Trim3		-0.130749		0.0588107	NaN	NaN	NaN	-0.320308
P35486	Pyruvate dehydrogenase E1 component subunit alpha, somatic form, mitochondrial	Pdha1		-0.130497		-0.0753843	-0.175465	-0.126208	-0.173205	-0.102221
Q91VM3	WD repeat domain phosphoinositide-interacting protein 4	Wdr45		-0.13012		-0.115191	-0.210879	NaN	NaN	-0.0642897
Q7TMB8	Cytoplasmic FMR1-interacting protein 1	Cyfip1		-0.13005		0.0399794	0.240244	-0.880072	-0.0216202	-0.0287827
Q9D1B9	39S ribosomal protein L28, mitochondrial	Mrpl28		-0.129975		0.0900265	NaN	NaN	NaN	-0.349977
Q8VEJ9	Vacuolar protein sorting-associated protein 4A	Vps4a		-0.129802		-0.128317	NaN	NaN	NaN	-0.131287
Q8CIB5	Fermitin family homolog 2	Fermt2		-0.129634		-0.110939	-0.0859327	-0.201798	-0.0775915	-0.171909
O54754	Aldehyde oxidase 1	Aox1		-0.129258		-0.177374	-0.0146402	-0.0285346	-0.225642	-0.200097
Q8CEI1	BolA-like protein 3	Bola3		-0.129158		-0.144309	0.0257362	-0.0923749	-0.042436	-0.392404
O70311	Glycylpeptide N-tetradecanoyltransferase 2	Nmt2		-0.12861		-0.164712	NaN	NaN	NaN	-0.0925082
Q8R2U6	Diphosphoinositol polyphosphate phosphohydrolase 2	Nudt4		-0.128571		-0.101449	-0.111746	-0.012054	-0.045663	-0.371944
Q99JX4	Eukaryotic translation initiation factor 3 subunit M	Eif3m		-0.128524		-0.160639	-0.131322	-0.0487048	-0.189677	-0.112277
Q8BP92	Reticulocalbin-2	Rcn2		-0.128343		-0.0901535	-0.21123	-0.000591312	-0.280295	-0.0594461
Q9JK38	Glucosamine 6-phosphate N-acetyltransferase	Gnpnat1		-0.128155		-0.18874	0.225652	-0.381264	-0.0830397	-0.213382
Q8R5F3	O-acetyl-ADP-ribose deacetylase 1	Oard1		-0.128041		-0.0912911	NaN	NaN	NaN	-0.16479
P70698	CTP synthase 1	Ctps1		-0.127955		-0.059348	-0.0797393	NaN	-0.522562	0.149828
Q91WS0	CDGSH iron-sulfur domain-containing protein 1	Cisd1		-0.127584		-0.135493	-0.128606	-0.115988	-0.0342852	-0.223547
Q9CXE7	Transmembrane emp24 domain-containing protein 5	Tmed5		-0.127206		-0.103573	-0.292012	-0.212885	0.0773618	-0.104921
Q99MP8	BRCA1-associated protein	Brap		-0.127139		-0.278359	-0.197082	NaN	NaN	0.0940227
Q9CQ45	Neudesin	Nenf		-0.126613		-0.085458	NaN	NaN	NaN	-0.167768
Q921I1	Serotransferrin	Tf		-0.126478		-0.117827	-0.179635	-0.149512	-0.0791954	-0.106221
Q7TNG5	Echinoderm microtubule-associated protein-like 2	Eml2		-0.126402		-0.131825	-0.191586	NaN	0.0206911	-0.202887
Q9CQ79	Thioredoxin domain-containing protein 9	Txndc9		-0.126352		-0.0944116	0.00452995	-0.254607	-0.101455	-0.185818
P54726	UV excision repair protein RAD23 homolog A	Rad23a		-0.126331		-0.0682544	-0.129487	-0.392925	0.0521357	-0.0931254
Q8VDQ1	Prostaglandin reductase 2	Ptgr2		-0.126175		-0.154538	-0.0546867	-0.110078	-0.217122	-0.0944495
Q9CPQ8	ATP synthase subunit g, mitochondrial	Atp5l		-0.126143		-0.110009	-0.24397	-0.0972955	-0.078561	-0.100878
Q61730	Interleukin-1 receptor accessory protein	Il1rap		-0.125956		-0.0425752	-0.231101	NaN	NaN	-0.104192
Q8BVI4	Dihydropteridine reductase	Qdpr		-0.125945		-0.130124	-0.147124	-0.110538	-0.0540665	-0.187874
Q61171	Peroxiredoxin-2	Prdx2		-0.125648		-0.14103	-0.129164	-0.247157	-0.0237408	-0.0871505
O08749	Dihydrolipoyl dehydrogenase, mitochondrial	Dld		-0.125541		-0.142453	-0.100163	-0.113324	-0.130305	-0.141462
Q8K0Z7	Translational activator of cytochrome c oxidase 1	Taco1		-0.125536		-0.210608	-0.0621717	NaN	NaN	-0.103827
Q99LE6	ATP-binding cassette sub-family F member 2	Abcf2		-0.125396		-0.0741673	-0.556607	-0.101505	0.170116	-0.0648189
Q9D6K5	Synaptojanin-2-binding protein	Synj2bp		-0.125348		-0.271661	NaN	NaN	NaN	0.0209655
P99024	Tubulin beta-5 chain	Tubb5		-0.125313		-0.0446251	-0.200948	NaN	-0.0910707	-0.164609
O35344	Importin subunit alpha-4	Kpna3		-0.125273		-0.0828953	-0.0457652	-0.267989	-0.102029	-0.127686
Q921C5	Protein bicaudal D homolog 2	Bicd2		-0.12521		-0.105418	0.0291858	-0.061103	-0.335138	-0.153575
Q9DBZ5	Eukaryotic translation initiation factor 3 subunit K	Eif3k		-0.124797		-0.252686	NaN	NaN	NaN	0.0030922
O88544	COP9 signalosome complex subunit 4	Cops4		-0.124616		-0.160155	-0.17336	-0.0972865	-0.00213554	-0.190142
P52825	Carnitine O-palmitoyltransferase 2, mitochondrial	Cpt2		-0.124549		-0.119872	-0.140103	-0.102627	-0.121382	-0.138763
P68369	Tubulin alpha-1A chain	Tuba1a		-0.12439		-0.0760843	-0.140172	-0.116732	-0.120536	-0.168426
Q91WT8	RNA-binding protein 47	Rbm47		-0.124293		-0.212119	NaN	NaN	NaN	-0.0364677
P52795	Ephrin-B1	Efnb1		-0.123923		-0.199528	NaN	NaN	NaN	-0.0483184
Q91ZW2	GDP-fucose protein O-fucosyltransferase 1	Pofut1		-0.123912		-0.126071	NaN	NaN	NaN	-0.121753
Q99L45	Eukaryotic translation initiation factor 2 subunit 2	Eif2s2		-0.12386		-0.096631	-0.177144	-0.22852	-0.020383	-0.0966215
Q9CQY5	Magnesium transporter protein 1	Magt1		-0.123855		-0.115657	NaN	NaN	NaN	-0.132052
Q8CHP8	Phosphoglycolate phosphatase	Pgp		-0.12371		-0.105098	0.0665833	-0.197	-0.129164	-0.253869
P06909	Complement factor H	Cfh		-0.123704		-0.252681	-0.0758419	-0.127609	0.0702838	-0.232673
Q9DBN5	Lon protease homolog 2, peroxisomal	Lonp2		-0.123638		-0.228316	0.112723	-0.266235	-0.0524798	-0.183884
Q6IRU5	Clathrin light chain B	Cltb		-0.123296		-0.211788	-0.253901	-0.0257865	-0.112228	-0.0127765
P51863	V-type proton ATPase subunit d 1	Atp6v0d1		-0.123152		-0.0871651	NaN	NaN	NaN	-0.159138
Q6NSR8	Probable aminopeptidase NPEPL1	Npepl1		-0.123063		-0.0055163	-0.141631	-0.188324	-0.0549587	-0.224886
Q8VEH8	Endoplasmic reticulum lectin 1	Erlec1		-0.122969		0.0517158	NaN	NaN	NaN	-0.297654
Q01730	Ras suppressor protein 1	Rsu1		-0.12269		-0.141015	-0.0954425	-0.0605587	-0.241884	-0.0745497
Q5H8C4	Vacuolar protein sorting-associated protein 13A	Vps13a		-0.122513		-0.282384	NaN	NaN	NaN	0.0373571
P01800	Ig heavy chain V-III region T957			-0.122268		-0.206726	-0.411604	0.302492	-0.299081	0.00357847
Q8R4U7	Leucine zipper protein 1	Luzp1		-0.12226		-0.188078	NaN	-0.136777	-0.0838207	-0.0803659
Q9QZS3	Protein numb homolog	Numb		-0.122078		-0.093413	NaN	NaN	NaN	-0.150743
P70302	Stromal interaction molecule 1	Stim1		-0.122073		-0.124941	-0.084359	-0.0974287	-0.180551	-0.123086
Q07968	Coagulation factor XIII B chain	F13b		-0.122053		-0.186676	NaN	NaN	NaN	-0.0574296
Q9CYZ2	Tumor protein D54	Tpd52l2		-0.121976		-0.0999773	-0.0658239	-0.179563	-0.144007	-0.120511
P68368	Tubulin alpha-4A chain	Tuba4a		-0.121482		-0.0430514	-0.175544	-0.197458	-0.08907	-0.102287
Q9D0R8	Protein LSM12 homolog	Lsm12		-0.121409		-0.108485	-0.0896272	NaN	-0.262064	-0.0254582
P56392	Cytochrome c oxidase subunit 7A1, mitochondrial	Cox7a1		-0.121385		-0.177082	-0.162748	0.274878	-0.00398069	-0.53799
P16858	Glyceraldehyde-3-phosphate dehydrogenase	Gapdh		-0.121356		-0.077729	-0.154241	-0.124886	-0.0977851	-0.152138
Q91WC0	Histone-lysine N-methyltransferase setd3	Setd3		-0.121235		-0.106696	-0.259115	-0.264685	0.0323459	-0.00802644
P58058	NAD kinase	Nadk		-0.121204		-0.193804	-0.138681	NaN	NaN	-0.031128
P99028	Cytochrome b-c1 complex subunit 6, mitochondrial	Uqcrh		-0.120974		-0.0521476	-0.221578	-0.172988	-0.0993427	-0.0588142
Q3UPH1	Protein PRRC1	Prrc1		-0.120966		0.0599991	-0.461655	0.289159	-0.278045	-0.214287
Q9EP69	Phosphatidylinositide phosphatase SAC1	Sacm1l		-0.120873		-0.0532075	-0.0487045	-0.133212	-0.317595	-0.0516444
Q61083	Mitogen-activated protein kinase kinase kinase 2	Map3k2		-0.120804		0.0711178	NaN	NaN	NaN	-0.312725
Q9D706	RNA polymerase II-associated protein 3	Rpap3		-0.120375		-0.0539986	NaN	NaN	NaN	-0.186752
Q9D1H7	Golgi to ER traffic protein 4 homolog	Get4		-0.120022		-0.097856	NaN	NaN	NaN	-0.142189
Q99LC5	Electron transfer flavoprotein subunit alpha, mitochondrial	Etfa		-0.119912		-0.0830235	-0.150906	-0.127285	-0.0687182	-0.169627
Q64521	Glycerol-3-phosphate dehydrogenase, mitochondrial	Gpd2		-0.119883		-0.0537454	-0.184028	-0.117093	-0.090783	-0.153764
P62137	Serine/threonine-protein phosphatase PP1-alpha catalytic subunit	Ppp1ca		-0.119753		-0.347436	-0.199094	0.347936	-0.190781	-0.209391
Q91WF7	Polyphosphoinositide phosphatase	Fig4		-0.119386		-0.234393	NaN	NaN	NaN	-0.004378
P01887	Beta-2-microglobulin	B2m		-0.119246		-0.248367	-0.0913545	-0.116803	-0.104733	-0.0349713
Q8VCN9	Tubulin-specific chaperone C	Tbcc		-0.11907		0.0867526	NaN	NaN	NaN	-0.324892
P63038	60 kDa heat shock protein, mitochondrial	Hspd1		-0.118934		-0.0727848	-0.0984681	-0.138584	-0.15492	-0.129912
Q9D6M3	Mitochondrial glutamate carrier 1	Slc25a22		-0.118846		-0.112625	0.082267	-0.331936	-0.0133782	-0.218556
Q64105	Sepiapterin reductase	Spr		-0.118761		-0.15762	-0.0435007	-0.184679	-0.0700521	-0.137953
P40142	Transketolase	Tkt		-0.118698		-0.0559277	-0.153986	-0.0887398	-0.100256	-0.19458
Q3UMF0	Cordon-bleu protein-like 1	Cobll1		-0.118575		-0.124327	-0.0677095	-0.0660891	-0.0215054	-0.313244
Q9CYD3	Cartilage-associated protein	Crtap		-0.118488		-0.413107	NaN	NaN	NaN	0.176132
Q8VE47	Ubiquitin-like modifier-activating enzyme 5	Uba5		-0.118465		0.0165291	-0.174988	NaN	-0.283478	-0.0319245
Q8BJD1	Inter-alpha-trypsin inhibitor heavy chain H5	Itih5		-0.117957		-0.128804	-0.115417	-0.14444	-0.1271	-0.0740219
Q8R3F5	Malonyl-CoA-acyl carrier protein transacylase, mitochondrial	Mcat		-0.117952		-0.0782991	NaN	-0.11313	NaN	-0.162427
Q8R409	Protein HEXIM1	Hexim1		-0.117729		-0.0525781	NaN	NaN	NaN	-0.182879
P60060	Protein transport protein Sec61 subunit gamma	Sec61g		-0.117698		-0.0526098	NaN	-0.171634	NaN	-0.128851
Q8K224	N-acetyltransferase 10	Nat10		-0.117584		-0.286176	NaN	NaN	NaN	0.0510074
Q9CPY1	39S ribosomal protein L51, mitochondrial	Mrpl51		-0.117577		-0.0670155	NaN	NaN	NaN	-0.168138
Q3U1J4	DNA damage-binding protein 1	Ddb1		-0.117566		-0.212439	-0.000203212	-0.184036	-0.163397	-0.027757
O54774	AP-3 complex subunit delta-1	Ap3d1		-0.117459		-0.103217	-0.0381887	-0.347193	-0.0768411	-0.0218563
Q9QYR9	Acyl-coenzyme A thioesterase 2, mitochondrial	Acot2		-0.117411		-0.146855	NaN	-0.0743767	-0.196715	-0.0516987
P56379	6.8 kDa mitochondrial proteolipid	Mp68		-0.117407		0.00798349	-0.181683	-0.0223502	-0.137183	-0.2538
Q78IK2	Up-regulated during skeletal muscle growth protein 5	Usmg5		-0.116785		-0.0645508	-0.00534444	-0.150544	NaN	-0.246702
Q61508	Extracellular matrix protein 1	Ecm1		-0.116546		0.0829665	NaN	0.148267	-0.128959	-0.56846
Q8CG76	Aflatoxin B1 aldehyde reductase member 2	Akr7a2		-0.116505		-0.076346	-0.19786	-0.487077	0.375889	-0.197133
Q9DB77	Cytochrome b-c1 complex subunit 2, mitochondrial	Uqcrc2		-0.116496		-0.0952364	-0.196699	-0.0735629	-0.093209	-0.123773
Q9DBG7	Signal recognition particle receptor subunit alpha	Srpr		-0.116289		-0.112821	NaN	NaN	NaN	-0.119757
Q9D8X2	Coiled-coil domain-containing protein 124	Ccdc124		-0.115678		-0.108346	NaN	-0.030477	-0.426552	0.102664
Q9CQF9	Prenylcysteine oxidase	Pcyox1		-0.115612		-0.123336	-0.140493	-0.0313893	-0.204776	-0.0780671
P30285	Cyclin-dependent kinase 4	Cdk4		-0.115612		-0.180725	NaN	NaN	NaN	-0.0504983
Q9DD03	Ras-related protein Rab-13	Rab13		-0.11517		-0.0355839	NaN	-0.129097	-0.211707	-0.0842936
Q9CQF6	L-aminoadipate-semialdehyde dehydrogenase-phosphopantetheinyl transferase	Aasdhppt		-0.115148		-0.351697	0.259614	NaN	NaN	-0.253361
P97314	Cysteine and glycine-rich protein 2	Csrp2		-0.115118		-0.0565157	NaN	NaN	NaN	-0.17372
P99026	Proteasome subunit beta type-4	Psmb4		-0.115018		-0.0556858	-0.151246	NaN	NaN	-0.138121
O54984	ATPase Asna1	Asna1		-0.11476		-0.097856	-0.217308	-0.20503	-0.0067056	-0.0468991
Q9Z2C5	Myotubularin	Mtm1		-0.114653		-0.129147	NaN	NaN	NaN	-0.10016
Q61035	Histidine--tRNA ligase, cytoplasmic	Hars		-0.114383		-0.113506	-0.151543	-0.212304	0.0279487	-0.122509
P70168	Importin subunit beta-1	Kpnb1		-0.114102		-0.188888	0.032127	-0.161553	-0.114331	-0.137865
P97807	Fumarate hydratase, mitochondrial	Fh		-0.113977		-0.0997872	-0.164837	-0.0756544	-0.0941417	-0.135464
P30416	Peptidyl-prolyl cis-trans isomerase FKBP4	Fkbp4		-0.113964		-0.088113	-0.137444	-0.136354	-0.1815	-0.0264092
Q9JHR7	Insulin-degrading enzyme	Ide		-0.113886		-0.153909	-0.175921	-0.0733615	0.00762102	-0.17386
Q91ZP3	Phosphatidate phosphatase LPIN1	Lpin1		-0.113883		-0.0955703	-0.115875	-0.031101	-0.134795	-0.192073
P15105	Glutamine synthetase	Glul		-0.113662		-0.128394	-0.0532999	-0.181519	-0.0712571	-0.133842
P10126	Elongation factor 1-alpha 1	Eef1a1		-0.113138		-0.117719	-0.0945859	-0.128052	-0.0771678	-0.148164
Q8K1N1	Calcium-independent phospholipase A2-gamma	Pnpla8		-0.113016		-0.190658	0.107357	NaN	NaN	-0.255747
O88322	Nidogen-2	Nid2		-0.112815		-0.0274565	-0.112675	-0.250858	-0.138959	-0.0341265
P58281	Dynamin-like 120 kDa protein, form S1	Opa1		-0.112792		-0.091573	-0.0872596	-0.087715	-0.119641	-0.177773
Q02780	Nuclear factor 1 A-type	Nfia		-0.112739		-0.031302	-0.157597	-0.326373	0.064317	NaN
P13707	Glycerol-3-phosphate dehydrogenase [NAD(+)], cytoplasmic	Gpd1		-0.112555		-0.0472125	-0.153483	-0.128318	-0.103345	-0.130417
Q8BP27	Swi5-dependent recombination DNA repair protein 1 homolog	Sfr1		-0.112453		-0.0226731	-0.284891	NaN	NaN	-0.0297939
Q9CQE3	28S ribosomal protein S17, mitochondrial	Mrps17		-0.112321		-0.147197	0.058385	-0.0229105	-0.145018	-0.304866
P62075	Mitochondrial import inner membrane translocase subunit Tim13	Timm13		-0.11227		-0.0645954	-0.0857706	-0.154475	-0.132997	-0.123514
P62627	Dynein light chain roadblock-type 1	Dynlrb1		-0.112241		-0.15999	-0.0991283	-0.0437189	-0.116133	-0.142235
O54946	DnaJ homolog subfamily B member 6	Dnajb6		-0.111837		-0.232298	-0.282045	NaN	NaN	0.178833
Q6ZWX6	Eukaryotic translation initiation factor 2 subunit 1	Eif2s1		-0.111463		-0.174054	-0.0703153	-0.187874	0.0391366	-0.164207
P48036	Annexin A5	Anxa5		-0.110751		-0.0856347	-0.109795	-0.124645	-0.0768627	-0.156819
Q9R078	5'-AMP-activated protein kinase subunit beta-1	Prkab1		-0.110676		-0.372112	0.2289	-0.121119	NaN	-0.178373
Q3UGS4	Protein FAM195B	Fam195b		-0.110521		-0.138661	NaN	NaN	NaN	-0.0823803
P52430	Serum paraoxonase/arylesterase 1	Pon1		-0.110509		-0.203125	-0.0997215	0.0177034	-0.0217359	-0.245666
P10649	Glutathione S-transferase Mu 1	Gstm1		-0.110456		-0.104809	-0.134566	-0.163037	-0.0642245	-0.0856458
P57776	Elongation factor 1-delta	Eef1d		-0.110246		-0.101796	-0.0551671	-0.0988516	-0.143848	-0.151569
P62874	Guanine nucleotide-binding protein G(I)/G(S)/G(T) subunit beta-1	Gnb1		-0.110203		-0.0504052	-0.163275	-0.158562	-0.0786515	-0.100121
P47738	Aldehyde dehydrogenase, mitochondrial	Aldh2		-0.109929		-0.0790813	-0.146292	-0.0731958	-0.0919896	-0.159087
P61079	Ubiquitin-conjugating enzyme E2 D3	Ube2d3		-0.109885		-0.0974594	-0.0652246	NaN	-0.159211	-0.117646
P62880	Guanine nucleotide-binding protein G(I)/G(S)/G(T) subunit beta-2	Gnb2		-0.109881		0.294034	-0.371844	-0.354225	-0.0831815	-0.0341861
Q80VL1	Tudor and KH domain-containing protein	Tdrkh		-0.109814		-0.0977891	NaN	NaN	0.0458511	-0.277504
Q8CI43	Myosin light chain 6B	Myl6b		-0.10981		-0.28748	NaN	NaN	NaN	0.0678602
Q8N7N5	DDB1- and CUL4-associated factor 8	Dcaf8		-0.109627		-0.185024	0.0943941	NaN	-0.313963	-0.0339132
Q8JZK9	Hydroxymethylglutaryl-CoA synthase, cytoplasmic	Hmgcs1		-0.109564		-0.175224	-0.130058	-0.0301215	-0.0204051	-0.19201
Q7TT50	Serine/threonine-protein kinase MRCK beta	Cdc42bpb		-0.109512		-0.130937	0.0222881	-0.254407	0.0138224	-0.198327
E9Q3E1	Aldehyde dehydrogenase	Aldh3b2		-0.109461		-0.163688	-0.071255	-0.327624	-0.0767965	0.0920577
Q6ZWQ0	Nesprin-2	Syne2		-0.109308		0.0252667	0.372276	-0.23106	-0.559186	-0.153837
O09131	Glutathione S-transferase omega-1	Gsto1		-0.109242		-0.152187	-0.148979	-0.048436	-0.0280598	-0.168548
Q61553	Fascin	Fscn1		-0.109225		0.00988601	-0.103033	-0.233694	-0.0438234	-0.175462
Q80X50	Ubiquitin-associated protein 2-like	Ubap2l		-0.109028		-0.0638367	-0.0849163	-0.40377	-0.0324562	0.0398413
P55302	Alpha-2-macroglobulin receptor-associated protein	Lrpap1		-0.108756		-0.0980118	-0.0687796	-0.144642	-0.0958059	-0.136543
P61961	Ubiquitin-fold modifier 1	Ufm1		-0.108745		-0.18806	-0.0330979	-0.0607075	-0.12028	-0.14158
Q78IK4	MICOS complex subunit Mic27	Apool		-0.108426		-0.0928207	-0.262413	-0.0788706	-0.133058	0.0250336
Q9CQ26	STAM-binding protein	Stambp		-0.108254		0.0745467	NaN	NaN	NaN	-0.291055
P68372	Tubulin beta-4B chain	Tubb4b		-0.107998		-0.0727257	-0.110829	-0.129824	-0.0960381	-0.130574
Q9R233	Tapasin	Tapbp		-0.107963		-0.105783	-0.106597	-0.198496	0.0344407	-0.16338
P49813	Tropomodulin-1	Tmod1		-0.107949		-0.0363149	NaN	NaN	NaN	-0.179584
Q9Z2I8	Succinyl-CoA ligase [GDP-forming] subunit beta, mitochondrial	Suclg2		-0.107586		-0.115653	-0.0837704	-0.142079	-0.0636589	-0.132768
Q8CJ53	Cdc42-interacting protein 4	Trip10		-0.107435		-0.000929522	-0.0922825	NaN	-0.107312	-0.229215
Q3TIR1	Trafficking protein particle complex subunit 13	Trappc13		-0.107386		-0.379068	0.179138	NaN	NaN	-0.122229
Q8K370	Acyl-CoA dehydrogenase family member 10	Acad10		-0.107375		-0.344067	0.198075	0.0467748	0.0409144	-0.478574
Q8R5C5	Beta-centractin	Actr1b		-0.107335		-0.132298	-0.0460718	-0.182355	-0.147697	-0.0282545
Q91WG8	Bifunctional UDP-N-acetylglucosamine 2-epimerase/N-acetylmannosamine kinase	Gne		-0.107245		-0.129528	NaN	NaN	0.0775634	-0.269769
Q9D024	Coiled-coil domain-containing protein 47	Ccdc47		-0.107182		-0.167599	-0.026148	-0.337651	0.0728459	-0.0773559
Q9DCE5	p21-activated protein kinase-interacting protein 1	Pak1ip1		-0.107165		0.0300648	NaN	NaN	NaN	-0.244394
Q8VEH6	COBW domain-containing protein 1	Cbwd1		-0.106824		-0.109156	-0.00875999	NaN	-0.0321955	-0.277183
O70435	Proteasome subunit alpha type-3	Psma3		-0.106737		-0.102983	-0.0741573	-0.0775338	-0.0565267	-0.222482
B2RRE7	OTU domain-containing protein 4	Otud4		-0.106608		-0.090159	NaN	NaN	NaN	-0.123056
P48758	Carbonyl reductase [NADPH] 1	Cbr1		-0.106595		-0.0731842	-0.120825	-0.154268	-0.0477374	-0.136961
Q60649	Caseinolytic peptidase B protein homolog	Clpb		-0.106543		-0.106274	NaN	NaN	-0.0921687	-0.121186
Q9D1L9	Ragulator complex protein LAMTOR5	Lamtor5		-0.106298		-0.0397749	-0.134356	-0.104927	0.0121297	-0.26456
Q8JZM7	Parafibromin	Cdc73		-0.105658		-0.0769073	-0.436305	NaN	NaN	0.196239
Q61699	Heat shock protein 105 kDa	Hsph1		-0.105493		-0.155629	0.030791	-0.198983	-0.0215813	-0.182063
Q8BIJ6	Isoleucine--tRNA ligase, mitochondrial	Iars2		-0.105466		-0.0767717	-0.0961872	-0.249064	-0.099293	-0.00601627
Q9CW42	Mitochondrial amidoxime-reducing component 1	Marc1		-0.104953		-0.0195377	-0.241789	-0.152173	0.0975094	-0.208775
P70297	Signal transducing adapter molecule 1	Stam		-0.104791		-0.0402681	-0.138396	-0.203597	NaN	-0.0369044
Q6NZJ6	Eukaryotic translation initiation factor 4 gamma 1	Eif4g1		-0.104616		-0.0591761	-0.0474337	-0.257068	-0.0759392	-0.083464
Q91VN4	MICOS complex subunit Mic25	Chchd6		-0.104526		-0.118561	-0.349387	0.0844281	-0.0744673	-0.0646419
Q8BGC0	HIV Tat-specific factor 1 homolog	Htatsf1		-0.104452		-0.303918	0.0577231	-0.0546125	-0.131579	-0.0898754
Q3UA37	Glutamine-rich protein 1	Qrich1		-0.104378		-0.00740338	NaN	NaN	NaN	-0.201353
P63085	Mitogen-activated protein kinase 1	Mapk1		-0.104367		-0.0852908	-0.130582	-0.0694839	-0.032264	-0.204215
P62192	26S protease regulatory subunit 4	Psmc1		-0.104252		-0.063783	-0.0550715	-0.218656	-0.0997091	-0.0840401
Q9CPQ1	Cytochrome c oxidase subunit 6C	Cox6c		-0.104173		-0.0524693	-0.134093	-0.158696	-0.0610779	-0.114531
Q9WUR2	Enoyl-CoA delta isomerase 2, mitochondrial	Eci2		-0.104041		-0.0899067	-0.154772	-0.25756	-0.0367531	0.0187877
P97927	Laminin subunit alpha-4	Lama4		-0.103973		-0.144049	-0.0657014	-0.0818542	-0.115115	-0.113146
P56393	Cytochrome c oxidase subunit 7B, mitochondrial	Cox7b		-0.103925		-0.0449064	-0.104218	-0.162652	NaN	NaN
P42932	T-complex protein 1 subunit theta	Cct8		-0.103774		-0.124033	-0.0422474	-0.171759	-0.117873	-0.0629576
O35639	Annexin A3	Anxa3		-0.103706		-0.075295	-0.160131	-0.127288	-0.0363809	-0.119435
Q64433	10 kDa heat shock protein, mitochondrial	Hspe1		-0.10366		-0.0766413	-0.0837419	-0.117153	-0.0823128	-0.158452
Q9Z0M6	CD97 antigen	Cd97		-0.10354		-0.0203091	NaN	NaN	NaN	-0.18677
Q8BFR5	Elongation factor Tu, mitochondrial	Tufm		-0.103509		-0.0634392	-0.177525	-0.139612	-0.0634319	-0.073538
Q5SGK3	Aldehyde oxidase 2	Aox2		-0.103451		-0.07007	-0.0146402	NaN	-0.225642	NaN
Q3TGW2	Endonuclease/exonuclease/phosphatase family domain-containing protein 1	Eepd1		-0.103251		-0.115135	-0.158366	-0.0308554	NaN	-0.108649
Q61425	Hydroxyacyl-coenzyme A dehydrogenase, mitochondrial	Hadh		-0.103214		-0.1371	-0.121673	-0.0534837	-0.0417033	-0.162109
P62077	Mitochondrial import inner membrane translocase subunit Tim8 B	Timm8b		-0.103212		-0.0727641	-0.133659	NaN	NaN	NaN
Q9Z2U0	Proteasome subunit alpha type-7	Psma7		-0.103187		-0.126969	-0.099306	-0.0342467	-0.110006	-0.145405
O09061	Proteasome subunit beta type-1	Psmb1		-0.102998		-0.0547085	-0.13388	-0.0714664	-0.129064	-0.125869
Q99JY3	GTPase IMAP family member 4	Gimap4		-0.102956		-0.158427	-0.181028	NaN	0.00822275	-0.080593
Q9R1P1	Proteasome subunit beta type-3	Psmb3		-0.102627		-0.0508324	-0.0456674	-0.135992	-0.104762	-0.175881
Q9D3B1	Very-long-chain (3R)-3-hydroxyacyl-CoA dehydratase 2	Hacd2		-0.102434		-0.202296	0.201327	-0.315154	NaN	-0.0936111
Q791V5	Mitochondrial carrier homolog 2	Mtch2		-0.102385		-0.411617	-0.0459221	-0.201708	0.0347355	0.112585
Q99KQ4	Nicotinamide phosphoribosyltransferase	Nampt		-0.102367		-0.145583	-0.102123	-0.0454701	-0.139607	-0.0790505
Q9JMG1	Endothelial differentiation-related factor 1	Edf1		-0.102243		-0.0689635	-0.153075	-0.0180976	-0.0475227	-0.223554
Q8CI51	PDZ and LIM domain protein 5	Pdlim5		-0.102158		-0.0399462	0.104466	-0.173762	-0.460266	0.0587203
O09044	Synaptosomal-associated protein 23	Snap23		-0.10207		-0.220474	-0.0164509	-0.253644	-0.0889456	0.0691637
P21447	Multidrug resistance protein 1A	Abcb1a		-0.101935		-0.130979	NaN	NaN	NaN	-0.07289
P60670	Nuclear protein localization protein 4 homolog	Nploc4		-0.101797		-0.0726864	-0.075059	-0.181271	-0.148237	-0.0317314
A2ARP1	Inositol hexakisphosphate and diphosphoinositol-pentakisphosphate kinase 1	Ppip5k1		-0.101776		-0.349198	NaN	NaN	NaN	0.145646
Q923U0	TOM1-like protein 1	Tom1l1		-0.101634		-0.348993	NaN	NaN	NaN	0.145726
Q9Z247	Peptidyl-prolyl cis-trans isomerase FKBP9	Fkbp9		-0.101523		-0.179955	0.0577617	-0.199103	0.00210336	-0.188421
Q9D5T0	ATPase family AAA domain-containing protein 1	Atad1		-0.101406		-0.00705726	0.0690216	-0.495279	-0.111652	0.0379373
P62071	Ras-related protein R-Ras2	Rras2		-0.101267		-0.110732	0.00420486	-0.452024	-0.0197854	0.0719998
Q9CZ13	Cytochrome b-c1 complex subunit 1, mitochondrial	Uqcrc1		-0.101239		-0.0179863	-0.183773	-0.107726	-0.0605956	-0.136112
Q78ZA7	Nucleosome assembly protein 1-like 4	Nap1l4		-0.101223		-0.137926	-0.203178	-0.140484	0.0427057	-0.0672343
P51432	1-phosphatidylinositol 4,5-bisphosphate phosphodiesterase beta-3	Plcb3		-0.101028		-0.0815906	0.0172261	NaN	-0.192358	-0.147391
Q9D7N3	28S ribosomal protein S9, mitochondrial	Mrps9		-0.10098		-0.220981	-0.244107	0.36257	NaN	-0.301403
E9Q3L2	Phosphatidylinositol 4-kinase alpha	Pi4ka		-0.100681		-0.0164275	NaN	NaN	NaN	-0.184935
Q5I012	Putative sodium-coupled neutral amino acid transporter 10	Slc38a10		-0.1004		-0.0423779	NaN	NaN	NaN	-0.158422
P55937	Golgin subfamily A member 3	Golga3		-0.100206		0.0383767	-0.0367527	-0.19128	NaN	-0.211168
Q9CWJ9	Bifunctional purine biosynthesis protein PURH	Atic		-0.100204		-0.114133	-0.0446438	-0.0947598	-0.159209	-0.0882746
Q3UYV9	Nuclear cap-binding protein subunit 1	Ncbp1		-0.100185		-0.0816148	NaN	NaN	NaN	-0.118755
P70257	Nuclear factor 1 X-type	Nfix		-0.100147		-0.140969	0.218806	NaN	-0.310571	-0.167852
Q9CPZ8	COX assembly mitochondrial protein homolog	Cmc1		-0.100067		-0.149239	NaN	-0.0790169	-0.00295562	-0.169057
Q80Y98	Phospholipase DDHD2	Ddhd2		-0.100042		-0.134683	0.161444	-0.0813381	-0.17733	-0.268304
Q60973	Histone-binding protein RBBP7	Rbbp7		-0.0995081		0.21692	0.0730746	-1.0162	NaN	0.328173
Q9R1P3	Proteasome subunit beta type-2	Psmb2		-0.0994233		-0.122804	-0.0824185	-0.108299	-0.295699	0.112104
Q9Z1T6	1-phosphatidylinositol 3-phosphate 5-kinase	Pikfyve		-0.0993764		-0.0520508	NaN	NaN	NaN	-0.146702
P62196	26S protease regulatory subunit 8	Psmc5		-0.0990828		-0.0803268	-0.111822	-0.127762	-0.00383334	-0.17167
O89106	Bis(5'-adenosyl)-triphosphatase	Fhit		-0.098818		-0.131428	NaN	NaN	NaN	-0.066208
P63168	Dynein light chain 1, cytoplasmic	Dynll1		-0.0984819		-0.00449592	-0.119264	-0.157392	-0.113337	-0.0979206
Q8BHN3	Neutral alpha-glucosidase AB	Ganab		-0.0983156		-0.0781109	-0.0739229	-0.159696	-0.0385174	-0.141331
E9Q8D0	DnaJ homolog subfamily C member 21	Dnajc21		-0.0981542		-0.0570594	NaN	NaN	NaN	-0.139249
Q8JZX4	Splicing factor 45	Rbm17		-0.0981047		-0.0745768	-0.0130253	-0.868559	0.538569	-0.0729314
Q6NT99	Dual specificity protein phosphatase 23	Dusp23		-0.0979513		-0.184097	NaN	NaN	NaN	-0.0118056
P11499	Heat shock protein HSP 90-beta	Hsp90ab1		-0.0979359		-0.0402159	-0.110836	-0.141688	-0.0884828	-0.108457
A2RSY6	TRMT1-like protein	Trmt1l		-0.0978798		-0.129951	NaN	NaN	NaN	-0.0658086
Q9QYF1	Retinol dehydrogenase 11	Rdh11		-0.097704		NaN	-0.221991	NaN	NaN	0.026583
Q8JZY2	COMM domain-containing protein 10	Commd10		-0.0976348		-0.0193674	-0.151643	NaN	NaN	-0.121894
Q91VH6	Protein MEMO1	Memo1		-0.0976286		-0.0661782	NaN	NaN	-0.153758	-0.0729497
Q61187	Tumor susceptibility gene 101 protein	Tsg101		-0.0975318		-0.204683	NaN	NaN	NaN	0.00961935
Q9EPK7	Exportin-7	Xpo7		-0.0973252		0.0475526	NaN	NaN	NaN	-0.242203
Q8CH02	SURP and G-patch domain-containing protein 1	Sugp1		-0.0971876		-0.0128613	NaN	NaN	NaN	-0.181514
Q01405	Protein transport protein Sec23A	Sec23a		-0.0971547		-0.0564469	0.158619	-0.125354	0.0559953	-0.518587
P16054	Protein kinase C epsilon type	Prkce		-0.0969434		-0.0682758	NaN	NaN	NaN	-0.125611
Q9CWX2	Complex I intermediate-associated protein 30, mitochondrial	Ndufaf1		-0.0969181		-0.271957	0.0267124	NaN	0.29763	-0.440058
Q8R4K2	Interleukin-1 receptor-associated kinase 4	Irak4		-0.0966457		-0.234251	-0.29817	0.0153041	0.101091	-0.0672024
Q9DB27	Malignant T-cell-amplified sequence 1	Mcts1		-0.0965409		-0.243165	-0.229916	0.0243443	0.0578179	-0.0917859
Q6GQT9	Nodal modulator 1	Nomo1		-0.0965203		-0.0684621	-0.137171	0.0252354	-0.183465	-0.118739
Q9JHW4	Selenocysteine-specific elongation factor	Eefsec		-0.0964875		-0.045152	NaN	NaN	NaN	-0.147823
Q9D7X3	Dual specificity protein phosphatase 3	Dusp3		-0.0964467		-0.038423	-0.0852552	NaN	-0.283656	0.0215473
Q80VP1	Epsin-1	Epn1		-0.0963152		-0.0212251	NaN	NaN	-0.345753	0.0780325
Q8K1M6	Dynamin-1-like protein	Dnm1l		-0.0962064		-0.0322682	-0.0857497	-0.191053	-0.111385	-0.060576
Q8K3J1	NADH dehydrogenase [ubiquinone] iron-sulfur protein 8, mitochondrial	Ndufs8		-0.0956359		-0.0565728	NaN	-0.0239549	NaN	-0.20638
Q8BMJ2	Leucine--tRNA ligase, cytoplasmic	Lars		-0.0955839		-0.0386876	0.0428857	-0.288821	-0.0569518	-0.136345
P36916	Guanine nucleotide-binding protein-like 1	Gnl1		-0.0955608		-0.152542	NaN	NaN	NaN	-0.0385796
P70175	Disks large homolog 3	Dlg3		-0.0954735		-0.234359	NaN	NaN	NaN	0.043412
P23116	Eukaryotic translation initiation factor 3 subunit A	Eif3a		-0.0953814		-0.0328712	-0.1225	-0.11789	-0.091029	-0.112617
Q6ZQM8	UDP-glucuronosyltransferase 1-7C	Ugt1a7c		-0.095216		-0.0977792	0.132626	-0.525402	0.146128	-0.131653
P61027	Ras-related protein Rab-10	Rab10		-0.0952012		-0.138554	-0.0913234	-0.129097	-0.0543285	-0.0627029
Q60676	Serine/threonine-protein phosphatase 5	Ppp5c		-0.0951142		0.0332355	NaN	NaN	NaN	-0.223464
Q8BMJ3	Eukaryotic translation initiation factor 1A, X-chromosomal	Eif1ax		-0.0948218		-0.0925914	-0.0216724	-0.152304	-0.10564	-0.101901
Q9QZ08	N-acetyl-D-glucosamine kinase	Nagk		-0.094539		0.0318129	-0.192263	-0.387347	0.174284	-0.0991821
Q99KW3	TRIO and F-actin-binding protein	Triobp		-0.0944456		-0.166061	0.0519225	NaN	-0.147309	-0.116335
Q9CQN7	39S ribosomal protein L41, mitochondrial	Mrpl41		-0.0941767		-0.244507	-0.176803	0.171773	NaN	-0.12717
P24527	Leukotriene A-4 hydrolase	Lta4h		-0.0939476		-0.113778	-0.0936646	-0.0960915	-0.0630681	-0.103136
Q9DAK9	14 kDa phosphohistidine phosphatase	Phpt1		-0.0935071		-0.0245891	-0.0151651	-0.30788	-0.0541281	-0.0657734
Q9R1P4	Proteasome subunit alpha type-1	Psma1		-0.093502		-0.0706595	-0.0563681	-0.182391	-0.0250674	-0.133024
G5E8Q8	Adhesion G protein-coupled receptor F5	Adgrf5		-0.0934363		-0.273636	0.122112	NaN	NaN	-0.128785
Q91VJ4	Serine/threonine-protein kinase 38	Stk38		-0.0934321		-0.00577934	0.111326	-0.472692	NaN	-0.00658319
O09172	Glutamate--cysteine ligase regulatory subunit	Gclm		-0.0933624		-0.101869	-0.199795	-0.1151	0.0027903	-0.0528382
P47199	Quinone oxidoreductase	Cryz		-0.0932847		-0.0352299	0.0401686	-0.186907	-0.155377	-0.129078
Q8BWW4	La-related protein 4	Larp4		-0.0932151		-0.0586612	NaN	NaN	NaN	-0.127769
P17742	Peptidyl-prolyl cis-trans isomerase A	Ppia		-0.0931564		-0.0693655	-0.0749432	-0.11348	-0.0688171	-0.139176
Q61390	T-complex protein 1 subunit zeta-2	Cct6b		-0.0930074		0.0315446	-0.366058	-0.0835712	-0.0464445	-0.000507868
Q8K003	Translation machinery-associated protein 7	Tma7		-0.0928411		0.0437826	NaN	-0.10582	NaN	-0.216486
P32020	Non-specific lipid-transfer protein	Scp2		-0.0924879		-0.119834	-0.151876	-0.0196431	-0.0823794	-0.0887068
Q80X90	Filamin-B	Flnb		-0.092454		-0.0511612	-0.0423096	-0.166096	-0.0825024	-0.120201
Q9ER72	Cysteine--tRNA ligase, cytoplasmic	Cars		-0.0924458		0.0146892	-0.029194	-0.355922	-0.0498709	-0.0419314
Q9D4H8	Cullin-2	Cul2		-0.0922781		-0.149402	NaN	NaN	NaN	-0.0351543
Q9EP72	ER membrane protein complex subunit 7	Emc7		-0.092267		-0.204663	0.00473704	0.0757528	0.0614182	-0.39858
Q99KN2	Probable cytosolic iron-sulfur protein assembly protein CIAO1	Ciao1		-0.0920816		0.0413597	NaN	NaN	NaN	-0.225523
Q9D7Z3	Nucleolar protein 7	Nol7		-0.0920049		-0.208587	NaN	NaN	NaN	0.0245772
Q8BVU5	ADP-ribose pyrophosphatase, mitochondrial	Nudt9		-0.0919233		0.0974742	-0.0968194	NaN	-0.356217	-0.0121311
Q8BIW1	Protein prune homolog	Prune		-0.0918533		-0.05026	-0.334541	NaN	0.107926	-0.0905381
Q78JW9	Ubiquitin domain-containing protein UBFD1	Ubfd1		-0.0916183		-0.21258	NaN	NaN	0.123523	-0.185798
Q9QZE5	Coatomer subunit gamma-1	Copg1		-0.0913926		-0.0599332	-0.00311883	-0.26926	-0.0552339	-0.069417
Q9CQX8	28S ribosomal protein S36, mitochondrial	Mrps36		-0.0909765		-0.0819921	-0.175649	0.0557918	-0.0135	-0.239533
Q9D0M3	Cytochrome c1, heme protein, mitochondrial	Cyc1		-0.0907144		-0.0694392	-0.155488	-0.031252	-0.0929846	-0.104408
Q9D9V3	Ethylmalonyl-CoA decarboxylase	Echdc1		-0.0906946		-0.10462	-0.0996205	-0.129829	-0.0608141	-0.0585896
Q8BI84	Melanoma inhibitory activity protein 3	Mia3		-0.0906557		-0.103871	-0.17139	-0.202459	-0.0282213	0.0526626
Q8BH57	WD repeat-containing protein 48	Wdr48		-0.0906301		-0.0870321	-0.246334	NaN	NaN	0.0614757
Q91XF0	Pyridoxine-5'-phosphate oxidase	Pnpo		-0.0905902		-0.109508	0.362595	-0.283924	-0.31151	-0.110604
P61164	Alpha-centractin	Actr1a		-0.0905648		-0.0910131	-0.180359	-0.115571	-0.0128396	-0.0530414
Q61749	Translation initiation factor eIF-2B subunit delta	Eif2b4		-0.090418		-0.334375	NaN	NaN	NaN	0.153539
Q6ZQ38	Cullin-associated NEDD8-dissociated protein 1	Cand1		-0.0902896		-0.113446	0.00724717	-0.254968	-0.127939	0.037658
Q7TSC1	Protein PRRC2A	Prrc2a		-0.0898254		-0.194392	NaN	NaN	NaN	0.0147411
Q9DCW4	Electron transfer flavoprotein subunit beta	Etfb		-0.0893411		-0.0633034	-0.147138	-0.0631365	-0.0363846	-0.136743
Q91Z38	Tetratricopeptide repeat protein 1	Ttc1		-0.0892689		-0.018459	0.0248669	NaN	-0.283467	-0.0800166
Q8BHG2	UPF0587 protein C1orf123 homolog			-0.0890367		-0.084493	-0.0274174	-0.271392	0.134273	-0.196154
Q9CR63	Cytochrome c oxidase assembly protein COX16 homolog, mitochondrial	Cox16		-0.0889985		0.033899	NaN	NaN	NaN	-0.211896
Q9D892	Inosine triphosphate pyrophosphatase	Itpa		-0.0889866		-0.142329	0.0568229	-0.125538	-0.028554	-0.205335
Q9DAW9	Calponin-3	Cnn3		-0.0887643		-0.0464884	0.0641739	-0.136985	-0.375602	0.0510798
P28843	Dipeptidyl peptidase 4	Dpp4		-0.0887338		-0.100496	-0.00866405	-0.146294	-0.151933	-0.0362821
P06745	Glucose-6-phosphate isomerase	Gpi		-0.0885891		-0.0659279	-0.0539544	-0.137866	-0.0946566	-0.0905408
P17182	Alpha-enolase	Eno1		-0.0880648		-0.0662372	-0.0767909	-0.100867	-0.0481568	-0.148272
Q9CR98	Protein FAM136A	Fam136a		-0.0878807		-0.0536714	-0.115827	0.0290848	NaN	-0.211109
Q8CCS6	Polyadenylate-binding protein 2	Pabpn1		-0.0878212		-0.308323	0.0354393	NaN	-0.0482885	-0.0301126
Q8BP40	Lysophosphatidic acid phosphatase type 6	Acp6		-0.0875762		0.00147365	0.0345478	-0.553432	0.0612682	0.0182611
Q62074	Protein kinase C iota type	Prkci		-0.0874991		-0.0772705	NaN	NaN	NaN	-0.0977277
Q3UBX0	Transmembrane protein 109	Tmem109		-0.0874391		-0.042419	0.0347303	-0.363999	-0.12204	0.0565322
P40336	Vacuolar protein sorting-associated protein 26A	Vps26a		-0.0873754		-0.116031	-0.153422	-0.119317	-0.067587	0.0194801
Q9QZ88	Vacuolar protein sorting-associated protein 29	Vps29		-0.087039		-0.166181	-0.0407156	-0.229026	0.0639055	-0.0631777
Q8CFV9	Riboflavin kinase	Rfk		-0.086977		0.0970299	NaN	NaN	NaN	-0.270984
Q9D0J8	Parathymosin	Ptms		-0.086913		-0.108636	-0.048907	-0.12496	0.0475508	-0.199613
P62835	Ras-related protein Rap-1A	Rap1a		-0.0869081		-0.262296	0.0145644	-0.0801722	-0.0944355	-0.0122012
Q3TXS7	26S proteasome non-ATPase regulatory subunit 1	Psmd1		-0.0866664		-0.13839	0.0470663	-0.205697	-0.0608941	-0.0754172
Q9CR68	Cytochrome b-c1 complex subunit 11	Uqcrfs1		-0.0865166		-0.133852	-0.145919	-0.0320893	-0.110092	-0.0106305
P97930	Thymidylate kinase	Dtymk		-0.0862078		-0.0471052	-0.046358	-0.000108353	-0.0358872	-0.30158
Q8C9B9	Death-inducer obliterator 1	Dido1		-0.0861817		-0.0254314	NaN	NaN	NaN	-0.146932
P97447	Four and a half LIM domains protein 1	Fhl1		-0.0859844		-0.030504	-0.067698	-0.125401	-0.0327308	-0.173588
Q6PHU5	Sortilin	Sort1		-0.0855598		-0.094106	-0.16556	-0.204874	0.0682607	-0.0315196
P70671	Interferon regulatory factor 3	Irf3		-0.0855278		0.0283369	-0.267552	NaN	NaN	-0.0173683
Q9CXY6	Interleukin enhancer-binding factor 2	Ilf2		-0.0854568		0.0131947	-0.345406	-0.158538	0.120664	-0.0571986
Q9JII5	DAZ-associated protein 1	Dazap1		-0.0852594		0.00752094	-0.189836	-0.167344	-0.229659	0.153021
Q8C6E0	Cilia- and flagella-associated protein 36	Cfap36		-0.0851303		-0.0729007	NaN	NaN	NaN	-0.0973599
P13634	Carbonic anhydrase 1	Ca1		-0.0850722		-0.108151	-0.1105	-0.0554474	-0.0597526	-0.0915102
Q61733	28S ribosomal protein S31, mitochondrial	Mrps31		-0.0846629		-0.0232891	-0.00072767	NaN	NaN	-0.229972
Q9CZ04	COP9 signalosome complex subunit 7a	Cops7a		-0.0844531		-0.139073	-0.0739899	0.0319976	-0.116374	-0.124826
O08740	DNA-directed RNA polymerase II subunit RPB11	Polr2j		-0.0843275		-0.0530709	NaN	NaN	NaN	-0.115584
P10922	Histone H1.0	H1f0		-0.0842891		-0.0844886	-0.130238	-0.0961679	-0.0048712	-0.10568
O08539	Myc box-dependent-interacting protein 1	Bin1		-0.0842011		-0.103736	0.0626055	-0.0158869	-0.112012	-0.251976
Q99MN1	Lysine--tRNA ligase	Kars		-0.0840427		-0.0885397	-0.0471883	-0.110488	-0.102732	-0.0712657
Q3THK7	GMP synthase [glutamine-hydrolyzing]	Gmps		-0.0840095		0.0898788	-0.113957	-0.322344	-0.0798699	0.0062444
Q9Z2H5	Band 4.1-like protein 1	Epb41l1		-0.0836455		0.0134542	-0.321944	0.0541137	-0.0525443	-0.111307
Q8BG81	Polymerase delta-interacting protein 3	Poldip3		-0.0835225		0.152935	-0.0945095	NaN	-0.421208	0.0286924
P18872	Guanine nucleotide-binding protein G(o) subunit alpha	Gnao1		-0.0835075		0.086137	NaN	NaN	NaN	-0.253152
Q9CQH7	Transcription factor BTF3 homolog 4	Btf3l4		-0.083436		-0.081173	-0.121249	-0.00248497	-0.100275	-0.111998
P51125	Calpastatin	Cast		-0.0833188		-0.113562	-0.0386013	-0.0357815	-0.104851	-0.123798
Q9QUM9	Proteasome subunit alpha type-6	Psma6		-0.0833058		-0.110316	-0.0409645	-0.0218364	-0.127056	-0.116356
Q811I0	ATP synthase mitochondrial F1 complex assembly factor 1	Atpaf1		-0.0832925		-0.025847	NaN	NaN	NaN	-0.140738
O88685	26S protease regulatory subunit 6A	Psmc3		-0.0832656		-0.0454584	-0.106366	-0.148171	-0.0763931	-0.0399397
Q3UJU9	Regulator of microtubule dynamics protein 3	Rmdn3		-0.0832302		-0.0663127	-0.122053	-0.0297738	-0.0191223	-0.178889
Q9R0A0	Peroxisomal membrane protein PEX14	Pex14		-0.0830486		-0.0986621	-0.258049	0.103279	-0.0440738	-0.117737
Q61703	Inter-alpha-trypsin inhibitor heavy chain H2	Itih2		-0.0829448		-0.0905845	-0.129025	-0.0911732	-0.0257838	-0.0781575
P35922	Fragile X mental retardation protein 1 homolog	Fmr1		-0.0827086		-0.0463572	-0.0263336	-0.0170141	-0.133383	-0.190455
P47809	Dual specificity mitogen-activated protein kinase kinase 4	Map2k4		-0.082618		-0.055117	-0.298016	NaN	NaN	0.105279
Q64727	Vinculin	Vcl		-0.0825948		-0.057071	-0.076264	-0.115199	-0.0608269	-0.103613
Q9Z0L8	Gamma-glutamyl hydrolase	Ggh		-0.0825416		-0.0167412	NaN	NaN	-0.148342	NaN
Q8CC35	Synaptopodin	Synpo		-0.082155		0.145898	NaN	NaN	NaN	-0.310208
A6H5Z3	Exocyst complex component 6B	Exoc6b		-0.081669		0.101805	NaN	NaN	NaN	-0.265143
Q5U3K5	Rab-like protein 6	Rabl6		-0.0815748		-0.0412395	0.208649	NaN	NaN	-0.412134
Q99L43	Phosphatidate cytidylyltransferase 2	Cds2		-0.081559		-0.119581	-0.0812815	NaN	NaN	-0.0438145
Q6A0A9	Constitutive coactivator of PPAR-gamma-like protein 1	FAM120A		-0.0815476		-0.170465	0.1272	-0.0813724	-0.200815	-0.0822857
A6H5X4	PHD finger protein 11	Phf11		-0.0814372		-0.0223585	NaN	NaN	NaN	-0.140516
Q9ER41	Torsin-1B	Tor1b		-0.0813646		-0.131911	-0.147731	-0.105497	0.0297902	-0.0514742
Q8CI32	BAG family molecular chaperone regulator 5	Bag5		-0.0811386		-0.166713	0.0183017	NaN	-0.0533271	-0.122816
O08759	Ubiquitin-protein ligase E3A	Ube3a		-0.0810435		-0.174792	-0.247099	-0.120024	0.0152985	0.121399
P34152	Focal adhesion kinase 1	Ptk2		-0.0809432		-0.103855	-0.0249016	NaN	-0.102056	-0.0929602
Q5XG73	Acyl-CoA-binding domain-containing protein 5	Acbd5		-0.08093		-0.0411093	-0.0352058	NaN	NaN	-0.166475
Q8BP47	Asparagine--tRNA ligase, cytoplasmic	Nars		-0.0806887		-0.136351	-0.11964	NaN	-0.129432	0.0626681
C0HKD9	Microfibrillar-associated protein 1B	Mfap1b		-0.0806105		-0.382394	NaN	NaN	NaN	0.221173
Q922D8	C-1-tetrahydrofolate synthase, cytoplasmic	Mthfd1		-0.0805306		-0.103452	-0.0429914	-0.162909	-0.0360986	-0.0572019
P54775	26S protease regulatory subunit 6B	Psmc4		-0.0803894		-0.101389	-0.0870383	-0.0845172	-0.0725085	-0.0564938
P50096	Inosine-5'-monophosphate dehydrogenase 1	Impdh1		-0.0803504		0.109369	0.374343	-0.740934	-0.298466	0.153936
P02469	Laminin subunit beta-1	Lamb1		-0.0801012		-0.0760833	-0.0271777	-0.094015	-0.09233	-0.1109
Q99LL5	Periodic tryptophan protein 1 homolog	Pwp1		-0.079974		-0.0857194	NaN	NaN	NaN	-0.0742285
O88545	COP9 signalosome complex subunit 6	Cops6		-0.0797981		-0.061664	-0.0583918	-0.0537385	NaN	-0.145398
P70122	Ribosome maturation protein SBDS	Sbds		-0.0797943		-0.0583078	0.0340058	-0.179741	-0.0848835	-0.110045
Q924D0	Reticulon-4-interacting protein 1, mitochondrial	Rtn4ip1		-0.0797405		-0.155804	NaN	NaN	NaN	-0.00367703
Q91WK2	Eukaryotic translation initiation factor 3 subunit H	Eif3h		-0.079637		-0.0275207	0.0691798	-0.183053	-0.0817942	-0.174997
O35864	COP9 signalosome complex subunit 5	Cops5		-0.0794398		-0.0851577	0.0804529	-0.137941	-0.159832	-0.0947214
Q925I1	ATPase family AAA domain-containing protein 3	Atad3		-0.0793771		-0.0558941	-0.0643213	-0.0714092	-0.0665259	-0.138735
P08249	Malate dehydrogenase, mitochondrial	Mdh2		-0.0793006		-0.0393155	-0.109564	-0.0809218	-0.0741067	-0.0925948
O35435	Dihydroorotate dehydrogenase (quinone), mitochondrial	Dhodh		-0.0792926		0.0454511	-0.00383696	-0.148063	-0.107827	-0.182187
Q60597	2-oxoglutarate dehydrogenase, mitochondrial	Ogdh		-0.079251		-0.0332139	-0.0965647	-0.0578202	-0.0875601	-0.121096
Q8BHN1	Gamma-taxilin	Txlng		-0.0791035		-0.131324	NaN	NaN	NaN	-0.026883
Q9Z2U1	Proteasome subunit alpha type-5	Psma5		-0.0788502		0.026286	-0.13522	-0.06515	-0.0896571	-0.13051
Q9QYJ3	DnaJ homolog subfamily B member 1	Dnajb1		-0.0785365		-0.0898062	-0.22031	-0.0578961	0.152584	-0.177254
Q8BJW6	Eukaryotic translation initiation factor 2A	Eif2a		-0.078092		-0.123342	0.271573	-0.356711	-0.284375	0.102395
P42230	Signal transducer and activator of transcription 5A	Stat5a		-0.0779464		-0.209184	-0.0165764	-0.35884	NaN	0.272815
P50608	Fibromodulin	Fmod		-0.0777471		-0.110661	NaN	NaN	NaN	-0.0448331
Q9QXD8	LIM domain-containing protein 1	Limd1		-0.0776674		-0.177749	NaN	NaN	NaN	0.0224142
Q9R1P0	Proteasome subunit alpha type-4	Psma4		-0.0775169		-0.108104	-0.0756714	-0.138343	0.0295427	-0.0950087
O55222	Integrin-linked protein kinase	Ilk		-0.0774351		-0.0844704	-0.13072	-0.0690586	-0.0340354	-0.0688913
Q9CR00	26S proteasome non-ATPase regulatory subunit 9	Psmd9		-0.0772621		-0.0895613	NaN	NaN	0.019425	-0.16165
Q9D8S4	Oligoribonuclease, mitochondrial	Rexo2		-0.0772363		-0.0849086	-0.15372	-0.0560605	-0.0610207	-0.0304718
P01872	Ig mu chain C region	Ighm		-0.0769367		-0.0589725	0.00926789	-0.104585	-0.113944	-0.11645
Q9JMC3	DnaJ homolog subfamily A member 4	Dnaja4		-0.07684		-0.105859	-0.196238	NaN	0.201848	-0.207111
O35892	Nuclear autoantigen Sp-100	Sp100		-0.0766298		-0.0151118	-0.186136	-0.15747	0.0166595	-0.0410906
Q8BV49	Pyrin and HIN domain-containing protein 1	Pyhin1		-0.076603		-0.153713	-0.132922	NaN	NaN	0.0568261
Q8VEK0	Cell cycle control protein 50A	Tmem30a		-0.0765468		-0.112452	NaN	NaN	-0.0505743	-0.0666142
Q8BRT1	CLIP-associating protein 2	Clasp2		-0.0765392		0.0554663	NaN	NaN	-0.439391	0.154307
O89020	Afamin	Afm		-0.0764903		-0.0967086	0.0144275	-0.221934	0.0150362	-0.0932728
Q9CQV6	Microtubule-associated proteins 1A/1B light chain 3B	Map1lc3b		-0.0763023		-0.121352	NaN	NaN	0.233862	-0.341417
Q9CZR8	Elongation factor Ts, mitochondrial	Tsfm		-0.0760194		-0.132342	-0.0281799	0.0589333	-0.0892593	-0.189249
Q8QZY1	Eukaryotic translation initiation factor 3 subunit L	Eif3l		-0.0759493		-0.0727308	0.0285165	-0.207302	-0.125868	-0.00236231
Q3V3R4	Integrin alpha-1	Itga1		-0.0758836		-0.157401	0.206011	-0.115045	-0.170948	-0.142035
Q00262	Syntaxin-2	Stx2		-0.0757665		-0.392891	NaN	NaN	NaN	0.241358
Q8R1B4	Eukaryotic translation initiation factor 3 subunit C	Eif3c		-0.0757498		-0.0534977	0.00844384	-0.248682	-0.0187191	-0.0662941
P97393	Rho GTPase-activating protein 5	Arhgap5		-0.0757018		0.00319122	-0.00669368	NaN	NaN	-0.223603
Q60872	Eukaryotic translation initiation factor 1A	Eif1a		-0.075698		-0.0925914	-0.0216724	-0.152304	-0.10564	-0.00628199
Q9DC61	Mitochondrial-processing peptidase subunit alpha	Pmpca		-0.0756155		0.0369062	-0.0351274	-0.323519	-0.0612172	0.00488
Q9DBJ1	Phosphoglycerate mutase 1	Pgam1		-0.075487		-0.064844	-0.0667038	-0.152753	-0.0388631	-0.0542709
Q6PDL0	Cytoplasmic dynein 1 light intermediate chain 2	Dync1li2		-0.0752658		0.0165912	-0.0309879	-0.243608	-0.0154853	-0.102839
Q9DCT8	Cysteine-rich protein 2	Crip2		-0.0751083		0.0278291	-0.147532	-0.195177	0.0304594	-0.0911212
Q9CWP6	Motile sperm domain-containing protein 2	Mospd2		-0.0746495		0.00240386	0.130224	-0.587905	NaN	0.156679
Q9Z172	Small ubiquitin-related modifier 3	Sumo3		-0.0745741		0.162898	NaN	-0.369493	NaN	-0.0171273
Q99M04	Lipoyl synthase, mitochondrial	Lias		-0.0745667		-0.0946738	NaN	NaN	NaN	-0.0544596
Q8VC70	RNA-binding motif, single-stranded-interacting protein 2	Rbms2		-0.0744187		-0.0743634	NaN	NaN	NaN	-0.0744739
Q9CYW4	Haloacid dehalogenase-like hydrolase domain-containing protein 3	Hdhd3		-0.0743705		-0.0861796	NaN	NaN	NaN	-0.0625614
Q6Y685	Transforming acidic coiled-coil-containing protein 1	Tacc1		-0.0743032		-0.0666521	0.161433	-0.247666	-0.109304	-0.109327
Q61781	Keratin, type I cytoskeletal 14	Krt14		-0.0742816		0.0510949	NaN	NaN	NaN	-0.199658
Q99J09	Methylosome protein 50	Wdr77		-0.074199		-0.218684	0.104424	NaN	NaN	-0.108337
P09411	Phosphoglycerate kinase 1	Pgk1		-0.0740272		-0.0550665	-0.0837313	-0.0411086	-0.0580356	-0.132194
O88844	Isocitrate dehydrogenase [NADP] cytoplasmic	Idh1		-0.0734448		-0.0637309	-0.0770245	-0.0721167	-0.0547503	-0.0996016
Q9R069	Basal cell adhesion molecule	Bcam		-0.0733067		-0.0220512	0.103968	-0.00840766	-0.0531939	-0.386849
Q9D906	Ubiquitin-like modifier-activating enzyme ATG7	Atg7		-0.0731952		-0.0141211	-0.0290994	NaN	NaN	-0.176365
O35382	Exocyst complex component 4	Exoc4		-0.0729177		0.102447	0.0735753	-0.587611	-0.0386112	0.0856115
Q07797	Galectin-3-binding protein	Lgals3bp		-0.0727988		0.0743078	-0.29988	-0.219319	0.0931951	-0.0122978
Q8BGR9	Ubiquitin-like domain-containing CTD phosphatase 1	Ublcp1		-0.0722807		-0.171171	NaN	NaN	NaN	0.0266096
Q8BPM0	Disheveled-associated activator of morphogenesis 1	Daam1		-0.07225		-0.016037	NaN	NaN	NaN	-0.128463
Q8BYB9	Protein O-glucosyltransferase 1	Poglut1		-0.0720954		-0.103647	NaN	NaN	NaN	-0.0405437
O35226	26S proteasome non-ATPase regulatory subunit 4	Psmd4		-0.0720394		-0.387264	-0.065692	0.0627954	0.0110254	0.0189384
P51667	Myosin regulatory light chain 2, ventricular/cardiac muscle isoform	Myl2		-0.0719589		-0.0203566	-0.368232	NaN	NaN	0.172712
Q9R0Q6	Actin-related protein 2/3 complex subunit 1A	Arpc1a		-0.0719223		-0.0769856	NaN	NaN	NaN	-0.0668589
Q8CIZ8	von Willebrand antigen 2	Vwf		-0.071915		-0.189046	0.30025	-0.1408	-0.306919	-0.0230602
Q64735	Complement component receptor 1-like protein	Cr1l		-0.0718562		-0.139167	-0.092701	NaN	NaN	0.0162994
P27546	Microtubule-associated protein 4	Map4		-0.0718035		-0.0634313	-0.145334	-0.0971877	0.0282214	-0.081286
P11276	Anastellin	Fn1		-0.0717262		-0.0903419	-0.0966503	-0.118608	-0.0457811	-0.00724988
Q99MJ9	ATP-dependent RNA helicase DDX50	Ddx50		-0.071703		-0.256365	NaN	NaN	NaN	0.112959
Q8BY87	Ubiquitin carboxyl-terminal hydrolase 47	Usp47		-0.0716641		-0.102429	0.112895	-0.239929	NaN	-0.0571932
Q8R317	Ubiquilin-1	Ubqln1		-0.0715503		-0.134892	-0.0863434	0	-0.0787438	-0.0577724
O35409	Glutamate carboxypeptidase 2	Folh1		-0.0715475		0.369547	NaN	NaN	NaN	-0.512642
O35744	Chitinase-like protein 3	Chil3		-0.0712734		-0.193819	NaN	NaN	NaN	0.0512723
Q9CZ44	NSFL1 cofactor p47	Nsfl1c		-0.0712662		-0.0305261	-0.148547	0.0607703	-0.158677	-0.079351
P14685	26S proteasome non-ATPase regulatory subunit 3	Psmd3		-0.0711881		-0.112802	-0.111777	-0.104679	0.0707695	-0.0974518
P50580	Proliferation-associated protein 2G4	Pa2g4		-0.0711386		-0.0784171	-0.0967539	-0.0678825	-0.0242145	-0.0884252
Q8BGB7	Enolase-phosphatase E1	Enoph1		-0.0709961		0.0501977	-0.36477	NaN	0.0193325	0.0112552
Q8CAQ8	MICOS complex subunit Mic60	Immt		-0.0709854		-0.0408787	-0.103954	-0.125167	-0.0325557	-0.0523714
Q6IRU2	Tropomyosin alpha-4 chain	Tpm4		-0.0708913		-0.198882	-0.0382957	0.081748	-0.0813929	-0.117634
Q99LJ6	Glutathione peroxidase 7	Gpx7		-0.0707717		-0.0158158	NaN	-0.104233	NaN	-0.0922664
Q3U1V6	Ubiquitin-conjugating enzyme E2 variant 3	Uevld		-0.0706543		0.0595164	NaN	NaN	NaN	-0.200825
Q9D8W5	26S proteasome non-ATPase regulatory subunit 12	Psmd12		-0.0704646		-0.074874	-0.0324614	-0.182016	-0.0340752	-0.0288964
O70194	Eukaryotic translation initiation factor 3 subunit D	Eif3d		-0.0704353		-0.0232103	-0.109791	-0.141406	-0.0597045	-0.0180649
P11680	Properdin	Cfp		-0.0703346		0.0165133	-0.137911	NaN	-0.0125808	-0.14736
Q7TPH6	E3 ubiquitin-protein ligase MYCBP2	Mycbp2		-0.0697929		-0.144757	0.0162472	NaN	NaN	-0.0808688
Q9EQW7	Kinesin-like protein KIF13A	Kif13a		-0.069621		-0.359327	NaN	NaN	NaN	0.220085
Q99KS6	Manganese-dependent ADP-ribose/CDP-alcohol diphosphatase	Adprm		-0.0695684		-0.0880963	NaN	NaN	NaN	-0.0510406
Q9Z1J3	Cysteine desulfurase, mitochondrial	Nfs1		-0.0693729		-0.0013	-0.0564058	-0.219165	-0.144394	0.0744005
Q9R1K9	Centrin-2	Cetn2		-0.0693316		-0.0864919	NaN	NaN	NaN	-0.0521714
O55143	Sarcoplasmic/endoplasmic reticulum calcium ATPase 2	Atp2a2		-0.069204		-0.0453597	0.0106145	-0.151892	-0.192	0.0326173
Q3UHX2	28 kDa heat- and acid-stable phosphoprotein	Pdap1		-0.0691163		-0.120403	0.0788839	-0.0998412	-0.0420741	-0.162147
O88291	DBIRD complex subunit ZNF326	Znf326		-0.0689357		-0.0899437	-0.0911814	NaN	NaN	-0.0256819
P97820	Mitogen-activated protein kinase kinase kinase kinase 4	Map4k4		-0.0686567		-0.131783	0.0182163	NaN	NaN	-0.0924034
Q6ZQ82	Rho GTPase-activating protein 26	Arhgap26		-0.0685486		-0.0197992	NaN	NaN	NaN	-0.117298
Q9CX56	26S proteasome non-ATPase regulatory subunit 8	Psmd8		-0.0685201		-0.198552	-0.109515	0.215445	-0.0331915	-0.216787
Q3UMW7	MAP kinase-activated protein kinase 3	Mapkapk3		-0.0684186		-0.205009	NaN	-0.270386	0.0606316	0.141089
Q9D0L7	Armadillo repeat-containing protein 10	Armc10		-0.0682923		-0.196276	0.136632	NaN	NaN	-0.145233
Q8CIG8	Protein arginine N-methyltransferase 5	Prmt5		-0.0681467		-0.0563889	0.504511	NaN	-0.377668	-0.343041
Q99NH0	Ankyrin repeat domain-containing protein 17	Ankrd17		-0.0681214		0.049296	NaN	-0.0625833	NaN	-0.191077
P49300	C-type lectin domain family 10 member A	Clec10a		-0.068017		-0.0824976	0.065871	-0.170134	-0.10757	-0.0457543
Q3URE1	Acyl-CoA synthetase family member 3, mitochondrial	Acsf3		-0.0680019		-0.210862	0.102415	NaN	NaN	-0.0955586
Q9CYA6	Zinc finger CCHC domain-containing protein 8	Zcchc8		-0.0678827		0.0495446	NaN	NaN	NaN	-0.18531
Q05793	Basement membrane-specific heparan sulfate proteoglycan core protein	Hspg2		-0.0678191		-0.0251091	-0.103603	-0.0608698	-0.0694404	-0.0800733
Q8BJZ4	28S ribosomal protein S35, mitochondrial	Mrps35		-0.0677402		-0.187575	-0.163192	-0.0813599	0.0500233	0.0434025
Q921S7	39S ribosomal protein L37, mitochondrial	Mrpl37		-0.06774		-0.065593	NaN	NaN	NaN	-0.069887
P70362	Ubiquitin fusion degradation protein 1 homolog	Ufd1l		-0.0674548		-0.0699549	-0.0878811	-0.0157306	-0.208479	0.0447718
Q99K51	Plastin-3	Pls3		-0.0672945		-0.0516799	-0.0644742	-0.144179	-0.0454821	-0.0306571
Q9QZD9	Eukaryotic translation initiation factor 3 subunit I	Eif3i		-0.067274		-0.0473011	-0.0117205	-0.128516	-0.0267853	-0.122047
Q8R332	Nucleoporin p58/p45	Nupl1		-0.0671875		0.150885	NaN	NaN	NaN	-0.28526
Q60648	Ganglioside GM2 activator	Gm2a		-0.0669566		-0.253061	0.100895	0.162449	-0.0208472	-0.324219
P51655	Glypican-4	Gpc4		-0.0669142		-0.225058	NaN	NaN	NaN	0.0912296
Q62193	Replication protein A 32 kDa subunit	Rpa2		-0.0668071		0.0738088	NaN	NaN	NaN	-0.207423
Q9WUA2	Phenylalanine--tRNA ligase beta subunit	Farsb		-0.0666022		-0.0240557	-0.0172356	-0.0916387	-0.164005	-0.0360758
Q9CR62	Mitochondrial 2-oxoglutarate/malate carrier protein	Slc25a11		-0.0664959		-0.125063	-0.123882	-0.119147	0.0958778	-0.0602652
Q9D517	1-acyl-sn-glycerol-3-phosphate acyltransferase gamma	Agpat3		-0.066468		-0.167627	-0.143646	-0.0887903	-0.0594976	0.127221
Q921Z5	Tumor necrosis factor alpha-induced protein 8	Tnfaip8		-0.0663595		0.049166	NaN	NaN	NaN	-0.181885
Q91VC9	Growth hormone-inducible transmembrane protein	Ghitm		-0.0662694		-0.0784722	0.431789	-0.552125	NaN	NaN
O55060	Thiopurine S-methyltransferase	Tpmt		-0.0660704		-0.0795611	NaN	-0.0350945	NaN	-0.0835555
Q9D1L0	Coiled-coil-helix-coiled-coil-helix domain-containing protein 2	Chchd2		-0.0658782		0.00541759	NaN	NaN	NaN	-0.137174
P46471	26S protease regulatory subunit 7	Psmc2		-0.0656826		-0.113554	-0.0837564	-0.0300399	0.0314653	-0.132528
Q99JI4	26S proteasome non-ATPase regulatory subunit 6	Psmd6		-0.0656233		-0.125667	-0.0386329	-0.0715057	-0.0515341	-0.0407766
P63017	Heat shock cognate 71 kDa protein	Hspa8		-0.0654836		-0.0557063	-0.0659518	-0.0793438	-0.042457	-0.0839589
Q9D2G2	Dihydrolipoyllysine-residue succinyltransferase component of 2-oxoglutarate dehydrogenase complex, mitochondrial	Dlst		-0.0654513		-0.0116368	-0.171988	-0.0144845	-0.051845	-0.077302
Q9CQ56	Vesicle transport protein USE1	Use1		-0.065261		-0.115968	-0.216025	NaN	NaN	0.13621
Q91ZU6	Dystonin	Dst		-0.0652251		-0.131306	0.0184191	-0.0651788	-0.0936335	-0.0544261
Q3UQ44	Ras GTPase-activating-like protein IQGAP2	Iqgap2		-0.0650948		-0.00799436	-0.0011981	-0.174566	-0.165096	0.0233804
P47934	Carnitine O-acetyltransferase	Crat		-0.0650559		-0.040427	-0.111351	-0.0496036	-0.032246	-0.0916517
Q99N92	39S ribosomal protein L27, mitochondrial	Mrpl27		-0.0650479		-0.16445	NaN	NaN	NaN	0.0343542
Q9D0I4	Syntaxin-17	Stx17		-0.0650105		-0.326797	0.187339	NaN	0.11302	-0.233604
Q91W18	Tudor domain-containing protein 3	Tdrd3		-0.0647577		-0.258944	0.195239	NaN	NaN	-0.130568
Q8K2Y7	39S ribosomal protein L47, mitochondrial	Mrpl47		-0.0647475		-0.305876	NaN	NaN	0.203024	-0.0913906
Q9JL35	High mobility group nucleosome-binding domain-containing protein 5	Hmgn5		-0.0644592		0.0424621	-0.059573	-0.132461	-0.190486	0.017762
Q9WVB0	RNA-binding protein with multiple splicing	Rbpms		-0.0643189		NaN	NaN	NaN	0.0204622	-0.1491
Q9D1E6	Tubulin-folding cofactor B	Tbcb		-0.0641689		-0.057986	-0.0212956	-0.0315841	0.0242094	-0.234188
P04186	Complement factor B	Cfb		-0.064162		-0.0554738	0.0219964	-0.199058	-0.0286068	-0.0596677
Q91ZF0	DnaJ homolog subfamily C member 24	Dnajc24		-0.063605		-0.295744	NaN	NaN	NaN	0.168534
Q9DCX2	ATP synthase subunit d, mitochondrial	Atp5h		-0.0635702		-0.162618	-0.0955242	0.033187	-0.0860962	-0.00679942
P55096	ATP-binding cassette sub-family D member 3	Abcd3		-0.0633972		-0.143675	0.107517	-0.201422	0.065148	-0.144554
Q01853	Transitional endoplasmic reticulum ATPase	Vcp		-0.0633134		-0.0525572	-0.026733	-0.0769419	-0.0562568	-0.104078
P07214	SPARC	Sparc		-0.0632047		0.0044432	-0.157215	-0.0966024	-0.0164391	-0.0502104
Q9Z2A5	Arginyl-tRNA--protein transferase 1	Ate1		-0.06309		0.217663	NaN	NaN	NaN	-0.343843
P70398	Probable ubiquitin carboxyl-terminal hydrolase FAF-X	Usp9x		-0.0630554		-0.100555	0.0944291	-0.246027	-0.069107	0.00598272
Q9CX30	Protein YIF1B	Yif1b		-0.0630125		-0.233917	NaN	NaN	NaN	0.107892
Q6PB93	Polypeptide N-acetylgalactosaminyltransferase 2	Galnt2		-0.0628211		-0.0589194	-0.0205236	NaN	-0.128986	-0.0428552
O55137	Acyl-coenzyme A thioesterase 1	Acot1		-0.0625905		0.276487	-0.378311	NaN	NaN	-0.0859476
Q8R3I3	Conserved oligomeric Golgi complex subunit 6	Cog6		-0.0625579		-0.0740081	NaN	NaN	NaN	-0.0511076
Q9QYJ0	DnaJ homolog subfamily A member 2	Dnaja2		-0.0624814		-0.0521158	-0.0469456	-0.0789954	-0.0797454	-0.0546047
Q91YS8	Calcium/calmodulin-dependent protein kinase type 1	Camk1		-0.0624622		0.0722438	NaN	-0.101163	-0.0440505	-0.176879
Q91VK1	Basic leucine zipper and W2 domain-containing protein 2	Bzw2		-0.0623649		-0.127389	-0.0545372	-0.267872	0.178804	-0.0408303
Q9DB20	ATP synthase subunit O, mitochondrial	Atp5o		-0.0621008		-0.0207613	-0.0452961	-0.0534673	-0.0320954	-0.158884
O88456	Calpain small subunit 1	Capns1		-0.0620403		-0.0394408	-0.00195272	-0.0478551	-0.0716999	-0.149253
P01899	H-2 class I histocompatibility antigen, D-B alpha chain	H2-D1		-0.0616415		-0.0497624	-0.0389579	-0.114995	-0.0195868	-0.0849055
Q61062	Segment polarity protein dishevelled homolog DVL-3	Dvl3		-0.0613919		0.0379393	NaN	NaN	NaN	-0.160723
Q60855	Receptor-interacting serine/threonine-protein kinase 1	Ripk1		-0.0612724		0.0502275	-0.459996	0.0461896	0.0772266	-0.0200097
Q8BHG1	Nardilysin	Nrd1		-0.061124		-0.181794	-0.0258268	0.0121207	NaN	-0.0489959
O35593	26S proteasome non-ATPase regulatory subunit 14	Psmd14		-0.0610156		-0.0979379	-0.0270559	-0.211163	0.105859	-0.0747801
Q9CQ92	Mitochondrial fission 1 protein	Fis1		-0.0607243		-0.153846	0.0653476	-0.147834	-0.0777347	0.0104455
Q6ZQ58	La-related protein 1	Larp1		-0.0607139		0.0846344	-0.0451911	-0.270805	NaN	-0.011494
Q4ACU6	SH3 and multiple ankyrin repeat domains protein 3	Shank3		-0.060693		-0.222248	-0.128428	NaN	0.212756	-0.104852
Q60770	Syntaxin-binding protein 3	Stxbp3		-0.0606129		-0.105189	0.0307968	0.0152008	-0.104744	-0.139129
Q9JI10	Serine/threonine-protein kinase 3	Stk3		-0.0605843		-0.0123336	NaN	NaN	NaN	-0.108835
P54869	Hydroxymethylglutaryl-CoA synthase, mitochondrial	Hmgcs2		-0.0605541		0.0125107	0.0228248	-0.307939	-0.0767871	0.04662
Q9JHU4	Cytoplasmic dynein 1 heavy chain 1	Dync1h1		-0.06045		-0.11035	0.0422231	-0.1287	-0.0607247	-0.0446985
Q6NVE8	WD repeat-containing protein 44	Wdr44		-0.0601456		-0.0720929	0.11475	NaN	NaN	-0.223094
Q9QZB7	Actin-related protein 10	Actr10		-0.0600916		-0.199094	-0.0244316	0.0617641	0.0350165	-0.173713
Q9DB15	39S ribosomal protein L12, mitochondrial	Mrpl12		-0.0596524		-0.033328	-0.191354	-0.0273076	-0.130225	0.0839526
Q922Q4	Pyrroline-5-carboxylate reductase 2	Pycr2		-0.0596339		-0.0375719	0.0768913	-0.292938	-0.189358	0.144807
P42208	Septin-2	Sept2		-0.0596196		-0.019119	-0.169489	0.0199307	0.0188102	-0.148231
P10493	Nidogen-1	Nid1		-0.0594256		-0.0665402	-0.0558422	-0.0124798	-0.0459917	-0.116274
O89110	Caspase-8	Casp8		-0.0592951		0.0423285	0.00502688	-0.109216	-0.110312	-0.124303
Q91VR2	ATP synthase subunit gamma, mitochondrial	Atp5c1		-0.0592069		-0.0443885	-0.0160769	-0.0531296	-0.0911442	-0.0912954
Q9D1D4	Transmembrane emp24 domain-containing protein 10	Tmed10		-0.0589832		-0.0683102	-0.0881069	-0.084601	-0.0738285	0.0199304
Q9D6R2	Isocitrate dehydrogenase [NAD] subunit alpha, mitochondrial	Idh3a		-0.0588742		-0.0842912	-0.0535742	-0.0349625	-0.0295592	-0.091984
Q9Z1W9	STE20/SPS1-related proline-alanine-rich protein kinase	Stk39		-0.0587309		-0.0815984	NaN	NaN	0.0519077	-0.146502
Q9QXS6	Drebrin	Dbn1		-0.0586405		-0.116729	-0.198985	0.184761	NaN	-0.103609
O70551	SRSF protein kinase 1	Srpk1		-0.0586232		0.0177156	NaN	NaN	NaN	-0.134962
Q91YN5	UDP-N-acetylgalactosamine pyrophosphorylase	Uap1		-0.0585428		-0.0775404	-0.239911	0.0565476	0.0996758	-0.131486
O70305	Ataxin-2	Atxn2		-0.0585033		-0.0162527	0.0487602	-0.166508	-0.0502392	-0.108277
Q9D1G1	Ras-related protein Rab-1B	Rab1b		-0.0584406		-0.0502895	0.0454196	-0.268011	-0.0680685	0.0487464
Q9Z2G9	Oxidoreductase HTATIP2	Htatip2		-0.058212		-0.0850753	0.0967185	-0.0890423	-0.136069	-0.0775919
Q64314	Hematopoietic progenitor cell antigen CD34	Cd34		-0.0579082		0.0758165	-0.177428	-0.137368	-0.0643816	0.01382
P61087	Ubiquitin-conjugating enzyme E2 K	Ube2k		-0.0578694		-0.0959558	0.00199465	-0.222767	0.0439197	-0.0165385
Q9ER69	Pre-mRNA-splicing regulator WTAP	Wtap		-0.0578458		0.00383047	NaN	NaN	NaN	-0.119522
Q8BJH1	Zinc finger C2HC domain-containing protein 1A	Zc2hc1a		-0.0576115		-0.263283	NaN	NaN	NaN	0.14806
P48024	Eukaryotic translation initiation factor 1	Eif1		-0.057607		-0.054195	-0.101628	-0.147375	0.0819947	-0.0668315
Q9Z0N1	Eukaryotic translation initiation factor 2 subunit 3, X-linked	Eif2s3x		-0.0574087		-0.103983	0.0359997	-0.115733	-0.109972	0.0066447
O88653	Ragulator complex protein LAMTOR3	Lamtor3		-0.0573554		0.052104	-0.15789	-0.0603428	-0.00424699	-0.116401
Q8VE88	Protein FAM114A2	Fam114a2		-0.0566051		-0.180952	-0.115165	0.323862	-0.0575497	-0.253221
Q5EG47	5'-AMP-activated protein kinase catalytic subunit alpha-1	Prkaa1		-0.0565466		-0.109499	-0.019663	-0.0222145	0.0109827	-0.142339
Q3U9G9	Lamin-B receptor	Lbr		-0.0564631		-0.129746	0.0302108	-0.0273452	-0.12846	-0.0269749
Q3V4B5	COMM domain-containing protein 6	Commd6		-0.0564094		0.0242652	NaN	-0.152983	NaN	-0.0405105
O54824	Interleukin-16	Il16		-0.0563615		-0.137525	NaN	NaN	NaN	0.024802
P80315	T-complex protein 1 subunit delta	Cct4		-0.0562631		-0.00763461	-0.0406262	-0.0999957	-0.0636538	-0.0694051
O70503	Very-long-chain 3-oxoacyl-CoA reductase	Hsd17b12		-0.0562092		-0.115708	0.0691947	-0.220587	0.0433205	-0.0572661
Q8BRN9	Coiled-coil and C2 domain-containing protein 1B	Cc2d1b		-0.0561585		-0.0429654	0.130153	-0.153165	-0.197687	-0.0171279
Q9R111	Guanine deaminase	Gda		-0.0559785		-0.0119734	-0.00506552	0.00134857	-0.0862053	-0.177997
Q7TMK9	Heterogeneous nuclear ribonucleoprotein Q	Syncrip		-0.0558529		-0.0535853	-0.118921	-0.0535408	-0.0118626	-0.0413547
P83887	Tubulin gamma-1 chain	Tubg1		-0.0558162		0.00107054	NaN	NaN	NaN	-0.112703
Q9DBC3	Cap-specific mRNA (nucleoside-2'-O-)-methyltransferase 1	Cmtr1		-0.0556541		-0.189977	-0.0060724	0.0640253	NaN	-0.0905924
P49443	Protein phosphatase 1A	Ppm1a		-0.0555935		-0.0243873	-0.0454296	-0.3011	0.0569052	0.0360441
Q8VCB3	Glycogen [starch] synthase, liver	Gys2		-0.0555732		-6.94e-05	NaN	NaN	NaN	-0.111077
P61957	Small ubiquitin-related modifier 2	Sumo2		-0.0554991		-0.146873	0.0270753	-0.0660803	-0.0317179	-0.0598997
Q9EQC5	N-terminal kinase-like protein	Scyl1		-0.0553625		0.0337073	-0.205651	-0.201003	0.15662	-0.0604859
Q9JI78	Peptide-N(4)-(N-acetyl-beta-glucosaminyl)asparagine amidase	Ngly1		-0.0553096		-0.0176137	NaN	NaN	NaN	-0.0930056
O35075	Down syndrome critical region protein 3 homolog	Dscr3		-0.0552655		0.172995	NaN	NaN	NaN	-0.283526
P00493	Hypoxanthine-guanine phosphoribosyltransferase	Hprt1		-0.0551863		-0.00638849	-0.0749591	-0.0288808	-0.120862	-0.044841
P11983	T-complex protein 1 subunit alpha	Tcp1		-0.0550999		-0.0495472	-0.0719756	-0.0542235	-0.0596501	-0.0401032
Q8R4H2	Rho guanine nucleotide exchange factor 12	Arhgef12		-0.0549583		0.0980536	-0.212148	-0.0571706	NaN	-0.0485683
Q8C0D4	Rho GTPase-activating protein 12	Arhgap12		-0.0547633		-0.197453	NaN	NaN	NaN	0.0879264
Q8R1S0	Ubiquinone biosynthesis monooxygenase COQ6, mitochondrial	Coq6		-0.0547422		-0.0137321	0.0456174	-0.0818486	-0.266614	0.0428662
A2AN08	E3 ubiquitin-protein ligase UBR4	Ubr4		-0.0547337		-0.254789	0.108062	NaN	-0.312735	0.240527
Q64331	Unconventional myosin-VI	Myo6		-0.0547239		-0.018858	0.0222892	-0.14576	-0.0485909	-0.0827
Q8BYU6	Torsin-1A-interacting protein 2	Tor1aip2		-0.0545963		0.0565929	-0.106936	NaN	-0.0446102	-0.123432
Q9QZB9	Dynactin subunit 5	Dctn5		-0.0545156		-0.201591	-0.0283602	0.0519932	NaN	-0.0401045
P17427	AP-2 complex subunit alpha-2	Ap2a2		-0.0544295		-0.107626	0.0832857	-0.171102	-0.0951862	0.018481
Q08481	Platelet endothelial cell adhesion molecule	Pecam1		-0.0544111		-0.0501972	0.034173	0.0993059	-0.25068	-0.104657
P70663	SPARC-like protein 1	Sparcl1		-0.0543797		0.0970221	-0.162621	NaN	NaN	-0.0975401
Q9D0R2	Threonine--tRNA ligase, cytoplasmic	Tars		-0.0542867		-0.125893	-0.109067	-0.0480364	0.0874159	-0.075853
P54761	Ephrin type-B receptor 4	Ephb4		-0.0541146		-0.101662	NaN	NaN	NaN	-0.00656729
Q8VBW6	NEDD8-activating enzyme E1 regulatory subunit	Nae1		-0.0538067		-0.0441327	-0.0479066	0.236485	-0.389554	-0.0239252
P39654	Arachidonate 15-lipoxygenase	Alox15		-0.053791		NaN	NaN	0.285616	NaN	-0.393198
P62204	Calmodulin	Calm1		-0.0537435		NaN	-0.0162774	-0.11936	-0.0255931	NaN
Q99M51	Cytoplasmic protein NCK1	Nck1		-0.0536466		-0.0332261	-0.0299326	NaN	-0.0239215	-0.127506
Q5SVR0	TBC1 domain family member 9B	Tbc1d9b		-0.0534436		-0.105557	NaN	NaN	NaN	-0.00133021
Q91WQ3	Tyrosine--tRNA ligase, cytoplasmic	Yars		-0.0529608		0.0186233	0.0506681	-0.221701	-0.0553197	-0.0570747
Q9D1M0	Protein SEC13 homolog	Sec13		-0.0528946		-0.0157291	-0.0566929	0.0536382	-0.0948353	-0.150854
P56213	FAD-linked sulfhydryl oxidase ALR	Gfer		-0.0527115		0.147193	NaN	NaN	NaN	-0.252616
Q9CR56	NF-kappa-B inhibitor-interacting Ras-like protein 2	Nkiras2		-0.0525179		-0.0677858	-0.0100512	NaN	NaN	-0.0797167
Q9JLT4	Thioredoxin reductase 2, mitochondrial	Txnrd2		-0.0524886		-0.0717174	-0.0994166	0.0111286	-0.0651434	-0.0372941
Q9CQA3	Succinate dehydrogenase [ubiquinone] iron-sulfur subunit, mitochondrial	Sdhb		-0.0524453		-0.0116486	-0.0265096	-0.00238324	-0.125174	-0.0965112
Q922Y1	UBX domain-containing protein 1	Ubxn1		-0.0524329		-0.0491372	-0.140543	-0.0477705	-0.0563768	0.031663
Q8R1V4	Transmembrane emp24 domain-containing protein 4	Tmed4		-0.0523174		0.113278	-0.248502	-0.0978071	0.120531	-0.149087
P26323	Friend leukemia integration 1 transcription factor	Fli1		-0.0522854		0.0115042	NaN	NaN	NaN	-0.116075
Q9D1C8	Vacuolar protein sorting-associated protein 28 homolog	Vps28		-0.0522792		-0.0205915	NaN	NaN	NaN	-0.083967
Q9Z1Z0	General vesicular transport factor p115	Uso1		-0.0519592		-0.127083	0.117656	-0.340583	0.031071	0.0591431
Q9CZW5	Mitochondrial import receptor subunit TOM70	Tomm70a		-0.051808		-0.0656496	-0.00817665	-0.0673984	-0.0754595	-0.0423556
Q8JZN5	Acyl-CoA dehydrogenase family member 9, mitochondrial	Acad9		-0.0516918		-0.0406085	0.0625651	-0.194436	-0.128897	0.0429174
P56399	Ubiquitin carboxyl-terminal hydrolase 5	Usp5		-0.0516601		-0.0178388	-0.0328497	-0.0618962	-0.0907188	-0.0549968
O70310	Glycylpeptide N-tetradecanoyltransferase 1	Nmt1		-0.0516501		0.0604639	0.0238635	-0.134374	-0.220813	0.0126092
Q9D020	Cytosolic 5'-nucleotidase 3A	Nt5c3a		-0.051567		-0.106301	0.0130168	0.0999467	-0.301731	0.0372334
Q8K0V4	CCR4-NOT transcription complex subunit 3	Cnot3		-0.0515535		0.00129204	NaN	NaN	NaN	-0.104399
Q60598	Src substrate cortactin	Cttn		-0.0513884		-0.0545994	0.0156927	-0.0331733	-0.0849766	-0.0998852
P63321	Ras-related protein Ral-A	Rala		-0.0511918		-0.0930247	0.0557577	-0.0486466	-0.0997375	-0.0703079
P80314	T-complex protein 1 subunit beta	Cct2		-0.0510902		-0.0564264	-0.0508726	-0.0484331	-0.0159589	-0.0837598
P26516	26S proteasome non-ATPase regulatory subunit 7	Psmd7		-0.050724		-0.0302961	-0.118095	-0.141903	0.0806268	-0.0439529
P29758	Ornithine aminotransferase, mitochondrial	Oat		-0.0506197		-0.0534339	-0.0185541	-0.101566	-0.0476774	-0.0318671
P58801	Receptor-interacting serine/threonine-protein kinase 2	Ripk2		-0.050524		-0.29463	NaN	NaN	NaN	0.193582
Q99LP6	GrpE protein homolog 1, mitochondrial	Grpel1		-0.0498944		0.0275526	-0.052164	-0.0793257	-0.120429	-0.025106
Q9WUA3	ATP-dependent 6-phosphofructokinase, platelet type	Pfkp		-0.0498839		-0.072338	-0.0906816	-0.102521	-0.00566901	0.0217903
Q8K0D5	Elongation factor G, mitochondrial	Gfm1		-0.0498161		-0.0254742	-0.0309577	0.0542367	-0.302373	0.0554875
P54731	FAS-associated factor 1	Faf1		-0.0496657		-0.172072	NaN	NaN	NaN	0.0727406
Q9DB25	Dolichyl-phosphate beta-glucosyltransferase	Alg5		-0.0496238		-0.0635603	0.0060901	NaN	NaN	-0.0914013
Q9QUR6	Prolyl endopeptidase	Prep		-0.0496074		-0.0641698	0.138994	-0.195978	-0.0747817	-0.0521016
Q60932	Voltage-dependent anion-selective channel protein 1	Vdac1		-0.0495859		-0.028351	-0.0592969	-0.0485794	-0.0433338	-0.0683683
Q9DCL9	Multifunctional protein ADE2	Paics		-0.0493718		-0.0794004	-0.0518979	-0.1125	-0.0647034	0.0616425
Q9ESL4	Mitogen-activated protein kinase kinase kinase MLT	Zak		-0.0489596		0.0571385	0.0052812	NaN	-0.097163	-0.161095
Q61194	Phosphatidylinositol 4-phosphate 3-kinase C2 domain-containing subunit alpha	Pik3c2a		-0.0489471		-0.233049	0.0574293	NaN	NaN	0.0287784
Q91WG2	Rab GTPase-binding effector protein 2	Rabep2		-0.0488563		0.0926726	NaN	NaN	-0.23963	0.000388628
Q61686	Chromobox protein homolog 5	Cbx5		-0.0487978		0.0106022	0.233024	-0.301896	-0.088942	-0.096777
P41105	60S ribosomal protein L28	Rpl28		-0.0484201		0.00887515	-0.000652392	-0.109545	-0.0534837	-0.0872945
P14576	Signal recognition particle 54 kDa protein	Srp54		-0.0484169		-0.0450031	-0.0597788	-0.231652	0.0983205	-0.00397104
Q8BFQ4	WD repeat-containing protein 82	Wdr82		-0.0482896		0.0737039	-0.406818	0.34561	-0.175475	-0.0784687
Q9JK48	Endophilin-B1	Sh3glb1		-0.0481264		0.0622432	-0.156763	-0.126951	0.0105356	-0.0296966
P62960	Nuclease-sensitive element-binding protein 1	Ybx1		-0.0481075		-0.00215035	-0.0484769	-0.176084	0.106184	-0.12001
Q62203	Splicing factor 3A subunit 2	Sf3a2		-0.0479837		0.11413	NaN	-0.326727	NaN	0.0686458
Q8K0C9	GDP-mannose 4,6 dehydratase	Gmds		-0.0479764		0.0138917	-0.273955	NaN	0.0235435	0.0446142
Q922P9	Putative oxidoreductase GLYR1	Glyr1		-0.0476049		0.119495	-0.268609	-0.222623	0.0211494	0.112563
Q9ERR7	Selenoprotein F	Selenof		-0.0474221		-0.0972168	0.0787958	-0.133175	-0.0651077	-0.0204066
P70206	Plexin-A1	Plxna1		-0.0472006		-0.402208	0.247348	NaN	NaN	0.0132583
Q6ZPZ3	Zinc finger CCCH domain-containing protein 4	Zc3h4		-0.0469339		-0.134012	NaN	NaN	NaN	0.0401442
Q6URW6	Myosin-14	Myh14		-0.0469089		0.0972726	-0.143501	NaN	0.0782337	-0.219641
Q99KJ8	Dynactin subunit 2	Dctn2		-0.0468212		-0.0853411	-0.0485054	-0.0166616	0.0106963	-0.0942944
O08917	Flotillin-1	Flot1		-0.0467357		-0.0427538	0.19975	-0.440758	0.105201	-0.0551177
Q8BWY3	Eukaryotic peptide chain release factor subunit 1	Etf1		-0.0467352		-0.0232004	-0.033001	-0.170887	0.059525	-0.0661126
Q9WUD1	STIP1 homology and U box-containing protein 1	Stub1		-0.0465919		0.0917661	NaN	NaN	NaN	-0.18495
Q9Z0H4	CUGBP Elav-like family member 2	Celf2		-0.0465789		0.0206016	-0.119147	-0.215087	0.116849	-0.036111
Q8K2H2	OTU domain-containing protein 6B	Otud6b		-0.046351		-0.0748648	NaN	NaN	-0.065687	0.00149891
Q8C0L0	Thioredoxin-related transmembrane protein 4	Tmx4		-0.0461345		0.355795	NaN	NaN	NaN	-0.448064
Q9CPR5	39S ribosomal protein L15, mitochondrial	Mrpl15		-0.0460787		0.0020053	NaN	NaN	NaN	-0.0941628
Q9ESX5	H/ACA ribonucleoprotein complex subunit 4	Dkc1		-0.0459156		0.00753702	0.0468224	-0.0285961	-0.157804	-0.0975374
O09111	NADH dehydrogenase [ubiquinone] 1 beta subcomplex subunit 11, mitochondrial	Ndufb11		-0.0458575		0.107632	NaN	NaN	NaN	-0.199347
Q61738	Integrin alpha-7	Itga7		-0.0458271		-0.0180239	0.0306074	-0.133781	-0.229568	0.12163
Q7TQI3	Ubiquitin thioesterase OTUB1	Otub1		-0.0454763		0.0381415	0.0325886	-0.110361	-0.127359	-0.0603916
Q63739	Protein tyrosine phosphatase type IVA 1	Ptp4a1		-0.0454227		-0.278877	0.212908	NaN	NaN	-0.070299
Q7TQK4	Exosome complex component RRP40	Exosc3		-0.0454007		0.00316204	NaN	-0.311049	NaN	0.171685
Q9D4H2	GRIP and coiled-coil domain-containing protein 1	Gcc1		-0.045379		0.192179	NaN	NaN	NaN	-0.282937
O35685	Nuclear migration protein nudC	Nudc		-0.0450812		-0.0239622	0.0597473	-0.229071	0.0241828	-0.056303
Q62086	Serum paraoxonase/arylesterase 2	Pon2		-0.0450608		-0.0210647	-0.0210669	-0.086858	-0.105786	0.0094714
Q02053	Ubiquitin-like modifier-activating enzyme 1	Uba1		-0.0449841		-0.0403932	-0.0347473	-0.111385	-0.0307903	-0.0076047
Q8BK64	Activator of 90 kDa heat shock protein ATPase homolog 1	Ahsa1		-0.0448835		-0.0712119	0.0298641	-0.00124974	-0.151588	-0.0302322
Q61239	Protein farnesyltransferase/geranylgeranyltransferase type-1 subunit alpha	Fnta		-0.0448354		0.0417452	0.216571	-0.257028	-0.316761	0.0912959
P62334	26S protease regulatory subunit 10B	Psmc6		-0.0447783		-0.101011	-0.0415837	0.0236554	-0.0436191	-0.0613329
Q8CGB6	Tensin-2	Tns2		-0.0447719		-0.0205577	NaN	NaN	0.0718111	-0.185569
Q03265	ATP synthase subunit alpha, mitochondrial	Atp5a1		-0.0444774		-0.0359821	-0.0566435	-0.0592376	-0.0417757	-0.028748
Q02248	Catenin beta-1	Ctnnb1		-0.044466		-0.133545	-0.102437	NaN	0.290155	-0.232037
Q8BFW7	Lipoma-preferred partner homolog	Lpp		-0.0442767		-0.0719546	-0.0350304	-0.133806	-0.0141771	0.0335845
Q8K268	ATP-binding cassette sub-family F member 3	Abcf3		-0.0442219		0.0323232	NaN	NaN	NaN	-0.120767
Q8BFW4	Tripartite motif-containing protein 65	Trim65		-0.0441624		0.0284983	NaN	NaN	NaN	-0.116823
O54833	Casein kinase II subunit alpha'	Csnk2a2		-0.0439808		0.11063	0.0187705	-0.227581	-0.131428	0.00970443
Q3UMC0	Spermatogenesis-associated protein 5	Spata5		-0.0439514		-0.0253068	NaN	NaN	NaN	-0.0625961
O55186	CD59A glycoprotein	Cd59a		-0.0437615		-0.247725	NaN	NaN	NaN	0.160202
Q2EMV9	Poly [ADP-ribose] polymerase 14	Parp14		-0.0436311		-0.161072	0.0630237	NaN	0.243174	-0.31965
P62746	Rho-related GTP-binding protein RhoB	Rhob		-0.0435607		-0.140909	NaN	NaN	NaN	0.0537877
P70677	Caspase-3	Casp3		-0.0434716		-0.0525048	NaN	NaN	NaN	-0.0344384
Q8CHH9	Septin-8	Sept8		-0.043214		-0.0518337	-0.0160674	-0.114728	0.0434712	-0.0769121
O09110	Dual specificity mitogen-activated protein kinase kinase 3	Map2k3		-0.0431592		-0.0634745	NaN	NaN	NaN	-0.022844
Q04736	Tyrosine-protein kinase Yes	Yes1		-0.0430337		-0.231284	NaN	-0.0694165	0.130959	-0.00239323
Q6PHZ2	Calcium/calmodulin-dependent protein kinase type II subunit delta	Camk2d		-0.0427713		-0.0619491	-0.0862789	0.0485792	0.0412741	-0.155482
Q9WV60	Glycogen synthase kinase-3 beta	Gsk3b		-0.0427477		-0.0960531	0.110084	NaN	0.0276354	-0.212657
O88597	Beclin-1	Becn1		-0.0427106		-0.12356	NaN	NaN	NaN	0.0381387
Q99JW4	LIM and senescent cell antigen-like-containing domain protein 1	Lims1		-0.0426702		-0.0955906	-0.0361057	0.092012	-0.18465	0.0109835
P08551	Neurofilament light polypeptide	Nefl		-0.042626		-0.394514	NaN	NaN	NaN	0.309262
Q91VR5	ATP-dependent RNA helicase DDX1	Ddx1		-0.0426137		-0.00393715	-0.0912751	-0.0960427	0.0208242	-0.0426376
Q9DAR7	m7GpppX diphosphatase	Dcps		-0.0425172		-0.0784865	0.0173753	0.000609206	-0.268497	0.116413
Q9CRB9	MICOS complex subunit Mic19	Chchd3		-0.0423812		-0.0360632	-0.0584725	-0.0643196	-0.0115603	-0.0414905
O35206	Collagen alpha-1(XV) chain	Col15a1		-0.0423305		-0.0698785	-0.00565166	-0.0151716	-0.00911068	-0.11184
P09103	Protein disulfide-isomerase	P4hb		-0.0421848		0.00481949	-0.034814	-0.096719	0.0143197	-0.0985303
Q6NS46	Protein RRP5 homolog	Pdcd11		-0.0421265		0.164718	NaN	NaN	NaN	-0.248971
Q9CYG7	Mitochondrial import receptor subunit TOM34	Tomm34		-0.0418357		0.0237818	-0.12121	0.0748864	-0.20264	0.0160033
Q7TMY8	E3 ubiquitin-protein ligase HUWE1	Huwe1		-0.0418156		-0.289801	0.215843	NaN	NaN	-0.0514887
Q91WU5	Arsenite methyltransferase	As3mt		-0.0416835		-0.0515272	-0.00637985	-0.165304	0.00421549	0.0105783
P53808	Phosphatidylcholine transfer protein	Pctp		-0.0415375		0.105321	NaN	NaN	NaN	-0.188396
Q91V12	Cytosolic acyl coenzyme A thioester hydrolase	Acot7		-0.0410664		-0.0375902	0.163784	-0.0590644	-0.220428	-0.0520333
A2AWA9	Rab GTPase-activating protein 1	Rabgap1		-0.0409589		0.0687189	-0.215802	NaN	0.0527599	-0.0695126
Q99NB8	Ubiquilin-4	Ubqln4		-0.040663		-0.146564	-0.0515378	NaN	-0.136271	0.171721
Q9QXB9	Developmentally-regulated GTP-binding protein 2	Drg2		-0.0406311		-0.12083	0.210644	NaN	-0.0890094	-0.163329
P27641	X-ray repair cross-complementing protein 5	Xrcc5		-0.040602		-0.219372	NaN	NaN	NaN	0.138168
Q8VE38	Oxidoreductase NAD-binding domain-containing protein 1	Oxnad1		-0.0405967		0.13852	NaN	-0.40134	NaN	0.14103
Q9EQS3	C-Myc-binding protein	Mycbp		-0.0405537		-0.0736303	-0.0196973	-0.293752	0.20265	-0.0183391
Q05816	Fatty acid-binding protein, epidermal	Fabp5		-0.0404765		0.0039838	-0.0991851	-0.112309	0.0206696	-0.015542
Q9CZB0	Succinate dehydrogenase cytochrome b560 subunit, mitochondrial	Sdhc		-0.0404748		0.0644581	0.00562232	0.0251396	-0.363397	0.065803
Q5EBG6	Heat shock protein beta-6	Hspb6		-0.0402625		-0.0130795	NaN	-0.0674455	NaN	NaN
Q80XI3	Eukaryotic translation initiation factor 4 gamma 3	Eif4g3		-0.0399076		-0.0786735	NaN	NaN	NaN	-0.00114164
P63028	Translationally-controlled tumor protein	Tpt1		-0.0398758		-0.0582108	-0.104756	-0.0511416	-0.0470707	0.0618
P70670	Nascent polypeptide-associated complex subunit alpha, muscle-specific form	Naca		-0.0398403		-0.0369756	-0.0459995	-0.063921	-0.0458727	-0.00643263
Q91X78	Erlin-1	Erlin1		-0.039737		0.117773	0.146688	NaN	-0.362411	-0.0609979
Q6PGH2	Hematological and neurological expressed 1-like protein	Hn1l		-0.0397051		-0.232188	NaN	0.091446	NaN	0.0216268
Q8K1N2	Pleckstrin homology-like domain family B member 2	Phldb2		-0.039577		-0.184561	NaN	NaN	NaN	0.105407
P97390	Vacuolar protein sorting-associated protein 45	Vps45		-0.0395525		-0.0695646	0.126611	NaN	NaN	-0.175704
P83940	Transcription elongation factor B polypeptide 1	Tceb1		-0.0389997		-0.0448194	0.0428947	0.114633	-0.109157	-0.19855
Q61702	Inter-alpha-trypsin inhibitor heavy chain H1	Itih1		-0.0389849		-0.0298766	-0.102311	-0.0553822	0.0639799	-0.0713344
Q3UJD6	Ubiquitin carboxyl-terminal hydrolase 19	Usp19		-0.038646		-0.0373634	NaN	NaN	NaN	-0.0399286
Q8R2U0	Nucleoporin SEH1	Seh1l		-0.0385261		0.0988917	-0.282595	NaN	NaN	0.0681249
Q9DAT5	Mitochondrial tRNA-specific 2-thiouridylase 1	Trmu		-0.0384266		0.0443758	NaN	NaN	NaN	-0.121229
P97370	Sodium/potassium-transporting ATPase subunit beta-3	Atp1b3		-0.0382706		-0.0435917	-0.0949918	-0.177529	0.160709	-0.0359496
Q9CQJ6	Density-regulated protein	Denr		-0.0380108		-0.105753	-0.135677	0.107282	0.0913978	-0.147304
Q78PG9	Coiled-coil domain-containing protein 25	Ccdc25		-0.0379886		-0.142649	0.022885	-0.251247	0.273237	-0.0921692
Q6PGC1	ATP-dependent RNA helicase Dhx29	Dhx29		-0.0377337		-0.24815	0.250244	NaN	NaN	-0.115295
Q9CY66	H/ACA ribonucleoprotein complex subunit 1	Gar1		-0.0377		0.133853	-0.304784	NaN	NaN	0.0578311
Q8BR65	Sin3 histone deacetylase corepressor complex component SDS3	Suds3		-0.0376555		0.102901	NaN	NaN	NaN	-0.178212
P80316	T-complex protein 1 subunit epsilon	Cct5		-0.0376118		0.0251215	-0.0012864	-0.123589	-0.0401557	-0.0481492
Q9DCT1	1,5-anhydro-D-fructose reductase	Akr1e2		-0.0375574		-0.102994	0.0680469	-0.0934072	-0.0584502	-0.000982355
Q6P542	ATP-binding cassette sub-family F member 1	Abcf1		-0.0375509		-0.078854	0.119178	-0.114704	0.0416993	-0.155074
Q7TNP2	Serine/threonine-protein phosphatase 2A 65 kDa regulatory subunit A beta isoform	Ppp2r1b		-0.0374487		-0.0533323	0.05689	-0.150206	-0.0229159	-0.0176793
Q99PP9	Tripartite motif-containing protein 16	Trim16		-0.0373713		-0.294353	0.152153	NaN	NaN	0.0300862
P60904	DnaJ homolog subfamily C member 5	Dnajc5		-0.0366778		-0.165795	0.00604215	NaN	0.00751085	0.00553084
Q3THS6	S-adenosylmethionine synthase isoform type-2	Mat2a		-0.0365843		-0.0678857	-0.0234672	0.0585236	-0.130236	-0.019856
Q80YD1	ATP-dependent RNA helicase SUPV3L1, mitochondrial	Supv3l1		-0.036569		0.139289	NaN	NaN	NaN	-0.212427
P63005	Platelet-activating factor acetylhydrolase IB subunit alpha	Pafah1b1		-0.0365464		0.00644542	-0.0415608	-0.0754289	0.0369183	-0.109106
Q9ESE1	Lipopolysaccharide-responsive and beige-like anchor protein	Lrba		-0.036311		-0.218154	NaN	NaN	NaN	0.145532
Q63932	Dual specificity mitogen-activated protein kinase kinase 2	Map2k2		-0.0360527		-0.032516	-0.163814	0.159076	-0.0920923	-0.0509171
Q8BTE0	Succinate dehydrogenase assembly factor 4, mitochondrial	Sdhaf4		-0.0360131		0.0194479	-0.0620891	-0.0410605	NaN	-0.0603508
Q6P1F6	Serine/threonine-protein phosphatase 2A 55 kDa regulatory subunit B alpha isoform	Ppp2r2a		-0.0360066		-0.0943113	-0.0815896	0.190883	-0.148666	-0.0463493
Q8C6K9	Collagen alpha-6(VI) chain	Col6a6		-0.0356905		-0.0926459	0.0198547	-0.00278097	-0.0307336	-0.0721469
P41216	Long-chain-fatty-acid--CoA ligase 1	Acsl1		-0.0354863		-0.0123116	0.0542138	-0.142138	-0.0637781	-0.0134177
Q3UJB9	Enhancer of mRNA-decapping protein 4	Edc4		-0.0354215		0.202572	NaN	NaN	NaN	-0.273415
Q01147	Cyclic AMP-responsive element-binding protein 1	Creb1		-0.0351861		0.0340346	0.321665	-0.461258	NaN	NaN
P51881	ADP/ATP translocase 2	Slc25a5		-0.0351748		-0.086441	-0.0294327	-0.156556	0.0648051	0.0317508
Q61387	Cytochrome c oxidase subunit 7A-related protein, mitochondrial	Cox7a2l		-0.0349831		-0.0697295	0.0815007	NaN	-0.0262924	-0.125411
Q99N93	39S ribosomal protein L16, mitochondrial	Mrpl16		-0.034959		0.105512	0.2797	NaN	NaN	-0.490089
Q8C0J2	Autophagy-related protein 16-1	Atg16l1		-0.0349407		-0.00763599	-0.0676647	0.0513895	-0.0962947	-0.0544975
P32233	Developmentally-regulated GTP-binding protein 1	Drg1		-0.0346974		-0.045244	0.145313	-0.275559	-0.190683	0.192686
Q9ER00	Syntaxin-12	Stx12		-0.0346217		-0.00452481	0.0950913	-0.316638	0.137466	-0.084503
Q61081	Hsp90 co-chaperone Cdc37	Cdc37		-0.0346076		-0.0911347	0.0174903	0.0119046	-0.0228597	-0.0884386
P26041	Moesin	Msn		-0.034562		-0.0248403	-0.0478668	-0.0391372	-0.00046503	-0.0605005
P61089	Ubiquitin-conjugating enzyme E2 N	Ube2n		-0.0345037		0.00399873	-0.0749426	0.0488412	0.0308091	-0.181225
Q6DIC0	Probable global transcription activator SNF2L2	Smarca2		-0.0344659		-0.0919895	0.0329448	-0.075534	NaN	-0.00328474
Q3TJZ6	Protein FAM98A	Fam98a		-0.0343765		-0.0409544	-0.102372	0.00825797	0.10276	-0.139574
Q9R0N0	Galactokinase	Galk1		-0.034347		0.111064	NaN	NaN	NaN	-0.179758
O55028	[3-methyl-2-oxobutanoate dehydrogenase [lipoamide]] kinase, mitochondrial	Bckdk		-0.0341185		-0.00326284	-0.165659	NaN	NaN	0.0665662
Q8C522	Endonuclease domain-containing 1 protein	Endod1		-0.0339215		-0.224034	NaN	NaN	NaN	0.156191
Q8BVF2	Phosducin-like protein 3	Pdcl3		-0.0338736		0.00337671	0.00734762	-0.208975	-0.0101193	0.0390019
Q810B6	Rabankyrin-5	Ankfy1		-0.0337676		-0.0297119	0.16119	-0.139436	-0.200935	0.0400549
P35441	Thrombospondin-1	Thbs1		-0.0335228		-0.00499182	0.119925	-0.181133	-0.00245757	-0.0989567
Q9Z2A0	3-phosphoinositide-dependent protein kinase 1	Pdpk1		-0.0333662		-0.0316981	NaN	NaN	NaN	-0.0350343
O55131	Septin-7	Sept7		-0.0333581		-0.0445489	-0.0370916	-0.0538078	-0.0224128	-0.00892949
P42669	Transcriptional activator protein Pur-alpha	Pura		-0.0333196		-0.0380681	0.000766839	-0.171713	0.0622028	-0.0197867
Q64324	Syntaxin-binding protein 2	Stxbp2		-0.0331809		0.065028	0.129171	-0.231291	-0.164844	0.0360314
Q99LF4	tRNA-splicing ligase RtcB homolog	Rtcb		-0.03306		0.0243998	-0.0324297	-0.222668	0.0355435	0.0298545
Q8BTV2	Cleavage and polyadenylation specificity factor subunit 7	Cpsf7		-0.032909		-0.0457299	NaN	NaN	NaN	-0.0200881
Q9DAM7	Transmembrane protein 263	Tmem263		-0.0326965		0.0956995	0.106821	NaN	NaN	-0.30061
Q8CGC6	RNA-binding protein 28	Rbm28		-0.0326275		0.101186	NaN	NaN	NaN	-0.166441
P97450	ATP synthase-coupling factor 6, mitochondrial	Atp5j		-0.0325905		-0.0518039	0.071164	-0.151434	0.00789592	-0.0387744
Q3TDD9	Protein phosphatase 1 regulatory subunit 21	Ppp1r21		-0.0323733		0.0537701	-0.0769908	-0.224448	0.175755	-0.089953
Q3UPL0	Protein transport protein Sec31A	Sec31a		-0.0321952		0.0209967	-0.0057809	-0.160399	0.0269536	-0.0427462
Q9Z2Z6	Mitochondrial carnitine/acylcarnitine carrier protein	Slc25a20		-0.03217		-0.00593657	0.069572	-0.138954	-0.127867	0.0423354
Q99NB9	Splicing factor 3B subunit 1	Sf3b1		-0.031751		0.0396582	0.135981	-0.476709	0.082594	0.0597209
Q78PY7	Staphylococcal nuclease domain-containing protein 1	Snd1		-0.0316608		-0.0406683	0.0118024	-0.0781649	-0.00284783	-0.0484255
Q04750	DNA topoisomerase 1	Top1		-0.0316093		0.022956	-0.0907004	-0.0592802	0.0477475	-0.0787692
P56812	Programmed cell death protein 5	Pdcd5		-0.0315295		-0.000632433	-0.0878851	-0.129505	0.000635852	0.059739
P80318	T-complex protein 1 subunit gamma	Cct3		-0.0311971		-0.0124445	-0.0356039	-0.0112412	-0.00400467	-0.0926913
Q9JHQ5	Leucine zipper transcription factor-like protein 1	Lztfl1		-0.0310738		-0.0460676	NaN	NaN	NaN	-0.0160801
P42232	Signal transducer and activator of transcription 5B	Stat5b		-0.0310618		-0.118947	NaN	NaN	-0.00820865	0.0339702
Q9JMK2	Casein kinase I isoform epsilon	Csnk1e		-0.0310608		-0.111911	NaN	NaN	NaN	0.0497894
Q9DC28	Casein kinase I isoform delta	Csnk1d		-0.0310608		-0.111911	NaN	NaN	NaN	0.0497894
Q9CQC6	Basic leucine zipper and W2 domain-containing protein 1	Bzw1		-0.0308636		0.0599446	0.113739	-0.149661	-0.126076	-0.0522644
Q06185	ATP synthase subunit e, mitochondrial	Atp5i		-0.0307758		0.0162205	0.00695401	-0.012159	-0.0653816	-0.0995131
P23591	GDP-L-fucose synthase	Tsta3		-0.0305968		0.0221575	0.0922237	-0.199801	0.0787238	-0.146288
Q9CX00	IST1 homolog	Ist1		-0.0304667		-0.0299798	0.258187	-0.213831	-0.116045	-0.0506648
Q9Z2Q6	Septin-5	Sept5		-0.0304159		-0.0217483	0.187633	-0.183585	-0.125368	-0.00901117
P63242	Eukaryotic translation initiation factor 5A-1	Eif5a		-0.0302283		-0.0739547	-0.000179303	-0.0897107	0.0250424	-0.0123393
P16254	Signal recognition particle 14 kDa protein	Srp14		-0.0300086		-0.0599797	NaN	NaN	0.254063	-0.284109
Q8K215	LYR motif-containing protein 4	Lyrm4		-0.0299903		-0.00408857	-0.255741	0.486564	-0.192706	-0.18398
Q60737	Casein kinase II subunit alpha	Csnk2a1		-0.0298538		0.00415359	-0.0176021	-0.0933879	-0.03285	-0.00958273
Q60634	Flotillin-2	Flot2		-0.0297923		-0.128766	0.151259	-0.157693	-0.0997602	0.0859985
Q07076	Annexin A7	Anxa7		-0.0297894		-0.002736	-0.0544654	0.0101593	-0.0207186	-0.0811862
Q61687	Transcriptional regulator ATRX	Atrx		-0.0297546		0.0222469	-0.110532	NaN	0.0282135	-0.0589468
Q91V16	LYR motif-containing protein 5	Lyrm5		-0.029626		-0.0645278	-0.461508	-0.116777	0.633782	-0.139099
P59325	Eukaryotic translation initiation factor 5	Eif5		-0.0294309		-0.0305745	0.074404	-0.17254	0	-0.0184441
P49722	Proteasome subunit alpha type-2	Psma2		-0.0292635		-0.0241808	-0.0459401	0.0401743	-0.0492257	-0.0671452
O54941	SWI/SNF-related matrix-associated actin-dependent regulator of chromatin subfamily E member 1	Smarce1		-0.0292257		0.0950879	-0.16714	NaN	NaN	-0.0156251
O08795	Glucosidase 2 subunit beta	Prkcsh		-0.028871		-0.0189767	0.0787106	0.0239881	-0.115002	-0.113075
Q8R404	Protein QIL1	Qil1		-0.0288487		-0.396895	0.219872	0.0218724	0.113411	-0.102504
P56394	Cytochrome c oxidase copper chaperone	Cox17		-0.0285226		-0.0179591	-0.254481	0.0448097	-0.0070843	0.0921019
P05213	Tubulin alpha-1B chain	Tuba1b		-0.0283649		0.134665	-0.091324	-0.0457235	-0.0698669	-0.069575
B1AXP6	Mitochondrial import receptor subunit TOM5 homolog	Tomm5		-0.028253		-0.00239366	-0.0925362	NaN	NaN	0.0101709
P30681	High mobility group protein B2	Hmgb2		-0.0281807		-0.0124279	-0.0498103	0.0259021	-0.0742535	-0.030314
Q9EPK6	Nucleotide exchange factor SIL1	Sil1		-0.0281744		0.03239	0.0446588	0.164793	-0.231012	-0.151702
Q8CIN4	PAK-2p27	Pak2		-0.0280586		0.00864849	-0.045234	-0.0318153	0.0163924	-0.0882848
P62843	40S ribosomal protein S15	Rps15		-0.0280326		0.0142407	-0.106461	-0.0221102	0.0873884	-0.113221
Q8R151	NFX1-type zinc finger-containing protein 1	Znfx1		-0.0277027		-0.057218	NaN	NaN	NaN	0.00181259
Q9D6N1	Carbonic anhydrase 13	Ca13		-0.0269852		-0.0146827	0.194557	NaN	NaN	-0.26083
Q91WG4	Elongator complex protein 2	Elp2		-0.0269663		-0.104547	NaN	NaN	NaN	0.0506144
Q61249	Immunoglobulin-binding protein 1	Igbp1		-0.0267602		0.0373353	0.0878966	0.105111	-0.181954	-0.18219
Q8BGD9	Eukaryotic translation initiation factor 4B	Eif4b		-0.0267219		-0.0146438	-0.0543086	-0.056783	0.0860406	-0.0939146
P68037	Ubiquitin-conjugating enzyme E2 L3	Ube2l3		-0.0265004		-0.0526218	0.0547275	-0.141447	0.0134178	-0.00657861
Q9D1G5	Leucine-rich repeat-containing protein 57	Lrrc57		-0.0262896		-0.168152	0.305779	-0.259096	0.104108	-0.114087
Q9JHS3	Ragulator complex protein LAMTOR2	Lamtor2		-0.0259537		0.0434761	-0.050869	-0.0704683	NaN	NaN
Q69Z37	Sterile alpha motif domain-containing protein 9-like	Samd9l		-0.0259433		0.013215	NaN	NaN	NaN	-0.0651016
Q05D44	Eukaryotic translation initiation factor 5B	Eif5b		-0.0256604		-0.0778002	-0.06006	-0.123853	0.173081	-0.0396698
Q9WV55	Vesicle-associated membrane protein-associated protein A	Vapa		-0.0255484		0.0470507	-0.00310332	-0.164732	0.027765	-0.0347223
Q5RKZ7	Cyclic pyranopterin monophosphate synthase	Mocs1		-0.0254684		-0.0968751	0.0459384	NaN	NaN	NaN
Q91V76	Ester hydrolase C11orf54 homolog			-0.0254305		0.0140913	-0.0103691	-0.0437	-0.0115997	-0.0755749
Q8CHP5	Partner of Y14 and mago	Wibg		-0.0252716		0.0145804	-0.0648305	-0.351708	0.074436	0.201164
Q60865	Caprin-1	Caprin1		-0.0251416		-0.0506745	0.0357955	-0.0274452	-0.0565736	-0.0268103
Q9QZ73	DCN1-like protein 1	Dcun1d1		-0.0250002		0.0355118	0.180134	NaN	-0.320696	0.00504934
Q8CIE6	Coatomer subunit alpha	Copa		-0.0249799		-0.0133302	-0.0746748	-0.0663733	-0.0191977	0.0486763
Q3UH68	LIM and calponin homology domains-containing protein 1	Limch1		-0.0249495		-0.0615904	-0.1318	NaN	NaN	0.118542
Q8C4Q6	Axin interactor, dorsalization-associated protein	Aida		-0.0249153		-0.0374697	0.0521387	NaN	NaN	-0.089415
Q8BUR4	Dedicator of cytokinesis protein 1	Dock1		-0.0247236		-0.054837	0.0351657	NaN	NaN	-0.0544995
Q99P88	Nuclear pore complex protein Nup155	Nup155		-0.0246398		-0.112274	NaN	NaN	NaN	0.0629944
P70451	Tyrosine-protein kinase Fer	Fer		-0.0244973		-0.177716	0.210873	NaN	NaN	-0.106649
Q61334	B-cell receptor-associated protein 29	Bcap29		-0.0243915		-0.0464646	0.0408099	-0.0907243	NaN	-0.00118682
Q8C0C7	Phenylalanine--tRNA ligase alpha subunit	Farsa		-0.0243004		-0.0694489	0.105849	-0.11652	0.0796109	-0.120993
Q9R0Q3	Transmembrane emp24 domain-containing protein 2	Tmed2		-0.0242498		0.0964655	-0.0678975	0.0308707	-0.0648165	-0.115871
Q9D0A3	Arpin	Arpin		-0.0239614		0.133225	-0.152859	NaN	0.0106538	-0.0868654
P08003	Protein disulfide-isomerase A4	Pdia4		-0.0235655		-0.00101755	0.0186544	-0.0829528	0.000904689	-0.0534161
P47941	Crk-like protein	Crkl		-0.023471		-0.0163834	0.0890272	-0.101403	-0.134188	0.0455922
Q8R2Y8	Peptidyl-tRNA hydrolase 2, mitochondrial	Ptrh2		-0.0234022		-0.105059	0.030989	-0.129653	0.0993032	-0.012591
P21126	Ubiquitin-like protein 4A	Ubl4a		-0.0233695		0.120715	NaN	NaN	NaN	-0.167454
Q9ESZ8	General transcription factor II-I	Gtf2i		-0.0233435		-0.0908374	0.219263	-0.350078	0.249869	-0.144934
Q9CQW2	ADP-ribosylation factor-like protein 8B	Arl8b		-0.023275		-0.0175384	NaN	-0.0290116	NaN	NaN
Q80UP5	Ankyrin repeat domain-containing protein 13A	Ankrd13a		-0.0231887		0.0261269	NaN	NaN	NaN	-0.0725043
Q9QUR7	Peptidyl-prolyl cis-trans isomerase NIMA-interacting 1	Pin1		-0.0231347		0.00594316	-0.024146	0.0191606	NaN	-0.0934964
P01786	Ig heavy chain V region MOPC 47A			-0.0231172		0.0315259	-0.00851725	NaN	NaN	-0.0923603
Q9JI46	Diphosphoinositol polyphosphate phosphohydrolase 1	Nudt3		-0.022831		-0.152324	0.106662	NaN	NaN	NaN
Q99KF1	Transmembrane emp24 domain-containing protein 9	Tmed9		-0.0226327		0.0063896	-0.0562275	NaN	0.074758	-0.115451
P45878	Peptidyl-prolyl cis-trans isomerase FKBP2	Fkbp2		-0.0221024		0.0623048	0.0160778	-0.100378	-0.108038	0.0195215
Q99LI7	Cleavage stimulation factor subunit 3	Cstf3		-0.0218631		0.0422099	NaN	NaN	NaN	-0.0859361
Q9CQM9	Glutaredoxin-3	Glrx3		-0.0218564		-0.0708768	0.0227246	-0.0137951	-0.0269294	-0.0204054
Q3UFY8	Mitochondrial ribonuclease P protein 1	Trmt10c		-0.0218229		-0.0153235	NaN	NaN	NaN	-0.0283223
Q6P8X1	Sorting nexin-6	Snx6		-0.0218053		0.00385602	0.0475793	0.00129565	-0.0781737	-0.083584
Q08122	Transducin-like enhancer protein 3	Tle3		-0.0216341		-0.0536305	NaN	NaN	NaN	0.0103623
P36536	GTP-binding protein SAR1a	Sar1a		-0.0215726		0.0328724	0.116572	0.0453609	-0.241197	-0.0614714
Q91ZV4	2-acylglycerol O-acyltransferase 1	Mogat1		-0.0215535		0.912042	NaN	NaN	NaN	-0.955149
Q64191	Glycosylasparaginase alpha chain	Aga		-0.0212792		0.0235112	0.0551441	-0.111953	-0.0102564	-0.0628417
Q9D0K2	Succinyl-CoA:3-ketoacid coenzyme A transferase 1, mitochondrial	Oxct1		-0.0212685		-0.0229282	-0.0795119	0.00507538	0.047614	-0.056592
Q9CZL5	Pterin-4-alpha-carbinolamine dehydratase 2	Pcbd2		-0.0209224		0.0849315	-0.229233	-0.109034	0.0386715	0.110052
Q91XD6	Vacuolar protein-sorting-associated protein 36	Vps36		-0.0205414		-0.0443565	0.033853	-0.0471066	0.0438542	-0.0889509
Q6ZQL4	WD repeat-containing protein 43	Wdr43		-0.020533		0.211366	NaN	NaN	NaN	-0.252432
Q8JZR0	Long-chain-fatty-acid--CoA ligase 5	Acsl5		-0.0204851		0.0248536	-0.0988119	-0.0575459	-0.0804335	0.109512
Q9DCI9	39S ribosomal protein L32, mitochondrial	Mrpl32		-0.0203036		-0.0113254	NaN	NaN	NaN	-0.0292818
Q91YI0	Argininosuccinate lyase	Asl		-0.0202651		0.0588032	-0.0576722	-0.173943	0.0159518	0.0555347
Q8BI72	CDKN2A-interacting protein	Cdkn2aip		-0.0201933		0.292741	-0.511008	NaN	NaN	0.157687
O35166	Golgi SNAP receptor complex member 2	Gosr2		-0.020039		NaN	-0.334078	NaN	NaN	0.294
P26638	Serine--tRNA ligase, cytoplasmic	Sars		-0.0199872		0.0248089	-0.133442	0.0735369	0.037488	-0.102328
Q9JLN9	Serine/threonine-protein kinase mTOR	Mtor		-0.019964		0.234945	NaN	NaN	NaN	-0.274873
Q8R050	Eukaryotic peptide chain release factor GTP-binding subunit ERF3A	Gspt1		-0.0197485		-0.0554381	0.0518415	-0.0925182	-0.00232898	-0.000298937
Q9QY36	N-alpha-acetyltransferase 10	Naa10		-0.0197283		0.0113757	0.0647405	-0.149197	-0.10072	0.0751594
Q9WUK2	Eukaryotic translation initiation factor 4H	Eif4h		-0.0196947		0.0245547	0.00647418	-0.0659645	-0.0175235	-0.0460142
P56480	ATP synthase subunit beta, mitochondrial	Atp5b		-0.0196779		-0.0319772	-0.0086913	-0.0297985	0.0141588	-0.0420812
P27601	Guanine nucleotide-binding protein subunit alpha-13	Gna13		-0.019658		0.196577	0.365564	-0.38782	-0.467115	0.194504
P28271	Cytoplasmic aconitate hydratase	Aco1		-0.0195383		0.0134096	0.00254774	0.0065942	-0.0395976	-0.0806454
Q9CQB5	CDGSH iron-sulfur domain-containing protein 2	Cisd2		-0.0194149		0.0737341	0.0362848	-0.151255	-0.0428701	-0.0129684
Q9CQ80	Vacuolar protein-sorting-associated protein 25	Vps25		-0.0192585		-0.147106	0.0865794	NaN	0.0245826	-0.0410899
Q9DCT5	Stromal cell-derived factor 2	Sdf2		-0.0191967		0.00255306	0.180598	NaN	-0.140989	-0.118949
Q9JHW2	Omega-amidase NIT2	Nit2		-0.0190673		-0.00024888	-0.0383085	0.0493331	0.03801	-0.144122
Q99N94	39S ribosomal protein L9, mitochondrial	Mrpl9		-0.0190635		-0.197235	NaN	NaN	NaN	0.159108
P58404	Striatin-4	Strn4		-0.0190251		-0.0434072	0.0201722	NaN	NaN	-0.0338403
Q64010	Adapter molecule crk	Crk		-0.0189272		-0.035904	0.201571	-0.16943	-0.0888045	-0.00206837
Q6P6L0	Filamin A-interacting protein 1-like	Filip1l		-0.0188079		-0.186189	0.213225	NaN	0.0157045	-0.117972
P47915	60S ribosomal protein L29	Rpl29		-0.0187868		-0.0331878	0.0298827	0.0053045	-0.057699	-0.0382343
Q9QXL2	Kinesin-like protein KIF21A	Kif21a		-0.018786		-0.160757	NaN	NaN	NaN	0.123185
P63325	40S ribosomal protein S10	Rps10		-0.0184246		-0.0466948	-0.0698943	-0.00603483	0.00177858	0.0287224
D3Z4S3	Putative peptidyl-tRNA hydrolase PTRHD1	Ptrhd1		-0.0182643		-0.0373587	0.0356024	NaN	0.355076	-0.426377
Q91VZ6	Stromal membrane-associated protein 1	Smap1		-0.0181861		-0.185999	-0.0349621	0.17328	NaN	-0.0250633
Q9CQ10	Charged multivesicular body protein 3	Chmp3		-0.0181148		-0.080612	-0.348578	0.239532	0.12287	-0.0237862
Q99LB6	Methionine adenosyltransferase 2 subunit beta	Mat2b		-0.0180965		-0.0802173	0.101727	-0.103848	0.08011	-0.088254
P50544	Very long-chain specific acyl-CoA dehydrogenase, mitochondrial	Acadvl		-0.0180521		0.0320694	-0.124984	0.0719198	-0.0706911	0.00142555
Q71LX4	Talin-2	Tln2		-0.0179976		-0.0534988	-0.0943269	-0.00322113	0.0647146	-0.00365591
Q9CPV4	Glyoxalase domain-containing protein 4	Glod4		-0.0179739		0.00361484	-0.0759033	0.011343	-0.0555126	0.0265888
P0DP28	Calmodulin-3	Calm3		-0.0177697		-0.0150488	NaN	NaN	-0.0255931	-0.0126673
Q9DC11	Plexin domain-containing protein 2	Plxdc2		-0.017021		-0.140793	NaN	NaN	NaN	0.106751
Q91YJ2	Sorting nexin-4	Snx4		-0.0170007		0.0449119	NaN	NaN	0.175474	-0.271388
Q9CQW1	Synaptobrevin homolog YKT6	Ykt6		-0.016832		-0.0902389	0.153	NaN	-0.279056	0.148967
Q9CR57	60S ribosomal protein L14	Rpl14		-0.0167022		-0.0252409	-0.0186321	-0.0585168	0.0153099	0.00356904
Q3TC33	Coiled-coil domain-containing protein 127	Ccdc127		-0.0163484		0.0736313	NaN	NaN	NaN	-0.106328
O35737	Heterogeneous nuclear ribonucleoprotein H	Hnrnph1		-0.0161977		-0.0129505	0.0280683	0.0341713	NaN	-0.11408
Q8K1R3	Polyribonucleotide nucleotidyltransferase 1, mitochondrial	Pnpt1		-0.0161512		0.147592	0.232825	-0.232579	-0.395155	0.166561
Q8BG51	Mitochondrial Rho GTPase 1	Rhot1		-0.0160173		0.028401	NaN	-0.25719	NaN	0.180737
Q66GT5	Phosphatidylglycerophosphatase and protein-tyrosine phosphatase 1	Ptpmt1		-0.0158714		-0.173463	0.222132	0.00464927	NaN	-0.116804
P80317	T-complex protein 1 subunit zeta	Cct6a		-0.0158662		0.00521008	-0.0437699	-0.0205269	-0.0354819	0.0152377
Q9CQ62	2,4-dienoyl-CoA reductase, mitochondrial	Decr1		-0.0158466		0.0351245	-0.0977381	0.0271889	-0.0163006	-0.0275076
Q9D920	Loss of heterozygosity 12 chromosomal region 1 protein homolog	Loh12cr1		-0.0158125		-0.314705	NaN	NaN	NaN	0.28308
Q505B7	Protein archease	Zbtb8os		-0.01567		0.0583383	-0.064115	-0.0691364	-0.0532999	0.049863
Q9QZ23	NFU1 iron-sulfur cluster scaffold homolog, mitochondrial	Nfu1		-0.0150883		0.14893	-0.114372	NaN	-0.0599769	-0.0349342
Q9QXY9	Peroxisomal biogenesis factor 3	Pex3		-0.0150245		-0.15698	NaN	NaN	NaN	0.126931
P32261	Antithrombin-III	Serpinc1		-0.0150046		0.0306429	-0.0527638	-0.0805244	0.0325006	-0.00487844
Q3TDN2	FAS-associated factor 2	Faf2		-0.0148176		0.105573	-0.113044	NaN	NaN	-0.0369819
Q61595	Kinectin	Ktn1		-0.0147969		0.073579	0.0773481	-0.264001	0.0351481	0.0039411
P17156	Heat shock-related 70 kDa protein 2	Hspa2		-0.0146786		0.0996998	0.14725	-0.156702	-0.299296	0.135655
P62838	Ubiquitin-conjugating enzyme E2 D2	Ube2d2		-0.0145527		0.0544939	0.0201086	NaN	-0.186068	0.0532546
Q8CI08	SLAIN motif-containing protein 2	Slain2		-0.014525		0.192839	NaN	NaN	NaN	-0.221889
Q8BG32	26S proteasome non-ATPase regulatory subunit 11	Psmd11		-0.0141417		-0.0261606	0.0540498	-0.0578159	-0.015505	-0.025277
Q922J3	CAP-Gly domain-containing linker protein 1	Clip1		-0.0139906		-0.0299348	0.0170755	-0.211592	0.116234	0.0382643
Q99K28	ADP-ribosylation factor GTPase-activating protein 2	Arfgap2		-0.0137047		0.0863974	0.143708	-0.105632	-0.177249	-0.0157481
Q99K70	Ras-related GTP-binding protein C	Rragc		-0.0136655		-0.144841	-0.0847226	-0.195529	0.248929	0.107836
Q99LD9	Translation initiation factor eIF-2B subunit beta	Eif2b2		-0.0135171		-0.11208	NaN	NaN	NaN	0.0850458
Q9Z1D1	Eukaryotic translation initiation factor 3 subunit G	Eif3g		-0.0135055		0.0140656	0.0338968	-0.0724136	0.035081	-0.0781575
P57780	Alpha-actinin-4	Actn4		-0.0134407		0.0223749	0.0215704	-0.0256855	-0.00982469	-0.0756384
Q8BVQ5	Protein phosphatase methylesterase 1	Ppme1		-0.0134242		-0.0964505	0.173932	NaN	-0.0417078	-0.0894707
Q60739	BAG family molecular chaperone regulator 1	Bag1		-0.0132143		0.0301502	0.0256879	-0.209433	0.0972096	-0.00968626
Q8K1X1	WD repeat-containing protein 11	Wdr11		-0.0132097		-0.151477	0.232031	NaN	NaN	-0.120183
Q3TCJ1	BRISC complex subunit Abro1	Fam175b		-0.0129772		-0.0151325	0.0261901	-0.197257	0.112287	0.00902625
Q61490	CD166 antigen	Alcam		-0.0128623		-0.111721	0.344474	-0.207674	0.0354724	-0.124863
P62257	Ubiquitin-conjugating enzyme E2 H	Ube2h		-0.0128006		-0.151705	0.170806	0.0460762	0.0077678	-0.136948
Q61881	DNA replication licensing factor MCM7	Mcm7		-0.0127705		-0.101102	NaN	NaN	NaN	0.0755611
Q8K2B3	Succinate dehydrogenase [ubiquinone] flavoprotein subunit, mitochondrial	Sdha		-0.0121112		-0.0287471	-0.0645338	0.00473224	0.0545964	-0.0266037
Q8BP67	60S ribosomal protein L24	Rpl24		-0.0120289		0.00560022	-0.00565209	0.020201	0.00268816	-0.0829819
Q69ZS7	HBS1-like protein	Hbs1l		-0.0119312		0.0499522	NaN	NaN	NaN	-0.0738147
P43025	Tetranectin	Clec3b		-0.0117825		-0.0161532	0.0423638	-0.0353459	-0.0149027	-0.0348746
Q9DBN4	Putative monooxygenase p33MONOX	P33monox		-0.0116888		-0.0667104	NaN	NaN	NaN	0.0433327
Q61316	Heat shock 70 kDa protein 4	Hspa4		-0.0116682		-0.0109135	0.0372363	-0.102034	0.0262485	-0.00887809
P62996	Transformer-2 protein homolog beta	Tra2b		-0.0114978		0.232007	0.16469	-0.15988	NaN	-0.282808
Q99K23	Ufm1-specific protease 2	Ufsp2		-0.0108518		-0.00590143	0.134151	-0.0606776	NaN	-0.110979
Q9CR09	Ubiquitin-fold modifier-conjugating enzyme 1	Ufc1		-0.0108217		0.0342401	-0.0243046	-0.0729787	-0.02451	0.0334445
Q9JLI8	Squamous cell carcinoma antigen recognized by T-cells 3	Sart3		-0.0106842		0.0906531	NaN	-0.2153	-0.0850898	0.167
P14869	60S acidic ribosomal protein P0	Rplp0		-0.0106532		0.0167838	-0.023621	-0.0220745	0.0223096	-0.0466638
Q9R0Q7	Prostaglandin E synthase 3	Ptges3		-0.0106525		-0.0306681	0.0747433	0.0645395	-0.16781	0.00593271
Q8K4M5	COMM domain-containing protein 1	Commd1		-0.0105325		0.129111	0.0437796	NaN	NaN	-0.204488
Q99MS7	EH domain-binding protein 1-like protein 1	Ehbp1l1		-0.0103318		0.100433	NaN	0.135335	-0.170477	-0.106618
P67778	Prohibitin	Phb		-0.0101868		-0.0602152	0.141859	-0.203152	0.0401476	0.0304267
Q9ERE7	LDLR chaperone MESD	Mesdc2		-0.0101517		0.0152507	-0.0187297	-0.064822	0.0682103	-0.0506676
Q99J87	Probable ATP-dependent RNA helicase DHX58	Dhx58		-0.010124		-0.25459	NaN	NaN	NaN	0.234342
P45952	Medium-chain specific acyl-CoA dehydrogenase, mitochondrial	Acadm		-0.0100318		0.0176802	-0.0635711	0.0293327	0.00877824	-0.042379
Q6PIP5	NudC domain-containing protein 1	Nudcd1		-0.00993462		-0.0963015	0.0402063	-0.0856812	0.0463195	0.0457838
Q9JIF7	Coatomer subunit beta	Copb1		-0.00975177		-0.0882853	0.0919512	-0.166908	0.121355	-0.00687174
Q6PAM1	Alpha-taxilin	Txlna		-0.00958557		-0.104805	0.237771	-0.0559049	-0.132173	0.00718403
Q6PAR5	GTPase-activating protein and VPS9 domain-containing protein 1	Gapvd1		-0.009565		-0.197919	NaN	NaN	NaN	0.178789
P80313	T-complex protein 1 subunit eta	Cct7		-0.00952741		-0.0485394	0.0338155	-0.00204245	0.0485787	-0.0794494
P84091	AP-2 complex subunit mu	Ap2m1		-0.00949104		-0.0124514	-0.00412427	-0.00113312	-0.0198804	-0.00986599
Q06138	Calcium-binding protein 39	Cab39		-0.00947888		-0.09911	0.281022	-0.214947	0.0441595	-0.0585189
Q9CT10	Ran-binding protein 3	Ranbp3		-0.009338		0.0833485	0.091678	NaN	-0.0422175	-0.170161
P46737	Lys-63-specific deubiquitinase BRCC36	Brcc3		-0.00910403		0.117811	NaN	NaN	0.0295189	-0.174642
Q9CWW6	Peptidyl-prolyl cis-trans isomerase NIMA-interacting 4	Pin4		-0.00903755		-0.0676108	NaN	NaN	NaN	0.0495357
Q9ERU3	Zinc finger protein 22	Znf22		-0.0090291		0.0302659	NaN	NaN	NaN	-0.0483241
O35386	Phytanoyl-CoA dioxygenase, peroxisomal	Phyh		-0.00902257		0.043392	0.132009	-0.0915463	NaN	-0.119945
Q9DCH4	Eukaryotic translation initiation factor 3 subunit F	Eif3f		-0.0089988		-0.370869	NaN	0.162147	0.147511	0.0252158
Q9D7N6	39S ribosomal protein L30, mitochondrial	Mrpl30		-0.0088856		-0.0844612	-0.0396036	NaN	NaN	0.097408
Q9JLV1	BAG family molecular chaperone regulator 3	Bag3		-0.00884974		-0.110723	-0.0492711	0.0724936	0.0846996	-0.0414478
Q61559	IgG receptor FcRn large subunit p51	Fcgrt		-0.00880382		0.196186	-0.111623	-0.0416993	0.0504372	-0.13732
Q3UFY7	7-methylguanosine phosphate-specific 5'-nucleotidase	Nt5c3b		-0.0086778		0.0332074	NaN	NaN	NaN	-0.050563
P63101	14-3-3 protein zeta/delta	Ywhaz		-0.00848807		0.0153916	0.00937623	-0.0928124	-0.0165687	0.0421729
P49138	MAP kinase-activated protein kinase 2	Mapkapk2		-0.00839046		0.104025	0.0296534	-0.270386	0.0606316	0.0341237
Q921K9	B-cell CLL/lymphoma 7 protein family member B	Bcl7b		-0.00836853		0.0732662	NaN	-0.17631	NaN	0.0779382
Q8VDG3	Poly(A)-specific ribonuclease PARN	Parn		-0.0083323		-0.11666	NaN	NaN	NaN	0.0999954
P62073	Mitochondrial import inner membrane translocase subunit Tim10	Timm10		-0.00831696		-0.0109574	-0.0735672	-0.00740036	0.0505125	-0.000172337
Q6DFW4	Nucleolar protein 58	Nop58		-0.0080792		0.111272	0.201695	-0.349668	-0.127745	0.12405
[truncated: 1,952 more rows]
[truncated: 16 more columns]
