# Supplementary material for: Adipose MDM2 regulates systemic insulin sensitivity
Source: Sci Rep. 2021 Nov 8;11:21839. doi: 10.1038/s41598-021-01240-3 (PMC8575914; doi:10.1038/s41598-021-01240-3)
Supplement: Supplementary file 2 — Supplementary Information 2. [file 41598_2021_1240_MOESM2_ESM.xlsx]

## Sheet: Sheet1
Protein ID	Protein name	Gene name		Combined		4B2	2A10	SMP14
P23804	E3 ubiquitin-protein ligase Mdm2	Mdm2		7.78766		10.4705	8.07377	4.81875
Q69ZX6	MORC family CW-type zinc finger protein 2A	Morc2a		4.16812		3.03376	7.11103	2.35958
Q8C0I1	Alkyldihydroxyacetonephosphate synthase, peroxisomal	Agps		2.69521		1.70301	0.0673633	6.31524
P0DOV2	Interferon-activable protein 204	Ifi204		2.64036		0.446574	0.157173	7.31732
Q8R1A4	Dedicator of cytokinesis protein 7	Dock7		2.1252		-0.00348108	3.30495	3.07415
Q920B9	FACT complex subunit SPT16	Supt16h		1.96607		0.599413	5.6451	-0.346298
E9Q634	Unconventional myosin-Ie	Myo1e		1.80701		-0.133828	3.08778	2.46707
Q9ES28	Rho guanine nucleotide exchange factor 7	Arhgef7		1.45136		0.263155	-0.156257	4.24717
Q8VH51	RNA-binding protein 39	Rbm39		1.38805		-0.283773	2.21207	2.23585
Q8VDD5	Myosin-9	Myh9		1.34095		-0.832103	2.51612	2.33882
Q3UEB3	Poly(U)-binding-splicing factor PUF60	Puf60		1.24669		-0.629523	2.23955	2.13004
Q4U2R1	E3 ubiquitin-protein ligase HERC2	Herc2		1.14291		-0.104263	2.08015	1.45286
Q9QZ06	Toll-interacting protein	Tollip		1.08067		0.148869	1.53546	1.55768
Q99104	Unconventional myosin-Va	Myo5a		1.0655		-1.6997	2.48525	2.41097
Q62167	ATP-dependent RNA helicase DDX3X	Ddx3x		1.04286		-0.445303	0.145873	3.42801
Q62095	ATP-dependent RNA helicase DDX3Y	Ddx3y		1.04267		-0.683715	-0.000880304	3.8126
Q9Z204	Heterogeneous nuclear ribonucleoproteins C1/C2	Hnrnpc		1.03286		-1.15582	4.60027	-0.345858
Q99KW3	TRIO and F-actin-binding protein	Triobp		1.02181		1.14997	0.668573	1.24689
Q69ZR2	E3 ubiquitin-protein ligase HECTD1	Hectd1		0.980499		0.160275	1.36239	1.41884
Q8VEE4	Replication protein A 70 kDa DNA-binding subunit	Rpa1		0.917362		0.936515	0.594931	1.22064
P02463	Collagen alpha-1(IV) chain	Col4a1		0.902049		0.569005	0.862193	1.27495
Q7TN75	Retrotransposon-derived protein PEG10	Peg10		0.88899		-0.19248	1.84595	1.0135
Q9Z0G0	PDZ domain-containing protein GIPC1	Gipc1		0.869999		-0.352805	1.4937	1.46911
P08122	Collagen alpha-2(IV) chain	Col4a2		0.860509		0.0540844	1.09801	1.42943
Q60605	Myosin light polypeptide 6	Myl6		0.851432		-0.796035	1.72609	1.62424
P27546	Microtubule-associated protein 4	Map4		0.829098		-0.237337	-0.0617368	2.78637
Q3THE2	Myosin regulatory light chain 12B	Myl12b		0.825541		-1.16521	1.90462	1.73721
Q91ZX7	Prolow-density lipoprotein receptor-related protein 1	Lrp1		0.806974		0.0515809	2.35871	0.0106367
Q64331	Unconventional myosin-VI	Myo6		0.802351		-2.05289	2.30009	2.15985
Q99J95	Cyclin-dependent kinase 9	Cdk9		0.800334		-0.083233	-0.504305	2.98854
O88342	WD repeat-containing protein 1	Wdr1		0.772187		1.30012	0.49057	0.525868
Q9QWY8	Arf-GAP with SH3 domain, ANK repeat and PH domain-containing protein 1	Asap1		0.762756		0.819832	0.576474	0.891964
Q6IRU2	Tropomyosin alpha-4 chain	Tpm4		0.755802		0.534161	0.930926	0.802317
O08582	GTP-binding protein 1	Gtpbp1		0.753406		0.138421	0.860446	1.26135
P35569	Insulin receptor substrate 1	Irs1		0.704769		-1.18112	-0.0915252	3.38695
P18760	Cofilin-1	Cfl1		0.692991		1.25005	0.467488	0.361432
Q9WTP6	Adenylate kinase 2, mitochondrial	Ak2		0.688006		1.37662	0.499374	0.188021
Q9CXW4	60S ribosomal protein L11	Rpl11		0.686875		0.685985	1.17338	0.201258
P26369	Splicing factor U2AF 65 kDa subunit	U2af2		0.683334		-0.594879	1.65531	0.989575
P51660	Peroxisomal multifunctional enzyme type 2	Hsd17b4		0.675401		0.709379	1.67297	-0.356144
Q9R0P5	Destrin	Dstn		0.644941		0.909274	0.51783	0.507719
Q8CIN4	Serine/threonine-protein kinase PAK 2	Pak2		0.63954		0.886667	-0.611535	1.64349
P47962	60S ribosomal protein L5	Rpl5		0.633926		0.492417	1.23995	0.169412
Q05512	Serine/threonine-protein kinase MARK2	Mark2		0.633098		-0.441321	-0.318578	2.65919
Q9QY06	Unconventional myosin-IXb	Myo9b		0.630714		-0.320126	1.48187	0.730401
Q8CGB3	Uveal autoantigen with coiled-coil domains and ankyrin repeats	Uaca		0.629906		0.260026	0.441165	1.18853
P21107	Tropomyosin alpha-3 chain	Tpm3		0.613712		0.556503	0.742524	0.542109
O88544	COP9 signalosome complex subunit 4	Cops4		0.604617		0.399773	1.82729	-0.413211
E1U8D0	Protein SOGA1	Soga1		0.603427		0.574828	0.290071	0.945383
P62869	Transcription elongation factor B polypeptide 2	Tceb2		0.595663		-0.468711	2.33242	-0.0767215
Q9EP71	Ankycorbin	Rai14		0.59193		1.13284	0.449746	0.193204
P83940	Transcription elongation factor B polypeptide 1	Tceb1		0.591243		-0.535666	2.46409	-0.154699
Q9DC28	Casein kinase I isoform delta	Csnk1d		0.588088		0.136979	0.659011	0.968275
P09405	Nucleolin	Ncl		0.570167		-0.379507	1.89933	0.190678
Q8C1E7	Transmembrane protein 120A	Tmem120a		0.558789		0.154194	1.02545	0.496718
O88543	COP9 signalosome complex subunit 3	Cops3		0.546596		0.312433	1.80021	-0.47285
Q61879	Myosin-10	Myh10		0.538418		-1.81309	1.61753	1.81081
Q9CYR0	Single-stranded DNA-binding protein, mitochondrial	Ssbp1		0.538198		0.374066	0.327342	0.913186
P62141	Serine/threonine-protein phosphatase PP1-beta catalytic subunit	Ppp1cb		0.530647		0.3122	0.509037	0.770702
Q05816	Fatty acid-binding protein, epidermal	Fabp5		0.517176		2.42686	-0.276083	-0.599244
O09106	Histone deacetylase 1	Hdac1		0.490928		-0.148465	1.57483	0.0464211
Q9Z2I0	LETM1 and EF-hand domain-containing protein 1, mitochondrial	Letm1		0.486512		0.465922	2.14411	-1.1505
P62983	Ubiquitin-40S ribosomal protein S27a	Rps27a		0.470312		0.394514	0.406101	0.610322
Q91VS8	FERM, RhoGEF and pleckstrin domain-containing protein 2	Farp2		0.469131		1.87935	-0.194146	-0.277814
Q99JI6	Ras-related protein Rap-1b	Rap1b		0.453802		1.83046	-0.232396	-0.236656
Q3UQ28	Peroxidasin homolog	Pxdn		0.447711		0.157949	1.11603	0.0691523
Q6A4J8	Ubiquitin carboxyl-terminal hydrolase 7	Usp7		0.437268		1.01221	0.471968	-0.172376
Q3UMT1	Protein phosphatase 1 regulatory subunit 12C	Ppp1r12c		0.436081		-0.0550816	0.687329	0.675997
P10649	Glutathione S-transferase Mu 1	Gstm1		0.434096		3.1278	-0.609662	-1.21585
Q9D1R9	60S ribosomal protein L34	Rpl34		0.428943		-0.321784	1.12453	0.484087
Q80VI1	E3 ubiquitin-protein ligase TRIM56	Trim56		0.423512		-0.518205	1.69613	0.0926134
Q6PIU9	Uncharacterized protein FLJ45252 homolog			0.417088		0.281669	0.532367	0.437228
Q9DBR7	Protein phosphatase 1 regulatory subunit 12A	Ppp1r12a		0.407439		0.0996318	0.607579	0.515107
Q8C0T5	Signal-induced proliferation-associated 1-like protein 1	Sipa1l1		0.396098		0.636172	0.283448	0.268674
Q08857	Platelet glycoprotein 4	Cd36		0.38394		1.17383	-0.00678214	-0.0152284
P62889	60S ribosomal protein L30	Rpl30		0.380216		-0.299436	1.23444	0.205643
Q9CXT8	Mitochondrial-processing peptidase subunit beta	Pmpcb		0.377903		0.384713	0.295135	0.45386
Q9WUM3	Coronin-1B	Coro1b		0.375249		0.756425	0.184978	0.184344
Q80TL7	Protein MON2 homolog	Mon2		0.374849		-0.347472	0.893129	0.57889
P53026	60S ribosomal protein L10a	Rpl10a		0.374487		-0.310558	1.18403	0.249991
Q61510	E3 ubiquitin/ISG15 ligase TRIM25	Trim25		0.372537		0.479851	0.518737	0.119024
P24638	Lysosomal acid phosphatase	Acp2		0.37044		0.874443	0.141694	0.0951818
O35286	Pre-mRNA-splicing factor ATP-dependent RNA helicase DHX15	Dhx15		0.36985		-0.497242	2.01175	-0.404955
Q91WQ3	Tyrosine--tRNA ligase, cytoplasmic	Yars		0.369203		0.533364	0.972987	-0.398741
Q9CPQ3	Mitochondrial import receptor subunit TOM22 homolog	Tomm22		0.367767		0.878764	0.157173	0.0673633
Q91YR1	Twinfilin-1	Twf1		0.367637		0.652785	0.240986	0.209141
O35206	Collagen alpha-1(XV) chain	Col15a1		0.36736		-1.02262	1.01849	1.10621
Q9CZX7	Type 2 phosphatidylinositol 4,5-bisphosphate 4-phosphatase	Tmem55a		0.364522		0.773659	0.179129	0.140779
Q02780	Nuclear factor 1 A-type	Nfia		0.363314		-0.143198	0.156785	1.07635
P47955	60S acidic ribosomal protein P1	Rplp1		0.363279		-0.357308	1.25508	0.192068
Q9DBN5	Lon protease homolog 2, peroxisomal	Lonp2		0.362675		0.129217	0.580628	0.378179
Q9JJW0	Peroxisomal membrane protein 4	Pxmp4		0.362571		0.244644	0.492007	0.351063
P62897	Cytochrome c, somatic	Cycs		0.358862		2.1902	-0.48922	-0.624399
Q60932	Voltage-dependent anion-selective channel protein 1	Vdac1		0.358319		1.02701	0.0610158	-0.0130721
P62911	60S ribosomal protein L32	Rpl32		0.35819		-0.259081	1.14032	0.19333
Q9EP89	Serine beta-lactamase-like protein LACTB, mitochondrial	Lactb		0.357684		1.16774	0.0219061	-0.116598
Q8BIA4	F-box/WD repeat-containing protein 8	Fbxw8		0.355732		0.447103	0.369494	0.250598
P47915	60S ribosomal protein L29	Rpl29		0.355418		-0.333662	1.2241	0.175812
O54774	AP-3 complex subunit delta-1	Ap3d1		0.345927		0.179129	0.618521	0.240131
Q9DC61	Mitochondrial-processing peptidase subunit alpha	Pmpca		0.34409		0.433707	0.249991	0.348572
Q9WTS2	Alpha-(1,6)-fucosyltransferase	Fut8		0.342643		0.407951	0.631524	-0.0115443
Q8C863	E3 ubiquitin-protein ligase Itchy	Itch		0.342532		0.584481	0.387362	0.0557509
P17427	AP-2 complex subunit alpha-2	Ap2a2		0.341611		0.0471196	0.560226	0.417488
O55142	60S ribosomal protein L35a	Rpl35a		0.341224		-0.285249	1.18314	0.125783
Q9DBZ1	Inhibitor of nuclear factor kappa-B kinase-interacting protein	Ikbip		0.338783		0.580821	0.620774	-0.185245
Q61335	B-cell receptor-associated protein 31	Bcap31		0.337332		1.0706	0.159629	-0.218229
P99027	60S acidic ribosomal protein P2	Rplp2		0.336348		-0.385036	1.10118	0.292899
Q9QYB1	Chloride intracellular channel protein 4	Clic4		0.333879		1.63325	-0.26609	-0.365518
P62259	14-3-3 protein epsilon	Ywhae		0.332239		1.01471	-0.144967	0.126973
P48678	Prelamin-A/C	Lmna		0.33081		0.797013	0.0206267	0.17479
P41105	60S ribosomal protein L28	Rpl28		0.326047		-0.306877	1.13238	0.152638
O70503	Very-long-chain 3-oxoacyl-CoA reductase	Hsd17b12		0.325268		0.293959	0.384713	0.297133
P35979	60S ribosomal protein L12	Rpl12		0.324746		-0.335626	1.14045	0.169412
O35295	Transcriptional activator protein Pur-beta	Purb		0.321877		-0.417579	1.25096	0.132248
P14115	60S ribosomal protein L27a	Rpl27a		0.319976		-0.160282	0.89173	0.22848
D3YYU8	Obscurin-like protein 1	Obsl1		0.319733		0.423955	-0.0323002	0.567545
Q8BMS1	Trifunctional enzyme subunit alpha, mitochondrial	Hadha		0.316324		0.350045	0.306029	0.292899
P17426	AP-2 complex subunit alpha-1	Ap2a1		0.313859		0.0440444	0.509949	0.387583
P63168	Dynein light chain 1, cytoplasmic	Dynll1		0.313843		0.0980152	0.489851	0.353662
Q9JL15	Galectin-8	Lgals8		0.311684		0.837943	0.000576887	0.0965318
P56395	Cytochrome b5	Cyb5a		0.310996		1.30422	0.057277	-0.428508
Q791V5	Mitochondrial carrier homolog 2	Mtch2		0.309857		0.951588	0.0829751	-0.104992
Q91VC3	Eukaryotic initiation factor 4A-III	Eif4a3		0.309271		-0.186426	0.910349	0.20389
P47754	F-actin-capping protein subunit alpha-2	Capza2		0.309069		0.297485	0.346985	0.282736
O09012	Peroxisomal targeting signal 1 receptor	Pex5		0.308437		0.0795658	1.09045	-0.244702
Q6TEK5	Vitamin K epoxide reductase complex subunit 1-like protein 1	Vkorc1l1		0.308261		0.424815	0.727964	-0.227996
Q60930	Voltage-dependent anion-selective channel protein 2	Vdac2		0.307824		0.955982	0.0526941	-0.0852059
P61089	Ubiquitin-conjugating enzyme E2 N	Ube2n		0.307706		1.31754	-0.519011	0.124593
P60766	Cell division control protein 42 homolog	Cdc42		0.303709		1.42309	-0.262711	-0.249256
P61982	14-3-3 protein gamma	Ywhag		0.302154		0.943809	-0.180348	0.143002
Q60716	Prolyl 4-hydroxylase subunit alpha-2	P4ha2		0.298918		-0.360805	0.651591	0.605968
P04117	Fatty acid-binding protein, adipocyte	Fabp4		0.296132		2.20792	-0.486065	-0.833465
Q8R1V4	Transmembrane emp24 domain-containing protein 4	Tmed4		0.293643		0.480162	0.604071	-0.203302
P16110	Galectin-3	Lgals3		0.291697		1.21089	-0.11062	-0.225177
Q80U35	Rho guanine nucleotide exchange factor 17	Arhgef17		0.291576		0.519139	0.154583	0.201007
P16045	Galectin-1	Lgals1		0.289738		1.16498	-0.170979	-0.124786
P53702	Cytochrome c-type heme lyase	Hccs		0.289639		0.868134	-0.141303	0.142087
Q9D0M5	Dynein light chain 2, cytoplasmic	Dynll2		0.289597		0.00863036	0.599413	0.260748
Q7TNP2	Serine/threonine-protein phosphatase 2A 65 kDa regulatory subunit A beta isoform	Ppp2r1b		0.289495		0.444455	0.681764	-0.257735
Q9EQK5	Major vault protein	Mvp		0.286748		0.0556121	1.11163	-0.307002
P14869	60S acidic ribosomal protein P0	Rplp0		0.28659		-0.446522	1.14189	0.1644
P24369	Peptidyl-prolyl cis-trans isomerase B	Ppib		0.285722		0.965766	0.026021	-0.13462
P15105	Glutamine synthetase	Glul		0.285642		0.679694	0.0894982	0.0877344
Q9CX00	IST1 homolog	Ist1		0.285351		0.833578	0.0699771	-0.0475024
Q9QXS1	Plectin	Plec		0.284651		0.882213	-0.0654307	0.0371714
P47757	F-actin-capping protein subunit beta	Capzb		0.284448		0.19711	0.358396	0.297837
Q8R3Q0	Store-operated calcium entry-associated regulatory factor	Saraf		0.284354		0.321582	0.389787	0.141694
P61358	60S ribosomal protein L27	Rpl27		0.284319		-0.387072	1.13435	0.105678
Q3UIR3	E3 ubiquitin-protein ligase DTX3L	Dtx3l		0.283241		0.6345	0.142087	0.0731348
Q921K8	TRPM8 channel-associated factor 2	Tcaf2		0.282873		0.0144981	0.74829	0.0858326
P63101	14-3-3 protein zeta/delta	Ywhaz		0.282859		1.08359	-0.195137	-0.0398739
P70296	Phosphatidylethanolamine-binding protein 1	Pebp1		0.279097		1.92949	-0.671531	-0.420665
Q9CZM2	60S ribosomal protein L15	Rpl15		0.278831		-0.352787	1.03457	0.154713
Q04857	Collagen alpha-1(VI) chain	Col6a1		0.278758		-0.0848998	0.0112093	0.909965
Q8CAS9	Poly [ADP-ribose] polymerase 9	Parp9		0.276342		0.513188	0.107822	0.208018
Q3UVK0	Endoplasmic reticulum metallopeptidase 1	Ermp1		0.275921		0.996822	0.146264	-0.315325
Q62351	Transferrin receptor protein 1	Tfrc		0.274698		0.620587	0.208392	-0.00488457
P47964	60S ribosomal protein L36	Rpl36		0.274431		-0.290815	1.11743	-0.00332205
P84244	Histone H3.3	H3f3a		0.273375		1.28558	-0.254857	-0.210596
P28658	Ataxin-10	Atxn10		0.271054		-0.242943	1.01528	0.0408223
P62830	60S ribosomal protein L23	Rpl23		0.270581		0.397146	0.336398	0.0781998
O35643	AP-1 complex subunit beta-1	Ap1b1		0.270292		0.373286	0.466236	-0.0286459
P47963	60S ribosomal protein L13	Rpl13		0.269968		-0.462992	1.12598	0.146916
Q9D8X2	Coiled-coil domain-containing protein 124	Ccdc124		0.268053		-0.573317	0.1121	1.26538
P62918	60S ribosomal protein L8	Rpl8		0.264895		-0.48451	1.10057	0.178619
Q921L3	Transmembrane and coiled-coil domain-containing protein 1	Tmco1		0.264549		0.766044	0.115965	-0.0883621
P84091	AP-2 complex subunit mu	Ap2m1		0.263971		0.253021	0.299127	0.239765
Q9CY27	Very-long-chain enoyl-CoA reductase	Tecr		0.262261		0.433387	0.341758	0.0116388
Q8VBV7	COP9 signalosome complex subunit 8	Cops8		0.260596		0.470199	1.04131	-0.729722
Q9WTX5	S-phase kinase-associated protein 1	Skp1		0.259786		0.305445	0.541019	-0.0671073
Q8K273	Membrane magnesium transporter 1	Mmgt1		0.257611		0.665029	0.185105	-0.0772997
Q6ZPE2	Myotubularin-related protein 5	Sbf1		0.256714		0.286763	0.386038	0.0973411
Q80XL6	Acyl-CoA dehydrogenase family member 11	Acad11		0.255941		0.29066	0.297015	0.180148
Q11011	Puromycin-sensitive aminopeptidase	Npepps		0.255933		0.605494	-0.351185	0.513491
Q9QZB7	Actin-related protein 10	Actr10		0.253725		-0.135665	0.42664	0.470199
P35980	60S ribosomal protein L18	Rpl18		0.253536		-0.420163	0.999351	0.181421
Q8C854	Myelin expression factor 2	Myef2		0.252838		-0.500973	1.03569	0.223793
P24527	Leukotriene A-4 hydrolase	Lta4h		0.252002		1.66871	-0.792157	-0.120545
Q69ZQ1	Uncharacterized family 31 glucosidase KIAA1161	Kiaa1161		0.251728		0.566766	0.0684644	0.119954
Q9DBL7	Bifunctional coenzyme A synthase	Coasy		0.25119		0.728748	0.0187766	0.0060466
P51863	V-type proton ATPase subunit d 1	Atp6v0d1		0.250832		0.506805	0.234624	0.0110662
Q922Q1	Mitochondrial amidoxime reducing component 2	Marc2		0.248875		1.33828	-0.0927248	-0.498933
P42669	Transcriptional activator protein Pur-alpha	Pura		0.24865		-0.595053	1.00403	0.336969
O09167	60S ribosomal protein L21	Rpl21		0.248081		-0.403904	1.14268	0.0054719
Q70FJ1	A-kinase anchor protein 9	Akap9		0.24422		0.294782	0.402395	0.0354831
Q68FD5	Clathrin heavy chain 1	Cltc		0.243374		-0.105008	0.480679	0.354452
P12970	60S ribosomal protein L7a	Rpl7a		0.243232		-0.443988	1.01806	0.15562
Q9CQV8	14-3-3 protein beta/alpha	Ywhab		0.242503		0.934101	-0.184392	-0.0221999
Q9CQ62	2,4-dienoyl-CoA reductase, mitochondrial	Decr1		0.242118		0.95017	0.0827026	-0.30652
P19253	60S ribosomal protein L13a	Rpl13a		0.242035		-0.413557	1.03224	0.10742
O88477	Insulin-like growth factor 2 mRNA-binding protein 1	Igf2bp1		0.240429		-0.483581	0.826355	0.378512
Q9CR57	60S ribosomal protein L14	Rpl14		0.238839		-0.477603	1.0624	0.131721
Q9DBG3	AP-2 complex subunit beta	Ap2b1		0.238436		-0.0108028	0.365916	0.360196
P84099	60S ribosomal protein L19	Rpl19		0.237079		-0.374393	0.964879	0.12075
P50516	V-type proton ATPase catalytic subunit A	Atp6v1a		0.235272		0.621993	0.0247452	0.0590784
P17742	Peptidyl-prolyl cis-trans isomerase A	Ppia		0.235145		1.76528	-0.377613	-0.682233
Q60902	Epidermal growth factor receptor substrate 15-like 1	Eps15l1		0.230644		0.111432	0.399335	0.181166
Q9Z0R4	Intersectin-1	Itsn1		0.230515		-0.124314	0.483468	0.332393
Q9CQX2	Cytochrome b5 type B	Cyb5b		0.228809		1.07936	0.0110662	-0.404
Q9CZW5	Mitochondrial import receptor subunit TOM70	Tomm70a		0.228136		1.01821	-0.0560562	-0.277744
Q9R045	Angiopoietin-related protein 2	Angptl2		0.22585		-0.0597205	0.537644	0.199625
Q9JKK1	Syntaxin-6	Stx6		0.223355		0.0246034	0.417596	0.227864
P97390	Vacuolar protein sorting-associated protein 45	Vps45		0.223251		0.580049	0.0903115	-0.000606022
Q63918	Serum deprivation-response protein	Sdpr		0.222861		0.143785	0.119024	0.405775
Q9ESJ4	NCK-interacting protein with SH3 domain	Nckipsd		0.221894		0.0370308	0.444561	0.18409
Q9QXY9	Peroxisomal biogenesis factor 3	Pex3		0.221873		0.321235	0.376624	-0.0322411
P62717	60S ribosomal protein L18a	Rpl18a		0.221352		-0.351755	0.925772	0.0900404
P14148	60S ribosomal protein L7	Rpl7		0.220008		-0.487177	0.988994	0.158208
P12787	Cytochrome c oxidase subunit 5A, mitochondrial	Cox5a		0.218656		0.823505	-0.0094953	-0.158043
Q9Z0R6	Intersectin-2	Itsn2		0.217172		-0.412212	0.519441	0.544288
P23249	Putative helicase MOV-10	Mov10		0.216466		-1.14337	0.840363	0.952408
Q6ZWV7	60S ribosomal protein L35	Rpl35		0.215985		-0.275996	0.657914	0.266037
P42567	Epidermal growth factor receptor substrate 15	Eps15		0.215553		-0.119996	0.52677	0.239887
P99026	Proteasome subunit beta type-4	Psmb4		0.213846		0.273218	0.268554	0.0997664
O08585	Clathrin light chain A	Clta		0.211502		-0.282316	0.466653	0.450169
Q3UHJ0	AP2-associated protein kinase 1	Aak1		0.211069		-0.253722	0.663755	0.223175
P00405	Cytochrome c oxidase subunit 2	Mtco2		0.210952		0.97651	-0.0255441	-0.31811
Q6ZWV3	60S ribosomal protein L10	Rpl10		0.209834		-0.361565	0.9115	0.0795658
P17156	Heat shock-related 70 kDa protein 2	Hspa2		0.209825		0.133432	0.440846	0.0551957
F8VPU2	FERM, RhoGEF and pleckstrin domain-containing protein 1	Farp1		0.208765		1.11343	-0.0259554	-0.461184
P61255	60S ribosomal protein L26	Rpl26		0.20745		-0.278146	0.841973	0.0585242
Q8BP67	60S ribosomal protein L24	Rpl24		0.207008		-0.255753	0.758815	0.117961
Q3UQN2	F-BAR domain only protein 2	Fcho2		0.203918		-0.0805302	0.236952	0.455334
Q8CBY8	Dynactin subunit 4	Dctn4		0.20331		-0.322559	0.391768	0.540722
Q9D906	Ubiquitin-like modifier-activating enzyme ATG7	Atg7		0.20092		0.865048	0.206143	-0.468431
Q99J56	Derlin-1	Derl1		0.199206		0.416732	0.329526	-0.148641
P97429	Annexin A4	Anxa4		0.198758		1.88799	-0.419565	-0.872155
P54116	Erythrocyte band 7 integral membrane protein	Stom		0.197703		0.0451634	0.294077	0.253868
P46638	Ras-related protein Rab-11B	Rab11b		0.197222		0.789103	0.0126402	-0.210079
O55126	Protein NipSnap homolog 2	Gbas		0.196159		0.169412	0.0803848	0.338681
Q9CRD2	ER membrane protein complex subunit 2	Emc2		0.195745		0.462785	0.269991	-0.145541
Q7M6Y3	Phosphatidylinositol-binding clathrin assembly protein	Picalm		0.194259		-0.0833552	0.293959	0.372172
P27659	60S ribosomal protein L3	Rpl3		0.19076		-0.427071	0.909581	0.0897694
O54724	Polymerase I and transcript release factor	Ptrf		0.190382		0.153416	0.0870554	0.330673
P12265	Beta-glucuronidase	Gusb		0.187869		0.806613	0.0258793	-0.268886
Q9D3B1	Very-long-chain (3R)-3-hydroxyacyl-CoA dehydratase 2	Hacd2		0.186248		-0.0153596	0.400975	0.173127
E9PVA8	eIF-2-alpha kinase activator GCN1	Gcn1l1		0.18378		0.0214797	0.459746	0.0701145
Q99JY0	Trifunctional enzyme subunit beta, mitochondrial	Hadhb		0.183475		0.282143	0.127633	0.140648
Q9CPR4	60S ribosomal protein L17	Rpl17		0.183369		-0.37146	0.872632	0.0489337
Q9CPN8	Insulin-like growth factor 2 mRNA-binding protein 3	Igf2bp3		0.181779		-0.426567	0.677711	0.294194
Q91VJ2	Protein kinase C delta-binding protein	Prkcdbp		0.180641		-0.094911	0.196733	0.440102
Q07113	Cation-independent mannose-6-phosphate receptor	Igf2r		0.180119		0.198997	0.282143	0.0592169
P60670	Nuclear protein localization protein 4 homolog	Nploc4		0.179569		0.697863	0.097476	-0.256632
Q9D1D4	Transmembrane emp24 domain-containing protein 10	Tmed10		0.178424		0.540623	0.327457	-0.332807
P19324	Serpin H1	Serpinh1		0.177104		0.0932897	0.467801	-0.0297795
Q8VE73	Cullin-7	Cul7		0.177091		0.134089	0.254836	0.142348
P19783	Cytochrome c oxidase subunit 4 isoform 1, mitochondrial	Cox4i1		0.175832		0.766807	-0.0150097	-0.2243
Q9JI78	Peptide-N(4)-(N-acetyl-beta-glucosaminyl)asparagine amidase	Ngly1		0.175534		0.647913	0.0326651	-0.153976
P14901	Heme oxygenase 1	Hmox1		0.175471		0.230572	0.300885	-0.00504377
P67984	60S ribosomal protein L22	Rpl22		0.174864		-0.209161	0.606253	0.127501
Q9D2R0	Acetoacetyl-CoA synthetase	Aacs		0.174363		1.29719	-0.270678	-0.503425
Q99KV1	DnaJ homolog subfamily B member 11	Dnajb11		0.173117		0.536451	0.298424	-0.315522
Q922Q4	Pyrroline-5-carboxylate reductase 2	Pycr2		0.173081		0.253868	0.216858	0.0485151
P26039	Talin-1	Tln1		0.17213		0.548338	0.0564447	-0.0883928
Q9ESW8	Pyroglutamyl-peptidase 1	Pgpep1		0.17092		0.911883	-0.223458	-0.175664
Q9D1K2	V-type proton ATPase subunit F	Atp6v1f		0.17069		0.403813	0.0869197	0.0213375
P11438	Lysosome-associated membrane glycoprotein 1	Lamp1		0.168943		0.961846	-0.0573016	-0.397714
O35071	Kinesin-like protein KIF1C	Kif1c		0.168523		-0.408091	0.805705	0.107956
Q01768	Nucleoside diphosphate kinase B	Nme2		0.168129		1.6318	-0.414864	-0.712551
O55242	Sigma non-opioid intracellular receptor 1	Sigmar1		0.166093		1.06537	-0.368775	-0.198312
P48036	Annexin A5	Anxa5		0.165362		1.7677	-0.498811	-0.772801
Q9D7S7	60S ribosomal protein L22-like 1	Rpl22l1		0.164701		0.0302654	0.303693	0.160146
Q9R0Q3	Transmembrane emp24 domain-containing protein 2	Tmed2		0.16426		0.433814	0.399882	-0.340916
Q9JM51	Prostaglandin E synthase	Ptges		0.164237		0.439783	0.168385	-0.115457
Q9JKB3	Y-box-binding protein 3	Ybx3		0.164149		-0.508486	0.867106	0.133827
Q80X85	28S ribosomal protein S7, mitochondrial	Mrps7		0.161364		-0.0251183	0.583134	-0.0739247
Q9DCN2	NADH-cytochrome b5 reductase 3	Cyb5r3		0.159432		0.988412	-0.135649	-0.374468
Q62419	Endophilin-A2	Sh3gl1		0.157854		0.884246	-0.239089	-0.171596
P62900	60S ribosomal protein L31	Rpl31		0.157814		-0.298957	0.678432	0.0939657
Q5F2E7	Nuclear fragile X mental retardation-interacting protein 2	Nufip2		0.155831		-0.146132	0.154194	0.459432
Q99J99	3-mercaptopyruvate sulfurtransferase	Mpst		0.15562		1.47036	-0.375777	-0.627717
Q61696	Heat shock 70 kDa protein 1A	Hspa1a		0.15283		0.168385	0.185232	0.104873
Q91ZU6	Dystonin	Dst		0.151736		-0.0879327	0.246712	0.296428
Q6PDM2	Serine/arginine-rich splicing factor 1	Srsf1		0.148989		-0.663579	0.635151	0.475396
P51410	60S ribosomal protein L9	Rpl9		0.148237		-0.396422	0.814263	0.0268709
Q8K354	Carbonyl reductase [NADPH] 3	Cbr3		0.145904		0.881978	-0.0743347	-0.36993
Q7TMK9	Heterogeneous nuclear ribonucleoprotein Q	Syncrip		0.144942		-0.672818	0.982656	0.12499
P52825	Carnitine O-palmitoyltransferase 2, mitochondrial	Cpt2		0.144899		1.27148	-0.315522	-0.521266
Q8K2C9	Very-long-chain (3R)-3-hydroxyacyl-CoA dehydratase 3	Hacd3		0.142429		-0.342141	0.52296	0.246469
P51912	Neutral amino acid transporter B(0)	Slc1a5		0.142345		0.195977	0.179893	0.0511633
P50518	V-type proton ATPase subunit E 1	Atp6v1e1		0.141195		0.293841	0.0271541	0.102591
Q9JHS4	ATP-dependent Clp protease ATP-binding subunit clpX-like, mitochondrial	Clpx		0.139838		0.457647	-0.000808115	-0.0373251
Q4VAA7	Sorting nexin-33	Snx33		0.139532		0.0535284	0.153805	0.211261
Q8BFZ9	Erlin-2	Erlin2		0.138975		0.811718	-0.109016	-0.285776
Q8BHL5	Engulfment and cell motility protein 2	Elmo2		0.138776		-0.204898	-0.877076	1.4983
Q99PU8	Putative ATP-dependent RNA helicase DHX30	Dhx30		0.13725		-0.807225	0.897163	0.321813
P62751	60S ribosomal protein L23a	Rpl23a		0.137058		-0.220093	0.617769	0.013498
Q9WVB4	Slit homolog 3 protein	Slit3		0.136877		0.0180643	0.285816	0.10675
Q8K370	Acyl-CoA dehydrogenase family member 10	Acad10		0.136022		0.323543	0.444773	-0.360249
P63017	Heat shock cognate 71 kDa protein	Hspa8		0.135147		0.0923428	0.24987	0.0632269
P11276	Fibronectin	Fn1		0.134389		0.667665	-0.30602	0.0415233
P09103	Protein disulfide-isomerase	P4hb		0.134039		0.271784	0.781737	-0.651405
Q8R081	Heterogeneous nuclear ribonucleoprotein L	Hnrnpl		0.133587		-0.781529	1.22095	-0.0386582
Q99JH8	ER lumen protein-retaining receptor 1	Kdelr1		0.131379		0.227864	0.29443	-0.128156
Q60864	Stress-induced-phosphoprotein 1	Stip1		0.13106		1.04586	-0.284318	-0.368365
P49817	Caveolin-1	Cav1		0.130605		-0.131503	0.189666	0.333653
Q99NH0	Ankyrin repeat domain-containing protein 17	Ankrd17		0.130347		-0.324835	0.067501	0.648373
Q60875	Rho guanine nucleotide exchange factor 2	Arhgef2		0.129929		-0.273012	0.891808	-0.22901
Q9Z2U1	Proteasome subunit alpha type-5	Psma5		0.129925		0.225028	-0.0613905	0.226139
P62137	Serine/threonine-protein phosphatase PP1-alpha catalytic subunit	Ppp1ca		0.129851		0.232292	0.159629	-0.00236799
Q99K51	Plastin-3	Pls3		0.129127		1.15147	-0.207078	-0.557009
Q9QUR6	Prolyl endopeptidase	Prep		0.126287		1.41403	-0.783042	-0.252123
Q99KY4	Cyclin-G-associated kinase	Gak		0.125218		-0.365388	0.283922	0.457122
P57746	V-type proton ATPase subunit D	Atp6v1d		0.124397		0.284869	0.0524158	0.0359054
P32067	Lupus La protein homolog	Ssb		0.123947		-0.768813	0.994	0.146655
P42227	Signal transducer and activator of transcription 3	Stat3		0.122224		0.0816123	0.496207	-0.211147
P68254	14-3-3 protein theta	Ywhaq		0.122133		0.787182	-0.259098	-0.161686
Q9WVC3	Caveolin-2	Cav2		0.122056		-0.183163	0.197362	0.351967
Q922Q8	Leucine-rich repeat-containing protein 59	Lrrc59		0.121179		0.636543	-0.118837	-0.154169
Q99KF1	Transmembrane emp24 domain-containing protein 9	Tmed9		0.121058		0.399007	0.308594	-0.344428
Q80X50	Ubiquitin-associated protein 2-like	Ubap2l		0.120089		-0.504346	-0.0644196	0.929033
O35114	Lysosome membrane protein 2	Scarb2		0.119959		0.897473	-0.0594498	-0.478145
P29391	Ferritin light chain 1	Ftl1		0.118899		0.372283	0.0454429	-0.0610292
Q9QY76	Vesicle-associated membrane protein-associated protein B	Vapb		0.118756		0.392427	0.133958	-0.170118
Q99KD5	Protein unc-45 homolog A	Unc45a		0.11855		-0.196095	0.259905	0.291839
Q91ZR2	Sorting nexin-18	Snx18		0.116867		0.490467	-0.348133	0.208268
O55022	Membrane-associated progesterone receptor component 1	Pgrmc1		0.116583		0.464877	0.0858326	-0.200962
Q9WV55	Vesicle-associated membrane protein-associated protein A	Vapa		0.116556		0.433494	0.0519985	-0.135824
P37040	NADPH--cytochrome P450 reductase	Por		0.115504		0.807932	0.0361869	-0.497608
Q6PB93	Polypeptide N-acetylgalactosaminyltransferase 2	Galnt2		0.114658		0.449535	0.23585	-0.341409
Q7TPR4	Alpha-actinin-1	Actn1		0.114335		0.247563	0.160662	-0.0652193
P09528	Ferritin heavy chain	Fth1		0.113967		0.410992	0.0112093	-0.0803014
Q9D8E6	60S ribosomal protein L4	Rpl4		0.113955		-0.519259	0.935535	-0.0744107
P40336	Vacuolar protein sorting-associated protein 26A	Vps26a		0.113731		0.861241	-0.317427	-0.202622
Q9JKF1	Ras GTPase-activating-like protein IQGAP1	Iqgap1		0.113377		0.341758	0.0837921	-0.0854202
Q8BMJ3	Eukaryotic translation initiation factor 1A, X-chromosomal	Eif1ax		0.112304		0.597412	-0.189565	-0.0709362
Q61598	Rab GDP dissociation inhibitor beta	Gdi2		0.111409		1.43957	-0.159315	-0.946027
Q60692	Proteasome subunit beta type-6	Psmb6		0.110531		0.306029	0.177344	-0.151779
P08249	Malate dehydrogenase, mitochondrial	Mdh2		0.109724		1.75988	-0.434598	-0.99611
Q64433	10 kDa heat shock protein, mitochondrial	Hspe1		0.109539		1.56164	-0.511629	-0.721397
Q9QYJ0	DnaJ homolog subfamily A member 2	Dnaja2		0.108686		0.19131	0.300651	-0.165904
Q925I1	ATPase family AAA domain-containing protein 3	Atad3		0.108588		0.347439	0.0415233	-0.0631981
Q01730	Ras suppressor protein 1	Rsu1		0.108415		0.366924	0.19333	-0.235009
Q9JLN9	Serine/threonine-protein kinase mTOR	Mtor		0.108083		0.0611541	0.433814	-0.170719
Q78IK4	MICOS complex subunit Mic27	Apool		0.107841		0.745883	-0.262884	-0.159476
Q9WUA2	Phenylalanine--tRNA ligase beta subunit	Farsb		0.105341		0.697507	0.0377336	-0.419218
Q9EP72	ER membrane protein complex subunit 7	Emc7		0.102916		0.511468	0.101784	-0.304505
P62806	Histone H4	Hist1h4a		0.102383		0.794437	-0.277726	-0.209562
P49312	Heterogeneous nuclear ribonucleoprotein A1	Hnrnpa1		0.100138		-0.978492	1.21251	0.0663992
P48410	ATP-binding cassette sub-family D member 1	Abcd1		0.0997995		0.323543	0.446045	-0.470189
Q14C51	Pentatricopeptide repeat domain-containing protein 3, mitochondrial	Ptcd3		0.0996101		0.104873	0.347099	-0.153142
Q9R1J0	Sterol-4-alpha-carboxylate 3-dehydrogenase, decarboxylating	Nsdhl		0.0967853		1.29266	-0.162041	-0.840267
Q3UKC1	Tax1-binding protein 1 homolog	Tax1bp1		0.0967797		-0.163478	0.0886844	0.365133
P70372	ELAV-like protein 1	Elavl1		0.096673		-1.15194	1.00079	0.441165
O08529	Calpain-2 catalytic subunit	Capn2		0.0955224		1.15406	-0.041239	-0.826259
Q99LB2	Dehydrogenase/reductase SDR family member 4	Dhrs4		0.0954266		0.920446	-0.121549	-0.512617
P32020	Non-specific lipid-transfer protein	Scp2		0.0953362		0.635151	0.0485151	-0.397657
Q9CYN2	Signal peptidase complex subunit 2	Spcs2		0.0940621		0.545573	0.0374524	-0.300839
Q8BQZ4	Ral GTPase-activating protein subunit beta	Ralgapb		0.093037		0.113434	0.211511	-0.0458335
P47911	60S ribosomal protein L6	Rpl6		0.0921017		-0.45182	0.823668	-0.0955429
P62814	V-type proton ATPase subunit B, brain isoform	Atp6v1b2		0.0910937		0.455123	-0.144887	-0.0369551
O55234	Proteasome subunit beta type-5	Psmb5		0.0908917		0.374622	0.134352	-0.236299
Q8BRF7	Sec1 family domain-containing protein 1	Scfd1		0.0908036		0.390228	0.125519	-0.243335
P20152	Vimentin	Vim		0.0907169		0.0436244	0.14978	0.0787465
Q99PT1	Rho GDP-dissociation inhibitor 1	Arhgdia		0.089558		1.61358	-0.644149	-0.700755
Q9WTP7	GTP:AMP phosphotransferase AK3, mitochondrial	Ak3		0.0893976		1.50767	-0.606935	-0.63254
Q9EPE9	Manganese-transporting ATPase 13A1	Atp13a1		0.0888905		0.499578	0.090447	-0.323353
Q8BH57	WD repeat-containing protein 48	Wdr48		0.0888636		0.862828	-0.274093	-0.322145
Q8CGN5	Perilipin-1	Plin1		0.0885223		0.246712	0.0448837	-0.0260288
Q8CAQ8	MICOS complex subunit Mic60	Immt		0.0875038		0.170053	0.0339339	0.0585242
P13516	Acyl-CoA desaturase 1	Scd1		0.0864899		0.184852	0.258338	-0.18372
Q8C129	Leucyl-cystinyl aminopeptidase	Lnpep		0.0844749		0.320427	0.0719	-0.138902
Q6ZWX6	Eukaryotic translation initiation factor 2 subunit 1	Eif2s1		0.0836444		0.0905825	0.247563	-0.0872122
Q99J47	Dehydrogenase/reductase SDR family member 7B	Dhrs7b		0.0833708		0.321582	0.125916	-0.197385
Q80TM9	Nischarin	Nisch		0.0825356		-0.239685	0.313014	0.174279
P62821	Ras-related protein Rab-1A	Rab1A		0.08119		0.984917	-0.17467	-0.566677
Q5SF07	Insulin-like growth factor 2 mRNA-binding protein 2	Igf2bp2		0.0808238		-0.603314	0.644779	0.201007
P29416	Beta-hexosaminidase subunit alpha	Hexa		0.0784764		0.237319	-0.0844562	0.0825663
Q9CYH5	Glucose-fructose oxidoreductase domain-containing protein 2	Gfod2		0.0784203		0.175557	0.281075	-0.221371
Q91VH2	Sorting nexin-9	Snx9		0.0783433		-0.188693	0.295958	0.127765
P08074	Carbonyl reductase [NADPH] 2	Cbr2		0.0782854		1.25924	-0.0932633	-0.931123
Q9DB73	NADH-cytochrome b5 reductase 1	Cyb5r1		0.077375		0.865285	-0.0832023	-0.549958
P19157	Glutathione S-transferase P 1	Gstp1		0.0771652		1.27822	-0.221926	-0.824801
P56564	Excitatory amino acid transporter 1	Slc1a3		0.075977		-0.142879	0.123004	0.247806
Q8BG51	Mitochondrial Rho GTPase 1	Rhot1		0.0746956		0.504875	-0.0607283	-0.22006
Q64514	Tripeptidyl-peptidase 2	Tpp2		0.0733451		0.341758	0.0705267	-0.192249
Q9JIG7	Coiled-coil domain-containing protein 22	Ccdc22		0.0730492		0.642008	-0.0869977	-0.335863
P70303	CTP synthase 2	Ctps2		0.0727706		0.636915	-0.0129412	-0.405662
O70133	ATP-dependent RNA helicase A	Dhx9		0.0723093		-1.11435	1.68307	-0.351792
Q64521	Glycerol-3-phosphate dehydrogenase, mitochondrial	Gpd2		0.0721415		1.02616	-0.31441	-0.495329
Q9CQF3	Cleavage and polyadenylation specificity factor subunit 5	Nudt21		0.0713961		0.0054719	0.115832	0.0928839
P41216	Long-chain-fatty-acid--CoA ligase 1	Acsl1		0.0711166		0.96066	-0.243762	-0.503548
Q5F285	Transmembrane protein 256	Tmem256		0.0706974		0.377624	0.0471196	-0.212651
Q9WU78	Programmed cell death 6-interacting protein	Pdcd6ip		0.0705274		0.253505	0.0114957	-0.0534189
Q69ZN7	Myoferlin	Myof		0.0697529		0.473423	-0.0108901	-0.253275
Q501J6	Probable ATP-dependent RNA helicase DDX17	Ddx17		0.0694725		-0.595293	0.699374	0.104337
Q80UU9	Membrane-associated progesterone receptor component 2	Pgrmc2		0.0694306		0.617957	-0.0476366	-0.362028
P08003	Protein disulfide-isomerase A4	Pdia4		0.0682175		1.42137	-0.384282	-0.832437
P97379	Ras GTPase-activating protein-binding protein 2	G3bp2		0.0667473		-0.130239	0.0529723	0.277509
Q99KI3	ER membrane protein complex subunit 3	Emc3		0.0667403		0.337996	0.015783	-0.153559
Q9DCR2	AP-3 complex subunit sigma-1	Ap3s1		0.0667181		0.0378742	0.18053	-0.0182496
O70439	Syntaxin-7	Stx7		0.0665834		0.235359	-0.0499646	0.0143553
Q8BMK4	Cytoskeleton-associated protein 4	Ckap4		0.0644487		0.261832	0.00302647	-0.0715122
Q9WUD1	STIP1 homology and U box-containing protein 1	Stub1		0.0640863		0.267715	0.00719549	-0.0826522
Q61733	28S ribosomal protein S31, mitochondrial	Mrps31		0.0613582		-0.106296	0.06226	0.228111
Q6NZJ6	Eukaryotic translation initiation factor 4 gamma 1	Eif4g1		0.0609921		-0.0272338	0.169668	0.0405417
Q05793	Basement membrane-specific heparan sulfate proteoglycan core protein	Hspg2		0.0609229		0.0629506	0.0596321	0.0601858
Q2TPA8	Hydroxysteroid dehydrogenase-like protein 2	Hsdl2		0.0606026		0.466966	0.0483758	-0.333534
Q8CGP2	Histone H2B type 1-P	Hist1h2bp		0.0597779		0.43776	-0.078716	-0.179711
Q8VC70	RNA-binding motif, single-stranded-interacting protein 2	Rbms2		0.0569277		-0.546224	0.36233	0.354678
Q8BHN1	Gamma-taxilin	Txlng		0.0563055		0.0504668	-0.108799	0.227248
Q60737	Casein kinase II subunit alpha	Csnk2a1		0.0557779		0.23952	-0.0211162	-0.0510703
Q9D819	Inorganic pyrophosphatase	Ppa1		0.0544615		1.15063	-0.322289	-0.664951
Q91VS7	Microsomal glutathione S-transferase 1	Mgst1		0.0543252		0.157432	0.236585	-0.231041
P63158	High mobility group protein B1	Hmgb1		0.0542543		1.58246	-0.711913	-0.707784
Q64523	Histone H2A type 2-C	Hist2h2ac		0.0537049		0.375512	-0.0816138	-0.132784
Q9R0E1	Procollagen-lysine,2-oxoglutarate 5-dioxygenase 3	Plod3		0.0533403		-0.0643592	0.342668	-0.118288
Q9D125	28S ribosomal protein S25, mitochondrial	Mrps25		0.0525159		-0.0345149	0.263635	-0.0715728
Q8VDM4	26S proteasome non-ATPase regulatory subunit 2	Psmd2		0.0521295		-0.0616013	0.236707	-0.0187172
Q8BJW6	Eukaryotic translation initiation factor 2A	Eif2a		0.0513807		0.640899	-0.259858	-0.226898
P11103	Poly [ADP-ribose] polymerase 1	Parp1		0.0509627		0.310689	-0.0606079	-0.0971932
Q01853	Transitional endoplasmic reticulum ATPase	Vcp		0.0499539		0.308244	-0.063379	-0.0950035
Q9DC23	DnaJ homolog subfamily C member 10	Dnajc10		0.0498944		-0.164755	0.584385	-0.269947
Q61187	Tumor susceptibility gene 101 protein	Tsg101		0.0494757		0.331247	-0.110231	-0.0725889
O88712	C-terminal-binding protein 1	Ctbp1		0.0492937		1.07245	-0.723539	-0.201029
Q9CR67	Transmembrane protein 33	Tmem33		0.0485414		-0.0573316	0.278461	-0.0755048
Q9WV68	Peroxisomal 2,4-dienoyl-CoA reductase	Decr2		0.0471071		-0.0648269	0.429	-0.222852
P97927	Laminin subunit alpha-4	Lama4		0.045111		0.0783365	-0.0693156	0.126312
Q7TPH6	E3 ubiquitin-protein ligase MYCBP2	Mycbp2		0.0427923		0.359859	-0.0983974	-0.133084
P39053	Dynamin-1	Dnm1		0.042781		0.459746	0.0126402	-0.344044
Q8BG05	Heterogeneous nuclear ribonucleoprotein A3	Hnrnpa3		0.0398301		-1.01266	1.33554	-0.203386
P62960	Nuclease-sensitive element-binding protein 1	Ybx1		0.0396506		-0.470809	0.642655	-0.052895
Q62425	Cytochrome c oxidase subunit NDUFA4	Ndufa4		0.0395121		-0.116082	0.269991	-0.0353722
Q8CG76	Aflatoxin B1 aldehyde reductase member 2	Akr7a2		0.0391195		0.96192	-0.311882	-0.532679
O09061	Proteasome subunit beta type-1	Psmb1		0.0383974		0.215989	0.1149	-0.215697
P48758	Carbonyl reductase [NADPH] 1	Cbr1		0.0370287		0.899562	-0.271531	-0.516945
Q9Z0U1	Tight junction protein ZO-2	Tjp2		0.0369386		0.448267	-0.0943718	-0.243079
Q3TLH4	Protein PRRC2C	Prrc2c		0.034179		-0.690358	0.488618	0.304277
Q6Y7W8	PERQ amino acid-rich with GYF domain-containing protein 2	Gigyf2		0.0340407		0.318114	0.0772429	-0.293235
O88569	Heterogeneous nuclear ribonucleoproteins A2/B1	Hnrnpa2b1		0.0336293		-1.19935	1.30387	-0.00362573
P61021	Ras-related protein Rab-5B	Rab5b		0.0331871		0.711935	-0.0847163	-0.527658
Q8BIK4	Dedicator of cytokinesis protein 9	Dock9		0.0327465		0.552771	-0.333625	-0.120906
P63330	Serine/threonine-protein phosphatase 2A catalytic subunit alpha isoform	Ppp2ca		0.0325575		0.254715	0.313826	-0.470869
Q99L13	3-hydroxyisobutyrate dehydrogenase, mitochondrial	Hibadh		0.0320548		1.13881	-0.319802	-0.722848
P20108	Thioredoxin-dependent peroxide reductase, mitochondrial	Prdx3		0.0314583		0.70044	-0.289051	-0.317013
P27773	Protein disulfide-isomerase A3	Pdia3		0.0313775		1.12684	-0.342141	-0.690568
P42225	Signal transducer and activator of transcription 1	Stat1		0.031081		-0.0164682	0.175429	-0.0657175
P39447	Tight junction protein ZO-1	Tjp1		0.0290331		-0.275944	0.238053	0.12499
Q8K411	Presequence protease, mitochondrial	Pitrm1		0.0277081		0.683831	-0.142162	-0.458545
Q9Z2A7	Diacylglycerol O-acyltransferase 1	Dgat1		0.0273915		0.156397	0.14991	-0.224132
Q9Z1J3	Cysteine desulfurase, mitochondrial	Nfs1		0.0272731		0.404576	-0.127289	-0.195467
Q8BTM8	Filamin-A	Flna		0.0271708		-0.0122571	0.133169	-0.0393993
P49722	Proteasome subunit alpha type-2	Psma2		0.0268031		0.225398	0.229834	-0.374823
Q8CCJ3	E3 UFM1-protein ligase 1	Ufl1		0.0265357		0.333767	0.0182068	-0.272367
Q8R3U1	HRAS-like suppressor 3	Pla2g16		0.0260199		0.66821	-0.108363	-0.481787
P39054	Dynamin-2	Dnm2		0.0259177		0.455649	-0.0652797	-0.312617
P61022	Calcineurin B homologous protein 1	Chp1		0.0252572		0.130931	0.0475383	-0.102698
Q64213	Splicing factor 1	Sf1		0.0248298		0.232538	0.110229	-0.268278
Q9QUM9	Proteasome subunit alpha type-6	Psma6		0.0227817		0.239031	0.165687	-0.336373
P51432	1-phosphatidylinositol 4,5-bisphosphate phosphodiesterase beta-3	Plcb3		0.0221242		0.52677	0.1141	-0.574498
Q3UMF0	Cordon-bleu protein-like 1	Cobll1		0.0220598		-0.256976	0.437441	-0.114285
O55135	Eukaryotic translation initiation factor 6	Eif6		0.0211421		0.0430645	0.394624	-0.374262
Q9CX86	Heterogeneous nuclear ribonucleoprotein A0	Hnrnpa0		0.0206753		-0.834416	0.88323	0.0132121
Q9JJI8	60S ribosomal protein L38	Rpl38		0.0204824		-0.237847	0.146916	0.152378
Q91VI7	Ribonuclease inhibitor	Rnh1		0.0204434		0.46069	-0.311703	-0.0876567
P18826	Phosphorylase b kinase regulatory subunit alpha, skeletal muscle isoform	Phka1		0.0188954		0.0852886	-0.0947261	0.0661237
P16332	Methylmalonyl-CoA mutase, mitochondrial	Mut		0.0186115		1.11437	-0.47682	-0.581713
P19096	Fatty acid synthase	Fasn		0.0173701		0.31823	0.0506061	-0.316726
Q61166	Microtubule-associated protein RP/EB family member 1	Mapre1		0.0171882		1.21735	-0.540568	-0.625222
Q7TT37	Elongator complex protein 1	Ikbkap		0.0170295		0.118493	0.0521377	-0.119542
Q6PAM1	Alpha-taxilin	Txlna		0.0150946		0.141433	-0.107788	0.0116388
Q9D0R2	Threonine--tRNA ligase, cytoplasmic	Tars		0.0147567		0.889084	-0.358103	-0.486711
Q9DC70	NADH dehydrogenase [ubiquinone] iron-sulfur protein 7, mitochondrial	Ndufs7		0.0133891		0.381616	-0.0931864	-0.248262
P70245	3-beta-hydroxysteroid-Delta(8),Delta(7)-isomerase	Ebp		0.0133735		0.529071	-0.0177822	-0.471169
Q99M87	DnaJ homolog subfamily A member 3, mitochondrial	Dnaja3		0.0132527		-0.209511	0.108491	0.140779
P50580	Proliferation-associated protein 2G4	Pa2g4		0.0128231		0.387473	0.169925	-0.518929
P35279	Ras-related protein Rab-6A	Rab6a		0.0110825		0.685895	-0.195252	-0.457395
Q8BL97	Serine/arginine-rich splicing factor 7	Srsf7		0.0106824		-0.858724	0.753005	0.137766
Q9CQ60	6-phosphogluconolactonase	Pgls		0.00837107		0.983386	-0.347839	-0.610433
Q9EQH3	Vacuolar protein sorting-associated protein 35	Vps35		0.00804055		0.613909	-0.171206	-0.418581
Q9R1P1	Proteasome subunit beta type-3	Psmb3		0.00775847		0.234746	0.138683	-0.350155
Q64133	Amine oxidase [flavin-containing] A	Maoa		0.00770401		0.859811	-0.230905	-0.605793
P99029	Peroxiredoxin-5, mitochondrial	Prdx5		0.00673761		1.5509	-0.735379	-0.795308
Q9JKY0	Cell differentiation protein RCD1 homolog	Rqcd1		0.00653687		-0.264339	-0.0169352	0.300885
Q8R0S2	IQ motif and SEC7 domain-containing protein 1	Iqsec1		0.00614404		-0.447249	0.317072	0.148609
Q8VHX6	Filamin-C	Flnc		0.00422332		0.0234682	0.0581087	-0.068907
Q9QUI0	Transforming protein RhoA	Rhoa		0.00348155		0.719928	-0.328906	-0.380578
Q91YQ5	Dolichyl-diphosphooligosaccharide--protein glycosyltransferase subunit 1	Rpn1		0.00339706		0.51783	-0.160056	-0.347582
Q61584	Fragile X mental retardation syndrome-related protein 1	Fxr1		0.0033704		-0.584522	0.204516	0.390117
Q8R2G6	Coiled-coil domain-containing protein 80	Ccdc80		0.00273804		0.1133	0.0067647	-0.111851
Q9Z2U0	Proteasome subunit alpha type-7	Psma7		0.002592		0.302407	0.0117819	-0.306413
P70227	Inositol 1,4,5-trisphosphate receptor type 3	Itpr3		0.0025871		-0.0661404	0.0521377	0.021764
O35604	Niemann-Pick C1 protein	Npc1		0.00247327		0.583712	-0.213002	-0.363289
Q9D6J5	NADH dehydrogenase [ubiquinone] 1 beta subcomplex subunit 8, mitochondrial	Ndufb8		0.00244769		0.448901	-0.0586683	-0.38289
Q9CZ30	Obg-like ATPase 1	Ola1		0.0021452		0.957246	-0.144393	-0.806418
P35564	Calnexin	Canx		0.00204579		0.833497	-0.257752	-0.569608
Q9DB15	39S ribosomal protein L12, mitochondrial	Mrpl12		0.00116021		0.102591	0.413486	-0.512596
Q9CQE8	UPF0568 protein C14orf166 homolog			0.00047634		-0.435183	0.247198	0.189414
Q8C0C7	Phenylalanine--tRNA ligase alpha subunit	Farsa		0.000124842		0.342441	0.0999011	-0.441968
P62880	Guanine nucleotide-binding protein G(I)/G(S)/G(T) subunit beta-2	Gnb2		-0.000399262		0.679784	-0.404706	-0.276275
O35166	Golgi SNAP receptor complex member 2	Gosr2		-0.000754406		0.213503	0.195852	-0.411618
P51150	Ras-related protein Rab-7a	Rab7a		-0.00152259		1.08263	-0.361064	-0.726138
Q3TW96	UDP-N-acetylhexosamine pyrophosphorylase-like protein 1	Uap1l1		-0.00163182		1.43542	-0.668249	-0.772062
Q62093	Serine/arginine-rich splicing factor 2	Srsf2		-0.00165761		-0.207828	-0.119996	0.322851
Q9CR61	NADH dehydrogenase [ubiquinone] 1 beta subcomplex subunit 7	Ndufb7		-0.0018572		0.377179	0.0545011	-0.437252
Q9CQH3	NADH dehydrogenase [ubiquinone] 1 beta subcomplex subunit 5, mitochondrial	Ndufb5		-0.00187644		0.375623	-0.134857	-0.246395
Q9Z108	Double-stranded RNA-binding protein Staufen homolog 1	Stau1		-0.00251813		-0.923988	0.795684	0.12075
P17225	Polypyrimidine tract-binding protein 1	Ptbp1		-0.00272743		-0.116145	0.232292	-0.12433
P35922	Fragile X mental retardation protein 1 homolog	Fmr1		-0.00325161		-0.428042	0.139469	0.278817
Q8BJS4	SUN domain-containing protein 2	Sun2		-0.0038362		-0.357252	0.0712136	0.27453
Q80X90	Filamin-B	Flnb		-0.006946		0.239398	0.00705191	-0.267288
Q91VR5	ATP-dependent RNA helicase DDX1	Ddx1		-0.00834133		-0.431015	0.311619	0.0943712
Q6ZQI3	Malectin	Mlec		-0.00902186		0.325617	-0.0688919	-0.28379
Q8BKX1	Brain-specific angiogenesis inhibitor 1-associated protein 2	Baiap2		-0.00925485		-0.0284105	0.0511633	-0.0505174
O08553	Dihydropyrimidinase-related protein 2	Dpysl2		-0.00945807		0.922274	-0.259755	-0.690894
O70310	Glycylpeptide N-tetradecanoyltransferase 1	Nmt1		-0.00997609		0.220206	-0.212868	-0.0372659
P58158	Galactosylgalactosylxylosylprotein 3-beta-glucuronosyltransferase 3	B3gat3		-0.0100705		0.337311	0.090447	-0.45797
Q9CQX8	28S ribosomal protein S36, mitochondrial	Mrps36		-0.0103863		0.116631	0.0230425	-0.170832
P41731	CD63 antigen	Cd63		-0.0121115		0.880255	-0.236877	-0.679712
P14152	Malate dehydrogenase, cytoplasmic	Mdh1		-0.0128658		1.71343	-0.734875	-1.01715
Q71LX4	Talin-2	Tln2		-0.0130733		0.200881	-0.0727558	-0.167345
A3KGS3	Ral GTPase-activating protein subunit alpha-2	Ralgapa2		-0.013167		-0.147937	0.10541	0.00302647
Q8K1E0	Syntaxin-5	Stx5		-0.0142439		0.00518438	0.228726	-0.276642
Q9R0P6	Signal peptidase complex catalytic subunit SEC11A	Sec11a		-0.0143361		0.648281	-0.0560412	-0.635248
P70202	Latexin	Lxn		-0.0153427		0.455229	-0.306252	-0.195005
O70378	ER membrane protein complex subunit 8	Emc8		-0.0158584		-0.177229	0.272262	-0.142608
Q9D0F9	Phosphoglucomutase-1	Pgm1		-0.0165364		1.47457	-0.419198	-1.10498
Q9R1P4	Proteasome subunit alpha type-1	Psma1		-0.0170046		0.202136	0.0997664	-0.352916
Q9CQC7	NADH dehydrogenase [ubiquinone] 1 beta subcomplex subunit 4	Ndufb4		-0.017299		0.420078	-0.0387027	-0.433273
Q6P1B1	Xaa-Pro aminopeptidase 1	Xpnpep1		-0.0179531		1.45449	-0.726401	-0.78195
Q61543	Golgi apparatus protein 1	Glg1		-0.0186408		0.260267	-0.235552	-0.080637
P23475	X-ray repair cross-complementing protein 6	Xrcc6		-0.0188301		0.715278	-0.393349	-0.378419
P62196	26S protease regulatory subunit 8	Psmc5		-0.0191083		-0.0592694	-0.0128392	0.0147838
Q9JIK9	28S ribosomal protein S34, mitochondrial	Mrps34		-0.0201192		-0.215178	0.19333	-0.03851
Q64310	Surfeit locus protein 4	Surf4		-0.0216473		-0.419198	0.347779	0.00647761
Q920A7	AFG3-like protein 1	Afg3l1		-0.0216969		0.044464	-0.107663	-0.00189116
Q9DBJ1	Phosphoglycerate mutase 1	Pgam1		-0.022055		1.48342	-0.608936	-0.940645
P63037	DnaJ homolog subfamily A member 1	Dnaja1		-0.0221302		0.015212	0.0224743	-0.104077
Q6PB66	Leucine-rich PPR motif-containing protein, mitochondrial	Lrpprc		-0.0224408		0.493237	-0.169615	-0.390945
B2RQC6	CAD protein	Cad		-0.0226667		-0.139935	0.102053	-0.0301183
Q61425	Hydroxyacyl-coenzyme A dehydrogenase, mitochondrial	Hadh		-0.023212		1.25344	-0.490233	-0.832848
Q9D0E1	Heterogeneous nuclear ribonucleoprotein M	Hnrnpm		-0.0236537		-0.665638	0.511974	0.0827026
P28653	Biglycan	Bgn		-0.0239583		0.438399	-0.0357418	-0.474533
Q8VDM6	Heterogeneous nuclear ribonucleoprotein U-like protein 1	Hnrnpul1		-0.0241388		-0.859117	1.00748	-0.220782
Q3TDN2	FAS-associated factor 2	Faf2		-0.0252858		0.024036	-0.012068	-0.0878253
Q5SWU9	Acetyl-CoA carboxylase 1	Acaca		-0.0254226		0.0681893	0.00992034	-0.154378
P57780	Alpha-actinin-4	Actn4		-0.0258933		-0.0176361	0.0415233	-0.101567
Q9Z1G3	V-type proton ATPase subunit C 1	Atp6v1c1		-0.0264733		0.27023	-0.166438	-0.183212
P02468	Laminin subunit gamma-1	Lamc1		-0.0275764		0.198745	0.0994973	-0.380972
P62849	40S ribosomal protein S24	Rps24		-0.0280254		-0.0796304	-0.0267782	0.0223323
O88384	Vesicle transport through interaction with t-SNAREs homolog 1B	Vti1b		-0.0291428		0.477159	-0.290198	-0.27439
Q9WVL0	Maleylacetoacetate isomerase	Gstz1		-0.0295173		1.17134	-0.613255	-0.646632
Q64727	Vinculin	Vcl		-0.0296364		1.10996	-0.309341	-0.88953
P16125	L-lactate dehydrogenase B chain	Ldhb		-0.0307423		1.24068	-0.447328	-0.88558
P62843	40S ribosomal protein S15	Rps15		-0.0308215		-0.12246	0.0159258	0.0140695
Q8BZ20	Poly [ADP-ribose] polymerase 12	Parp12		-0.0312298		-0.357437	0.143263	0.120485
O54946	DnaJ homolog subfamily B member 6	Dnajb6		-0.0320991		-0.220312	0.141694	-0.0176799
P07356	Annexin A2	Anxa2		-0.0322576		1.07108	-0.397486	-0.770363
Q9CZX8	40S ribosomal protein S19	Rps19		-0.0323842		-0.0525807	-0.0942024	0.0496307
Q9CZX0	Elongator complex protein 3	Elp3		-0.0330434		0.146395	0.187261	-0.432786
P68033	Actin, alpha cardiac muscle 1	Actc1		-0.0340913		-0.640636	0.235604	0.302758
O70435	Proteasome subunit alpha type-3	Psma3		-0.0346499		0.204642	0.0745054	-0.383097
P58252	Elongation factor 2	Eef2		-0.0349011		0.631989	0.0113525	-0.748045
Q9D1G1	Ras-related protein Rab-1B	Rab1b		-0.0352102		0.705049	-0.239294	-0.571386
P05201	Aspartate aminotransferase, cytoplasmic	Got1		-0.0356711		1.50665	-0.533242	-1.08042
P70398	Probable ubiquitin carboxyl-terminal hydrolase FAF-X	Usp9x		-0.0359487		-0.205979	0.0447438	0.0533895
Q61937	Nucleophosmin	Npm1		-0.0368289		-0.26866	0.589188	-0.431015
Q8K1M6	Dynamin-1-like protein	Dnm1l		-0.0372459		0.474877	-0.240299	-0.346316
O89023	Tripeptidyl-peptidase 1	Tpp1		-0.0377287		0.658463	-0.159122	-0.612527
Q8K297	Procollagen galactosyltransferase 1	Colgalt1		-0.0379811		0.0127832	0.0565835	-0.18331
Q9CQD1	Ras-related protein Rab-5A	Rab5a		-0.0395327		0.444879	-0.127904	-0.435573
G5E870	E3 ubiquitin-protein ligase TRIP12	Trip12		-0.0396339		-0.0108755	-0.201045	0.0930192
O08792	Transcription factor COE2	Ebf2		-0.0406646		0.39846	-0.360768	-0.159686
P47934	Carnitine O-acetyltransferase	Crat		-0.0417015		1.02772	-0.379827	-0.772998
Q9CWJ9	Bifunctional purine biosynthesis protein PURH	Atic		-0.0417577		1.26412	-0.649005	-0.740384
Q7TMB8	Cytoplasmic FMR1-interacting protein 1	Cyfip1		-0.0420416		0.0978804	-0.19755	-0.0264548
Q8K3K7	1-acyl-sn-glycerol-3-phosphate acyltransferase beta	Agpat2		-0.043857		-0.0520122	0.0462816	-0.12584
Q91V64	Isochorismatase domain-containing protein 1	Isoc1		-0.0439028		-0.481707	-0.467952	0.817951
Q61214	Dual specificity tyrosine-phosphorylation-regulated kinase 1A	Dyrk1a		-0.0441446		-0.624888	0.19497	0.297485
P09671	Superoxide dismutase [Mn], mitochondrial	Sod2		-0.0450813		1.56735	-0.620889	-1.0817
Q9Z2H5	Band 4.1-like protein 1	Epb41l1		-0.0452484		0.42191	-0.247902	-0.309753
Q99MR6	Serrate RNA effector molecule homolog	Srrt		-0.0456792		-0.220413	0.619648	-0.536273
Q99MI1	ELKS/Rab6-interacting/CAST family member 1	Erc1		-0.0456948		0.06226	-0.265743	0.0663992
Q9D6R2	Isocitrate dehydrogenase [NAD] subunit alpha, mitochondrial	Idh3a		-0.0465656		1.18384	-0.535666	-0.787866
Q8JZU2	Tricarboxylate transport protein, mitochondrial	Slc25a1		-0.0469389		0.0931545	0.0855606	-0.319532
Q62186	Translocon-associated protein subunit delta	Ssr4		-0.0469947		0.0357646	-0.000432859	-0.176316
Q6PGC1	ATP-dependent RNA helicase Dhx29	Dhx29		-0.0470284		-0.388979	0.0786098	0.169284
P84078	ADP-ribosylation factor 1	Arf1		-0.047497		0.269512	-0.187888	-0.224115
Q6ZQ08	CCR4-NOT transcription complex subunit 1	Cnot1		-0.0482779		-0.30677	-0.0651891	0.227125
P58281	Dynamin-like 120 kDa protein, mitochondrial	Opa1		-0.0483289		0.188401	0.095722	-0.42911
Q921G7	Electron transfer flavoprotein-ubiquinone oxidoreductase, mitochondrial	Etfdh		-0.0484164		1.05089	-0.389187	-0.806947
P35700	Peroxiredoxin-1	Prdx1		-0.0496442		1.24805	-0.474252	-0.92273
Q9QZH6	Evolutionarily conserved signaling intermediate in Toll pathway, mitochondrial	Ecsit		-0.0504507		-0.0969926	0.0254541	-0.0798134
Q5F2F2	Abhydrolase domain-containing protein 15	Abhd15		-0.0508112		0.040682	0.015212	-0.208328
Q80VP0	Tectonin beta-propeller repeat-containing protein 1	Tecpr1		-0.0511165		0.494876	-0.322271	-0.325955
Q64337	Sequestosome-1	Sqstm1		-0.0511892		-0.596252	0.152378	0.290307
Q9D379	Epoxide hydrolase 1	Ephx1		-0.0514445		0.635151	-0.461303	-0.328181
Q9R1P3	Proteasome subunit beta type-2	Psmb2		-0.0524896		0.385928	0.283092	-0.826489
P97765	WW domain-binding protein 2	Wbp2		-0.0529126		0.174023	-0.2122	-0.120561
Q9Z329	Inositol 1,4,5-trisphosphate receptor type 2	Itpr2		-0.0535517		-0.352492	0.20389	-0.0120534
P62082	40S ribosomal protein S7	Rps7		-0.053639		-0.122774	-0.0941716	0.0560286
O08807	Peroxiredoxin-4	Prdx4		-0.0540518		0.220082	-0.0032931	-0.378945
Q99L45	Eukaryotic translation initiation factor 2 subunit 2	Eif2s2		-0.0540704		0.0535284	0.130008	-0.345748
Q9D024	Coiled-coil domain-containing protein 47	Ccdc47		-0.0541993		0.273576	-0.197186	-0.238987
P62264	40S ribosomal protein S14	Rps14		-0.0544379		-0.16217	-0.0538381	0.0526941
P61804	Dolichyl-diphosphooligosaccharide--protein glycosyltransferase subunit DAD1	Dad1		-0.055627		0.373175	-0.141144	-0.398912
P29341	Polyadenylate-binding protein 1	Pabpc1		-0.0557136		-0.31484	0.195977	-0.0482779
P63276	40S ribosomal protein S17	Rps17		-0.0558028		-0.0680447	-0.0850681	-0.0142955
P60335	Poly(rC)-binding protein 1	Pcbp1		-0.0561857		0.128294	-0.018162	-0.278689
P12815	Programmed cell death protein 6	Pdcd6		-0.0563715		-0.112787	-0.0337615	-0.0225662
Q3TZZ7	Extended synaptotagmin-2	Esyt2		-0.0573821		-0.197617	-0.181673	0.207143
Q8VDJ3	Vigilin	Hdlbp		-0.0578573		0.325271	-0.16196	-0.336883
Q6PDH0	Pleckstrin homology-like domain family B member 1	Phldb1		-0.0583248		-0.0987373	-0.0331414	-0.0430958
Q76MZ3	Serine/threonine-protein phosphatase 2A 65 kDa regulatory subunit A alpha isoform	Ppp2r1a		-0.0590833		0.0976109	0.109026	-0.383887
Q9R0E2	Procollagen-lysine,2-oxoglutarate 5-dioxygenase 1	Plod1		-0.0597531		0.0114957	0.0467006	-0.237456
Q6ZWY3	40S ribosomal protein S27-like	Rps27l		-0.0599061		-0.0942795	-0.0762195	-0.00921937
Q7TQI3	Ubiquitin thioesterase OTUB1	Otub1		-0.0600664		0.831472	-0.421535	-0.590137
Q05D44	Eukaryotic translation initiation factor 5B	Eif5b		-0.0602537		-0.176919	-0.0487255	0.0448837
P70295	Ancient ubiquitous protein 1	Aup1		-0.0603777		0.00647761	0.0461418	-0.233753
P63325	40S ribosomal protein S10	Rps10		-0.0616344		-0.132404	-0.0273074	-0.0251917
P62301	40S ribosomal protein S13	Rps13		-0.0628555		-0.163284	-0.0380656	0.0127832
P46467	Vacuolar protein sorting-associated protein 4B	Vps4b		-0.0629425		0.188274	-0.251607	-0.125494
Q61941	NAD(P) transhydrogenase, mitochondrial	Nnt		-0.0632978		0.709026	-0.166826	-0.732093
Q9ER88	28S ribosomal protein S29, mitochondrial	Dap3		-0.0633896		-0.0390436	0.32435	-0.475475
P62862	40S ribosomal protein S30	Fau		-0.064043		-0.235756	-0.0252505	0.0688771
Q07797	Galectin-3-binding protein	Lgals3bp		-0.0646589		-0.266524	0.0173518	0.0551957
P40142	Transketolase	Tkt		-0.0648877		1.35744	-0.574605	-0.977497
Q99PL5	Ribosome-binding protein 1	Rrbp1		-0.0651178		-0.359749	0.171975	-0.00757963
Q8BX70	Vacuolar protein sorting-associated protein 13C	Vps13c		-0.0652726		0.310922	0.14496	-0.6517
Q91V41	Ras-related protein Rab-14	Rab14		-0.0655052		0.486663	-0.152981	-0.530197
P14685	26S proteasome non-ATPase regulatory subunit 3	Psmd3		-0.0661044		-0.104713	0.0257376	-0.119338
P63323	40S ribosomal protein S12	Rps12		-0.0673274		-0.170719	-0.0182058	-0.0130576
P14131	40S ribosomal protein S16	Rps16		-0.067816		-0.155036	-0.0429918	-0.00542031
P62281	40S ribosomal protein S11	Rps11		-0.0680672		-0.124912	-0.0598709	-0.0194189
Q9Z0X1	Apoptosis-inducing factor 1, mitochondrial	Aifm1		-0.0687758		0.0798389	-0.0753528	-0.210813
Q61656	Probable ATP-dependent RNA helicase DDX5	Ddx5		-0.0688736		-0.898484	0.633478	0.0583859
Q61753	D-3-phosphoglycerate dehydrogenase	Phgdh		-0.0691595		0.784336	-0.398722	-0.593093
Q9Z1T1	AP-3 complex subunit beta-1	Ap3b1		-0.06962		0.0299829	0.179256	-0.418099
O54950	5-AMP-activated protein kinase subunit gamma-1	Prkag1		-0.0696634		0.0938305	0.00245056	-0.305271
O35387	HCLS1-associated protein X-1	Hax1		-0.0699709		-0.302813	-0.00430564	0.0972062
P62270	40S ribosomal protein S18	Rps18		-0.0700529		-0.112537	-0.102806	0.00518438
P11499	Heat shock protein HSP 90-beta	Hsp90ab1		-0.0702145		0.453228	-0.188858	-0.475014
P62245	40S ribosomal protein S15a	Rps15a		-0.070468		-0.125935	-0.093956	0.00848693
Q9Z2Z6	Mitochondrial carnitine/acylcarnitine carrier protein	Slc25a20		-0.0705631		0.044464	0.013498	-0.269651
Q9CPR5	39S ribosomal protein L15, mitochondrial	Mrpl15		-0.0710163		-0.0407046	0.269153	-0.441497
P11881	Inositol 1,4,5-trisphosphate receptor type 1	Itpr1		-0.0718455		0.121281	-0.0763716	-0.260446
Q8CDG3	Deubiquitinating protein VCIP135	Vcpip1		-0.0722872		-0.216636	0.0140695	-0.0142955
O08547	Vesicle-trafficking protein SEC22b	Sec22b		-0.0739669		0.0219061	0.0890913	-0.332898
P54310	Hormone-sensitive lipase	Lipe		-0.0740156		0.463413	-0.131187	-0.554273
P97461	40S ribosomal protein S5	Rps5		-0.0744771		-0.142879	-0.0564612	-0.0240911
Q60598	Src substrate cortactin	Cttn		-0.0746855		-0.447702	0.136454	0.0871912
Q9WVK4	EH domain-containing protein 1	Ehd1		-0.0752829		0.226262	-0.183294	-0.268817
Q61990	Poly(rC)-binding protein 2	Pcbp2		-0.0786975		-0.155839	0.0473989	-0.127652
Q9QYC0	Alpha-adducin	Add1		-0.0794814		0.103531	-0.243933	-0.0980422
Q9D7N3	28S ribosomal protein S9, mitochondrial	Mrps9		-0.0813208		0.00963388	0.0611541	-0.31475
P97300	Neuroplastin	Nptn		-0.0814891		0.224658	-0.139204	-0.329921
Q8BGQ7	Alanine--tRNA ligase, cytoplasmic	Aars		-0.0821602		0.546462	-0.570293	-0.22265
P60867	40S ribosomal protein S20	Rps20		-0.0830358		-0.193833	-0.0515188	-0.00375591
P62852	40S ribosomal protein S25	Rps25		-0.0842346		-0.119369	-0.105939	-0.0273955
Q9CX56	26S proteasome non-ATPase regulatory subunit 8	Psmd8		-0.0843544		-0.263473	0.204391	-0.193981
P35278	Ras-related protein Rab-5C	Rab5c		-0.0846362		0.500598	-0.191607	-0.5629
Q8CGB6	Tensin-2	Tns2		-0.0846383		-0.375908	0.0229004	0.0990932
Q3UMR5	Calcium uniporter protein, mitochondrial	Mcu		-0.0849159		-0.170979	-0.00154454	-0.0822246
Q9D023	Mitochondrial pyruvate carrier 2	Mpc2		-0.0859029		-0.0352096	0.200002	-0.422501
O70589	Peripheral plasma membrane protein CASK	Cask		-0.0859102		-0.0221852	-0.17093	-0.0646157
Q99JN2	Kelch-like protein 22	Klhl22		-0.0866099		0.502331	-0.0501289	-0.712031
P50544	Very long-chain specific acyl-CoA dehydrogenase, mitochondrial	Acadvl		-0.0869159		0.963548	-0.380822	-0.843474
P20029	78 kDa glucose-regulated protein	Hspa5		-0.087277		-0.0442259	-0.00715906	-0.210446
P62855	40S ribosomal protein S26	Rps26		-0.088198		-0.173775	-0.0466081	-0.0442111
P02469	Laminin subunit beta-1	Lamb1		-0.0887542		0.188528	-0.246413	-0.208378
Q99LF4	tRNA-splicing ligase RtcB homolog	Rtcb		-0.0889332		-0.332898	0.12618	-0.0600814
Q8R570	Synaptosomal-associated protein 47	Snap47		-0.089044		-0.238817	0.0159258	-0.0442408
Q9DBH5	Vesicular integral-membrane protein VIP36	Lman2		-0.0891073		0.196985	-0.0729835	-0.391323
P45376	Aldose reductase	Akr1b1		-0.0897442		1.22688	-0.76114	-0.734971
Q9R099	Transducin beta-like protein 2	Tbl2		-0.0900311		0.274053	-0.135539	-0.408608
Q9CQZ6	NADH dehydrogenase [ubiquinone] 1 beta subcomplex subunit 3	Ndufb3		-0.0903516		0.107956	-0.0454761	-0.333534
P35293	Ras-related protein Rab-18	Rab18		-0.0904202		0.125387	-0.058488	-0.338159
P10107	Annexin A1	Anxa1		-0.0911683		1.38565	-0.323967	-1.33519
Q3TJZ6	Protein FAM98A	Fam98a		-0.0914427		-0.82718	0.299831	0.253021
Q8JZN5	Acyl-CoA dehydrogenase family member 9, mitochondrial	Acad9		-0.0914913		0.19774	-0.0557712	-0.416442
Q8BKC5	Importin-5	Ipo5		-0.0916362		0.110096	0.229465	-0.61447
Q9DBP5	UMP-CMP kinase	Cmpk1		-0.0917098		1.47721	-0.88798	-0.86436
P53994	Ras-related protein Rab-2A	Rab2a		-0.09174		0.390228	-0.101908	-0.56354
O70423	Membrane primary amine oxidase	Aoc3		-0.0924033		0.213752	-0.165693	-0.325268
P70168	Importin subunit beta-1	Kpnb1		-0.0937597		0.221568	-0.227776	-0.27507
Q9JKC8	AP-3 complex subunit mu-1	Ap3m1		-0.0942716		-0.191821	0.107152	-0.198146
Q8VEH3	ADP-ribosylation factor-like protein 8A	Arl8a		-0.0943988		-0.15563	-0.029323	-0.098243
P46978	Dolichyl-diphosphooligosaccharide--protein glycosyltransferase subunit STT3A	Stt3a		-0.0949116		0.0323829	0.00144204	-0.31856
Q9Z0N1	Eukaryotic translation initiation factor 2 subunit 3, X-linked	Eif2s3x		-0.0952236		0.0657101	0.0513026	-0.402683
Q9CQR2	40S ribosomal protein S21	Rps21		-0.0953194		-0.237609	-0.0874881	0.0391384
Q91ZA3	Propionyl-CoA carboxylase alpha chain, mitochondrial	Pcca		-0.0965938		0.519743	-0.133575	-0.67595
Q9DCS9	NADH dehydrogenase [ubiquinone] 1 beta subcomplex subunit 10	Ndufb10		-0.0977246		0.212507	-0.0350321	-0.470649
Q8VHE0	Translocation protein SEC63 homolog	Sec63		-0.0983857		0.290542	0.0182068	-0.603906
Q9CXY6	Interleukin enhancer-binding factor 2	Ilf2		-0.0984737		-0.767364	0.761541	-0.289598
P62242	40S ribosomal protein S8	Rps8		-0.0987923		-0.187658	-0.070209	-0.03851
Q3TQB2	FAD-dependent oxidoreductase domain-containing protein 1	Foxred1		-0.0992225		0.012068	-0.188924	-0.120812
P26638	Serine--tRNA ligase, cytoplasmic	Sars		-0.0993302		0.688494	-0.783514	-0.20297
Q9R112	Sulfide:quinone oxidoreductase, mitochondrial	Sqrdl		-0.0996519		-0.126061	0.0469799	-0.219875
Q9ET30	Transmembrane 9 superfamily member 3	Tm9sf3		-0.0997925		-0.0592544	0.572211	-0.812334
Q3TDQ1	Dolichyl-diphosphooligosaccharide--protein glycosyltransferase subunit STT3B	Stt3b		-0.100221		0.168642	-0.109094	-0.360212
Q61024	Asparagine synthetase [glutamine-hydrolyzing]	Asns		-0.100292		0.46069	-0.330338	-0.431229
Q9ERS2	NADH dehydrogenase [ubiquinone] 1 alpha subcomplex subunit 13	Ndufa13		-0.101479		0.323543	-0.0906186	-0.537361
Q922Q9	Chitinase domain-containing protein 1	Chid1		-0.102061		-0.01749	-0.322487	0.033793
P97820	Mitogen-activated protein kinase kinase kinase kinase 4	Map4k4		-0.102859		0.0844725	-0.186738	-0.206312
Q8BYJ6	TBC1 domain family member 4	Tbc1d4		-0.102889		0.0641931	0.267955	-0.640816
Q9WUQ2	Prolactin regulatory element-binding protein	Preb		-0.103024		0.202512	-0.178959	-0.332626
Q9D1I6	39S ribosomal protein L14, mitochondrial	Mrpl14		-0.104545		0.187007	-0.0471446	-0.453498
P10493	Nidogen-1	Nid1		-0.104696		0.13829	-0.186705	-0.265674
P14211	Calreticulin	Calr		-0.104713		0.963622	-0.252466	-1.0253
Q9EPU0	Regulator of nonsense transcripts 1	Upf1		-0.104873		-0.963307	0.564622	0.0840642
Q8VDN2	Sodium/potassium-transporting ATPase subunit alpha-1	Atp1a1		-0.104922		0.0614305	-0.025177	-0.351019
Q6GQT9	Nodal modulator 1	Nomo1		-0.106203		0.135929	-0.0697849	-0.384753
Q61171	Peroxiredoxin-2	Prdx2		-0.106872		0.977243	-0.484308	-0.81355
Q9CQ54	NADH dehydrogenase [ubiquinone] 1 subunit C2	Ndufc2		-0.107057		0.382501	-0.105194	-0.598479
Q8VBX6	Multiple PDZ domain protein	Mpdz		-0.107725		-0.29596	-0.00184785	-0.0253679
Q8BG32	26S proteasome non-ATPase regulatory subunit 11	Psmd11		-0.108922		0.0430645	-0.0398739	-0.329957
P17182	Alpha-enolase	Eno1		-0.108968		1.30987	-0.675328	-0.961451
Q8C0N2	Glycerol-3-phosphate acyltransferase 3	Agpat9		-0.109046		-0.0719064	-0.130839	-0.124393
Q9CQW2	ADP-ribosylation factor-like protein 8B	Arl8b		-0.109419		0.102725	-0.0419666	-0.389016
Q99L47	Hsc70-interacting protein	St13		-0.10949		1.03323	-0.356439	-1.00526
Q7TQH0	Ataxin-2-like protein	Atxn2l		-0.110681		-0.348813	0.0716254	-0.0548568
P18242	Cathepsin D	Ctsd		-0.110756		0.575409	-0.471169	-0.43651
P38647	Stress-70 protein, mitochondrial	Hspa9		-0.111934		-0.479653	0.115566	0.0282862
Q6ZWN5	40S ribosomal protein S9	Rps9		-0.112085		-0.219992	-0.0960671	-0.0201941
Q8R1F1	Niban-like protein 1	Fam129b		-0.112248		0.423202	-0.25789	-0.502056
Q9CWK8	Sorting nexin-2	Snx2		-0.112893		0.836732	-0.737182	-0.438229
P47758	Signal recognition particle receptor subunit beta	Srprb		-0.113476		-0.189549	0.0549179	-0.205796
Q93092	Transaldolase	Taldo1		-0.113739		1.52872	-0.822988	-1.04695
Q8CIG8	Protein arginine N-methyltransferase 5	Prmt5		-0.114272		0.291014	-0.0592694	-0.574562
P26043	Radixin	Rdx		-0.114466		0.959251	-0.424088	-0.87856
O35658	Complement component 1 Q subcomponent-binding protein, mitochondrial	C1qbp		-0.115173		0.121811	-0.0694822	-0.397847
Q9DBG6	Dolichyl-diphosphooligosaccharide--protein glycosyltransferase subunit 2	Rpn2		-0.11549		-0.01249	-0.0563411	-0.277639
P35585	AP-1 complex subunit mu-1	Ap1m1		-0.115692		0.402395	-0.211314	-0.538157
P10852	4F2 cell-surface antigen heavy chain	Slc3a2		-0.115874		-0.302351	0.0316775	-0.0769498
Q91XC9	Peroxisomal membrane protein PEX16	Pex16		-0.11757		0.26135	-0.121392	-0.492667
Q9Z110	Delta-1-pyrroline-5-carboxylate synthase	Aldh18a1		-0.118899		0.244034	0.00690831	-0.607638
P97873	Lysyl oxidase homolog 1	Loxl1		-0.119985		0.163628	-0.426451	-0.0971315
E9Q555	E3 ubiquitin-protein ligase RNF213	Rnf213		-0.12041		0.0172092	-0.535353	0.156914
O88967	ATP-dependent zinc metalloprotease YME1L1	Yme1l1		-0.120727		-0.143261	-0.101196	-0.117725
P62267	40S ribosomal protein S23	Rps23		-0.120795		-0.501729	0.0220482	0.117296
Q8R0W0	Epiplakin	Eppk1		-0.121032		-0.285091	-0.252157	0.174151
Q9Z1Q9	Valine--tRNA ligase	Vars		-0.122134		0.0448837	-0.0541077	-0.357178
Q9CZ44	NSFL1 cofactor p47	Nsfl1c		-0.12223		0.798507	-0.367583	-0.797614
Q00519	Xanthine dehydrogenase/oxidase	Xdh		-0.124068		0.584289	-0.337776	-0.618717
Q9JHU4	Cytoplasmic dynein 1 heavy chain 1	Dync1h1		-0.124366		-0.0388064	0.0507454	-0.385036
Q8BSY0	Aspartyl/asparaginyl beta-hydroxylase	Asph		-0.124743		-0.716126	0.31545	0.0264459
P25444	40S ribosomal protein S2	Rps2		-0.124774		-0.294703	-0.074517	-0.00510176
P56959	RNA-binding protein FUS	Fus		-0.125822		-0.977923	0.294194	0.306262
P10404	MLV-related proviral Env polyprotein			-0.126023		0.192573	-0.347454	-0.223189
O54833	Casein kinase II subunit alpha	Csnk2a2		-0.126172		0.121679	-0.462972	-0.0372215
Q8VDP6	CDP-diacylglycerol--inositol 3-phosphatidyltransferase	Cdipt		-0.126305		-0.0919403	-0.104434	-0.18254
P07901	Heat shock protein HSP 90-alpha	Hsp90aa1		-0.126632		0.390888	-0.163058	-0.607727
P57776	Elongation factor 1-delta	Eef1d		-0.126823		0.0565835	-0.119698	-0.317355
O88322	Nidogen-2	Nid2		-0.12749		-0.139442	-0.234245	-0.00878387
P97351	40S ribosomal protein S3a	Rps3a		-0.127657		-0.262054	-0.112787	-0.00813082
Q3THK7	GMP synthase [glutamine-hydrolyzing]	Gmps		-0.127928		0.807108	-0.378888	-0.812004
P28271	Cytoplasmic aconitate hydratase	Aco1		-0.128204		0.954717	-0.459893	-0.879436
Q9JID9	SH2B adapter protein 2	Sh2b2		-0.128636		0.290896	-0.292334	-0.384471
P26516	26S proteasome non-ATPase regulatory subunit 7	Psmd7		-0.128687		0.0564447	-0.0521468	-0.390358
O35593	26S proteasome non-ATPase regulatory subunit 14	Psmd14		-0.129364		-0.0735451	-0.387544	0.0729976
P26041	Moesin	Msn		-0.130077		0.971442	-0.528698	-0.832976
Q8VCW8	Acyl-CoA synthetase family member 2, mitochondrial	Acsf2		-0.131004		0.368712	-0.301693	-0.460032
P00493	Hypoxanthine-guanine phosphoribosyltransferase	Hprt1		-0.131064		0.829444	-0.37062	-0.852016
P26443	Glutamate dehydrogenase 1, mitochondrial	Glud1		-0.131995		0.588517	-0.293748	-0.690754
O08573	Galectin-9	Lgals9		-0.13211		-0.158961	-0.175648	-0.0617217
Q8BMA6	Signal recognition particle subunit SRP68	Srp68		-0.132432		0.332507	-0.251075	-0.478728
P11531	Dystrophin	Dmd		-0.132533		-0.421882	0.113567	-0.0892827
Q3U7R1	Extended synaptotagmin-1	Esyt1		-0.132913		0.480368	-0.40788	-0.471229
P57716	Nicastrin	Ncstn		-0.133165		0.624522	-0.231312	-0.792707
P31324	cAMP-dependent protein kinase type II-beta regulatory subunit	Prkar2b		-0.134292		0.520146	-0.177882	-0.74514
Q60714	Long-chain fatty acid transport protein 1	Slc27a1		-0.134807		0.049352	-0.17428	-0.279494
O35737	Heterogeneous nuclear ribonucleoprotein H	Hnrnph1		-0.13481		-0.761825	0.45249	-0.0950959
P17047	Lysosome-associated membrane glycoprotein 2	Lamp2		-0.135141		0.580628	-0.299436	-0.686615
P62334	26S protease regulatory subunit 10B	Psmc6		-0.135183		-0.0145287	0.0824301	-0.47345
P61979	Heterogeneous nuclear ribonucleoprotein K	Hnrnpk		-0.136469		-0.638838	0.440846	-0.211415
P62754	40S ribosomal protein S6	Rps6		-0.13729		-0.286814	-0.0500842	-0.0749728
Q9DBC7	cAMP-dependent protein kinase type I-alpha regulatory subunit	Prkar1a		-0.137719		0.373621	-0.220144	-0.566635
Q9D2V7	Coronin-7	Coro7		-0.139542		0.131853	-0.589898	0.0394191
P62702	40S ribosomal protein S4, X isoform	Rps4x		-0.13959		-0.284546	-0.106638	-0.0275867
Q60817	Nascent polypeptide-associated complex subunit alpha	Naca		-0.139753		0.486869	-0.609618	-0.296509
Q99K85	Phosphoserine aminotransferase	Psat1		-0.140364		1.31481	-0.694041	-1.04186
Q921F2	TAR DNA-binding protein 43	Tardbp		-0.140908		-1.08828	0.642378	0.0231843
P27046	Alpha-mannosidase 2	Man2a1		-0.141841		0.164658	-0.249428	-0.340751
P70193	Leucine-rich repeats and immunoglobulin-like domains protein 1	Lrig1		-0.14191		0.0896338	-0.0686649	-0.446698
Q8BH04	Phosphoenolpyruvate carboxykinase [GTP], mitochondrial	Pck2		-0.142745		1.02531	-0.588899	-0.864649
P35505	Fumarylacetoacetase	Fah		-0.143128		1.51944	-0.701881	-1.24694
Q8BK72	28S ribosomal protein S27, mitochondrial	Mrps27		-0.144732		-0.145573	0.0954519	-0.384075
Q61576	Peptidyl-prolyl cis-trans isomerase FKBP10	Fkbp10		-0.145535		0.325041	-0.154008	-0.607638
Q9CY50	Translocon-associated protein subunit alpha	Ssr1		-0.145598		-0.091433	-0.0339092	-0.311453
P14206	40S ribosomal protein SA	Rpsa		-0.145614		-0.253275	-0.188463	0.0048968
Q6A0A9	Constitutive coactivator of PPAR-gamma-like protein 1	FAM120A		-0.145632		-1.06749	0.862511	-0.231922
Q99LP6	GrpE protein homolog 1, mitochondrial	Grpel1		-0.14609		-0.0923555	-0.128724	-0.217189
O35887	Calumenin	Calu		-0.146871		1.1804	-0.578736	-1.04228
Q8VIJ6	Splicing factor, proline- and glutamine-rich	Sfpq		-0.146975		-0.779843	0.413161	-0.0742436
Q9QXZ0	Microtubule-actin cross-linking factor 1	Macf1		-0.147235		-0.115269	0.00446549	-0.330901
Q9Z1B3	1-phosphatidylinositol 4,5-bisphosphate phosphodiesterase beta-1	Plcb1		-0.148164		0.552672	-0.536398	-0.460767
P54775	26S protease regulatory subunit 6B	Psmc4		-0.14841		-0.149841	0.0298416	-0.325232
Q9Z247	Peptidyl-prolyl cis-trans isomerase FKBP9	Fkbp9		-0.148512		0.502127	-0.197898	-0.749766
Q9JIF7	Coatomer subunit beta	Copb1		-0.148565		-0.0385545	-0.0199747	-0.387166
Q8BWM0	Prostaglandin E synthase 2	Ptges2		-0.148627		0.348572	-0.188266	-0.606188
Q7TT50	Serine/threonine-protein kinase MRCK beta	Cdc42bpb		-0.149668		0.241474	-0.458386	-0.232091
Q5EG47	5-AMP-activated protein kinase catalytic subunit alpha-1	Prkaa1		-0.150257		0.134352	-0.264131	-0.320991
P62827	GTP-binding nuclear protein Ran	Ran		-0.15037		0.704606	-0.52693	-0.628787
Q8R010	Aminoacyl tRNA synthase complex-interacting multifunctional protein 2	Aimp2		-0.151554		-0.0593296	-0.231888	-0.163446
P28798	Granulins	Grn		-0.151603		-0.464007	-0.305788	0.314986
Q8VCF0	Mitochondrial antiviral-signaling protein	Mavs		-0.153107		-0.0499497	-0.0995099	-0.30986
P62908	40S ribosomal protein S3	Rps3		-0.153718		-0.310343	-0.107834	-0.0429769
Q8BH64	EH domain-containing protein 2	Ehd2		-0.155625		0.60027	-0.467793	-0.599353
P59017	Bcl-2-like protein 13	Bcl2l13		-0.155893		0.347212	-0.232379	-0.582512
O35954	Membrane-associated phosphatidylinositol transfer protein 1	Pitpnm1		-0.15666		0.0601858	-0.0968538	-0.433312
Q9D0I9	Arginine--tRNA ligase, cytoplasmic	Rars		-0.156982		0.156914	-0.227692	-0.400168
Q9D0I4	Syntaxin-17	Stx17		-0.157426		-0.491146	0.221073	-0.202207
Q05920	Pyruvate carboxylase, mitochondrial	Pc		-0.157776		0.0913952	-0.0989844	-0.465739
Q8QZT1	Acetyl-CoA acetyltransferase, mitochondrial	Acat1		-0.158396		0.996822	-0.525372	-0.946638
Q9D6J6	NADH dehydrogenase [ubiquinone] flavoprotein 2, mitochondrial	Ndufv2		-0.159043		0.0747794	-0.0340126	-0.517895
Q99JR1	Sideroflexin-1	Sfxn1		-0.159622		0.304861	-0.140412	-0.643315
Q9CZU6	Citrate synthase, mitochondrial	Cs		-0.159895		1.39901	-0.758209	-1.12048
Q91W59	RNA-binding motif, single-stranded-interacting protein 1	Rbms1		-0.16076		-0.679134	0.328262	-0.131408
Q9D7N9	Adipocyte plasma membrane-associated protein	Apmap		-0.161377		0.489748	-0.335626	-0.638254
Q8BL66	Early endosome antigen 1	Eea1		-0.161939		-0.100793	0.0366088	-0.421631
P17751	Triosephosphate isomerase	Tpi1		-0.16202		0.987903	-0.595402	-0.87856
Q9D0M3	Cytochrome c1, heme protein, mitochondrial	Cyc1		-0.162826		0.373509	-0.209245	-0.652743
Q91VT4	Carbonyl reductase family member 4	Cbr4		-0.163403		-0.122036	-0.0774825	-0.290692
Q99LR1	Monoacylglycerol lipase ABHD12	Abhd12		-0.163425		0.598175	-0.192464	-0.895985
Q9CQ92	Mitochondrial fission 1 protein	Fis1		-0.163503		0.318461	-0.173319	-0.635652
Q9CYD3	Cartilage-associated protein	Crtap		-0.164089		0.194213	-0.279424	-0.407058
Q80WJ7	Protein LYRIC	Mtdh		-0.1643		-0.232193	-0.0693308	-0.191376
P84104	Serine/arginine-rich splicing factor 3	Srsf3		-0.164591		-0.709245	0.202261	0.0132121
Q9JI10	Serine/threonine-protein kinase 3	Stk3		-0.16483		-0.0663367	-0.351645	-0.0765085
Q7TMF3	NADH dehydrogenase [ubiquinone] 1 alpha subcomplex subunit 12	Ndufa12		-0.164874		0.1149	-0.106405	-0.503119
Q61595	Kinectin	Ktn1		-0.164889		-0.711677	0.212258	0.00475299
P55302	Alpha-2-macroglobulin receptor-associated protein	Lrpap1		-0.165616		-0.038999	-0.113255	-0.344593
P46460	Vesicle-fusing ATPase	Nsf		-0.165931		0.0875986	-0.125935	-0.459457
Q9CY58	Plasminogen activator inhibitor 1 RNA-binding protein	Serbp1		-0.165937		-0.179155	-0.219639	-0.0990154
P13707	Glycerol-3-phosphate dehydrogenase [NAD(+)], cytoplasmic	Gpd1		-0.166444		1.09929	-0.686499	-0.91213
Q9DB05	Alpha-soluble NSF attachment protein	Napa		-0.166522		0.162339	-0.204649	-0.457257
Q8CIE6	Coatomer subunit alpha	Copa		-0.166622		0.086512	-0.162832	-0.423546
Q8C754	Vacuolar protein sorting-associated protein 52 homolog	Vps52		-0.167486		-0.21677	-0.192563	-0.0931248
Q9CQZ5	NADH dehydrogenase [ubiquinone] 1 alpha subcomplex subunit 6	Ndufa6		-0.167879		0.282262	-0.13016	-0.65574
Q9D0K2	Succinyl-CoA:3-ketoacid coenzyme A transferase 1, mitochondrial	Oxct1		-0.16899		1.50381	-0.882305	-1.12847
Q99LE6	ATP-binding cassette sub-family F member 2	Abcf2		-0.170381		0.260146	-0.484792	-0.286498
O08788	Dynactin subunit 1	Dctn1		-0.170417		-0.107694	-0.0759914	-0.327566
Q3TXS7	26S proteasome non-ATPase regulatory subunit 1	Psmd1		-0.171708		-0.0418478	-0.275891	-0.197385
Q99K48	Non-POU domain-containing octamer-binding protein	Nono		-0.172088		-0.735428	0.299479	-0.0803167
P97855	Ras GTPase-activating protein-binding protein 1	G3bp1		-0.172177		-0.454368	-0.161121	0.0989585
Q922D8	C-1-tetrahydrofolate synthase, cytoplasmic	Mthfd1		-0.17284		0.157303	-0.464226	-0.211598
Q99JB2	Stomatin-like protein 2, mitochondrial	Stoml2		-0.173516		-0.12529	-0.242533	-0.152725
O35250	Exocyst complex component 7	Exoc7		-0.174025		0.660655	-0.574519	-0.60821
Q9EPC1	Alpha-parvin	Parva		-0.174377		0.553655	-0.367118	-0.70967
Q99MS7	EH domain-binding protein 1-like protein 1	Ehbp1l1		-0.174496		0.231064	-0.305414	-0.449139
Q9QZA0	Carbonic anhydrase 5B, mitochondrial	Ca5b		-0.174733		0.268913	-0.227844	-0.565268
P52479	Ubiquitin carboxyl-terminal hydrolase 10	Usp10		-0.177424		-0.350063	0.0965318	-0.278741
P46935	E3 ubiquitin-protein ligase NEDD4	Nedd4		-0.17871		0.0496307	-0.199123	-0.386638
Q8K3J1	NADH dehydrogenase [ubiquinone] iron-sulfur protein 8, mitochondrial	Ndufs8		-0.178735		0.245496	-0.198345	-0.583355
P17439	Glucosylceramidase	Gba		-0.178933		0.015212	-0.161992	-0.390018
P09411	Phosphoglycerate kinase 1	Pgk1		-0.179135		1.53526	-0.875328	-1.19734
P61164	Alpha-centractin	Actr1a		-0.180141		-0.101304	-0.2002	-0.238919
Q62448	Eukaryotic translation initiation factor 4 gamma 2	Eif4g2		-0.181413		-0.62756	0.0130691	0.070252
Q7TSC1	Protein PRRC2A	Prrc2a		-0.181709		-0.681168	0.248656	-0.112615
O55143	Sarcoplasmic/endoplasmic reticulum calcium ATPase 2	Atp2a2		-0.181962		-0.325051	-0.111524	-0.109312
P62858	40S ribosomal protein S28	Rps28		-0.182104		-0.31892	-0.123937	-0.103457
Q9DC69	NADH dehydrogenase [ubiquinone] 1 alpha subcomplex subunit 9, mitochondrial	Ndufa9		-0.183284		-0.0424865	-0.0728469	-0.43452
P61027	Ras-related protein Rab-10	Rab10		-0.184115		0.392537	-0.338871	-0.606013
Q9CPZ6	ORM1-like protein 3	Ormdl3		-0.18413		0.0097772	0.0621218	-0.624288
P03953	Complement factor D	Cfd		-0.184434		-0.0242818	-0.094911	-0.434111
P63038	60 kDa heat shock protein, mitochondrial	Hspd1		-0.184949		0.709467	-0.450104	-0.81421
Q9DCD0	6-phosphogluconate dehydrogenase, decarboxylating	Pgd		-0.185549		1.30929	-0.977639	-0.888301
Q9DCT2	NADH dehydrogenase [ubiquinone] iron-sulfur protein 3, mitochondrial	Ndufs3		-0.186369		0.100305	-0.130255	-0.529156
Q3U1J4	DNA damage-binding protein 1	Ddb1		-0.187354		-0.238493	0.242938	-0.566506
P16460	Argininosuccinate synthase	Ass1		-0.187798		0.151729	-0.279862	-0.435261
Q60809	CCR4-NOT transcription complex subunit 7	Cnot7		-0.189798		-0.312133	-0.242192	-0.015068
Q505F5	Leucine-rich repeat-containing protein 47	Lrrc47		-0.190333		0.850959	-0.649503	-0.772456
Q80UM7	Mannosyl-oligosaccharide glucosidase	Mogs		-0.191614		0.107554	-0.154988	-0.527408
P84096	Rho-related GTP-binding protein RhoG	Rhog		-0.192475		0.234869	-0.362269	-0.450025
Q8BFR5	Elongation factor Tu, mitochondrial	Tufm		-0.192489		0.0237521	-0.151667	-0.449552
P61222	ATP-binding cassette sub-family E member 1	Abce1		-0.19301		-0.107943	-0.280352	-0.190734
Q60994	Adiponectin	Adipoq		-0.193156		0.503043	-1.03168	-0.0508311
P61620	Protein transport protein Sec61 subunit alpha isoform 1	Sec61a1		-0.193775		-0.244856	-0.102868	-0.2336
P05202	Aspartate aminotransferase, mitochondrial	Got2		-0.193836		1.53799	-0.862628	-1.25687
Q9R0M6	Ras-related protein Rab-9A	Rab9a		-0.194981		0.164529	-0.238357	-0.511115
P48962	ADP/ATP translocase 1	Slc25a4		-0.19543		0.0795658	-0.0856957	-0.580159
Q9QYB5	Gamma-adducin	Add3		-0.196086		-0.148513	-0.304113	-0.135634
O08749	Dihydrolipoyl dehydrogenase, mitochondrial	Dld		-0.196164		0.251931	-0.3026	-0.537822
Q99MR8	Methylcrotonoyl-CoA carboxylase subunit alpha, mitochondrial	Mccc1		-0.196662		0.0973411	-0.128598	-0.558729
Q8VEK3	Heterogeneous nuclear ribonucleoprotein U	Hnrnpu		-0.198262		-1.02535	0.620117	-0.189549
Q68FL6	Methionine--tRNA ligase, cytoplasmic	Mars		-0.198395		-0.320252	-0.117647	-0.157287
Q9CQ69	Cytochrome b-c1 complex subunit 8	Uqcrq		-0.198477		0.281431	-0.254375	-0.622487
P60843	Eukaryotic initiation factor 4A-I	Eif4a1		-0.199439		0.388906	-0.468791	-0.518432
Q9D880	Mitochondrial import inner membrane translocase subunit TIM50	Timm50		-0.199841		-0.232091	-0.0760522	-0.29138
Q9D2G2	Dihydrolipoyllysine-residue succinyltransferase component of 2-oxoglutarate dehydrogenase complex, mitochondrial	Dlst		-0.200336		-0.00254139	-0.206179	-0.392289
Q9DCW4	Electron transfer flavoprotein subunit beta	Etfb		-0.200519		0.525568	-0.494922	-0.632204
Q99JI4	26S proteasome non-ATPase regulatory subunit 6	Psmd6		-0.200748		-0.0910027	-0.0967612	-0.41448
P10630	Eukaryotic initiation factor 4A-II	Eif4a2		-0.200986		0.261471	-0.296917	-0.567511
Q62465	Synaptic vesicle membrane protein VAT-1 homolog	Vat1		-0.202007		0.855432	-0.535436	-0.926015
Q9CR62	Mitochondrial 2-oxoglutarate/malate carrier protein	Slc25a11		-0.202311		-0.130507	-0.0843644	-0.392061
Q00612	Glucose-6-phosphate 1-dehydrogenase X	G6pdx		-0.202315		0.554736	-0.387204	-0.774478
Q6P542	ATP-binding cassette sub-family F member 1	Abcf1		-0.203012		-0.23783	-0.130413	-0.240793
Q9DCX2	ATP synthase subunit d, mitochondrial	Atp5h		-0.203023		0.449429	-0.277167	-0.78133
Q8BU30	Isoleucine--tRNA ligase, cytoplasmic	Iars		-0.203907		-0.12078	-0.172848	-0.318092
P99024	Tubulin beta-5 chain	Tubb5		-0.204022		-0.224671	0.017922	-0.405318
P80317	T-complex protein 1 subunit zeta	Cct6a		-0.205992		0.0851526	-0.246584	-0.456544
Q60865	Caprin-1	Caprin1		-0.207376		-0.827359	-0.0298826	0.235114
P97807	Fumarate hydratase, mitochondrial	Fh		-0.208081		1.12227	-0.822886	-0.923632
O70152	Dolichol-phosphate mannosyltransferase subunit 1	Dpm1		-0.208397		-0.170232	-0.200498	-0.254462
O54734	Dolichyl-diphosphooligosaccharide--protein glycosyltransferase 48 kDa subunit	Ddost		-0.209281		0.0869197	-0.193123	-0.521639
Q9CQY5	Magnesium transporter protein 1	Magt1		-0.209676		-0.114847	-0.173905	-0.340276
P68040	Guanine nucleotide-binding protein subunit beta-2-like 1	Gnb2l1		-0.210652		-0.280703	-0.186902	-0.164351
P61963	DDB1- and CUL4-associated factor 7	Dcaf7		-0.211681		-0.647987	0.0102069	0.00273846
Q60668	Heterogeneous nuclear ribonucleoprotein D0	Hnrnpd		-0.212119		-0.59068	0.520146	-0.565823
Q9D0R8	Protein LSM12 homolog	Lsm12		-0.21241		-0.320216	-0.255684	-0.0613303
Q6ZWU9	40S ribosomal protein S27	Rps27		-0.212426		-0.423894	-0.328417	0.115033
Q9ERK4	Exportin-2	Cse1l		-0.212973		0.181421	-0.325214	-0.495125
Q8CHT0	Delta-1-pyrroline-5-carboxylate dehydrogenase, mitochondrial	Aldh4a1		-0.215008		0.933573	-0.487055	-1.09154
Q8C7X2	ER membrane protein complex subunit 1	Emc1		-0.215091		0.278342	-0.183736	-0.739878
Q99020	Heterogeneous nuclear ribonucleoprotein A/B	Hnrnpab		-0.215161		-0.589637	0.369829	-0.425676
Q9JKR6	Hypoxia up-regulated protein 1	Hyou1		-0.215374		0.32112	-0.304167	-0.663077
P18872	Guanine nucleotide-binding protein G(o) subunit alpha	Gnao1		-0.215621		0.146395	-0.490071	-0.303187
Q8CGK3	Lon protease homolog, mitochondrial	Lonp1		-0.21566		0.367818	-0.404496	-0.610301
Q8CIB5	Fermitin family homolog 2	Fermt2		-0.216832		0.69207	-0.778878	-0.563689
Q9CQ22	Ragulator complex protein LAMTOR1	Lamtor1		-0.217157		0.301588	-0.392459	-0.5606
O35129	Prohibitin-2	Phb2		-0.217422		0.0194884	-0.0754136	-0.59634
Q91V61	Sideroflexin-3	Sfxn3		-0.21838		-0.21838	-0.0619175	-0.374842
O35972	39S ribosomal protein L23, mitochondrial	Mrpl23		-0.218885		-0.107819	0.0787465	-0.627583
P47856	Glutamine--fructose-6-phosphate aminotransferase [isomerizing] 1	Gfpt1		-0.219548		0.0453032	-0.403695	-0.300253
Q9D6U8	Protein FAM162A	Fam162a		-0.219747		0.168514	-0.258511	-0.569244
Q64FW2	All-trans-retinol 13,14-reductase	Retsat		-0.220296		0.0441843	-0.324437	-0.380634
Q9QY73	Transmembrane protein 59	Tmem59		-0.220917		-0.310057	-0.109872	-0.242823
P67778	Prohibitin	Phb		-0.221205		-0.011428	-0.0376065	-0.61458
Q3UPL0	Protein transport protein Sec31A	Sec31a		-0.222169		0.0628125	-0.179172	-0.550148
P55258	Ras-related protein Rab-8A	Rab8a		-0.222424		0.0775164	-0.193371	-0.551416
Q02053	Ubiquitin-like modifier-activating enzyme 1	Uba1		-0.22372		0.979367	-0.596165	-1.05436
Q9CXW2	28S ribosomal protein S22, mitochondrial	Mrps22		-0.225306		-0.134984	0.0976109	-0.638546
P34022	Ran-specific GTPase-activating protein	Ranbp1		-0.225547		0.604546	-0.529406	-0.751781
Q8CJG0	Protein argonaute-2	Ago2		-0.227044		-1.08241	0.242938	0.158337
Q6P5E4	UDP-glucose:glycoprotein glucosyltransferase 1	Uggt1		-0.2274		-0.261275	0.0243196	-0.445244
P09055	Integrin beta-1	Itgb1		-0.227909		0.677441	-0.31147	-1.0497
Q99MN1	Lysine--tRNA ligase	Kars		-0.228887		0.198494	-0.237847	-0.647309
Q9JLB0	MAGUK p55 subfamily member 6	Mpp6		-0.229703		1.10862	-0.930875	-0.866857
Q9CXE7	Transmembrane emp24 domain-containing protein 5	Tmed5		-0.230829		-0.0959437	-0.109872	-0.486671
P08113	Endoplasmin	Hsp90b1		-0.231751		0.0304067	-0.0957124	-0.629947
Q8BUK6	Protein Hook homolog 3	Hook3		-0.231972		-0.0676818	-0.297697	-0.330538
Q6P9Q4	FH1/FH2 domain-containing protein 1	Fhod1		-0.232378		-0.235042	-0.00691261	-0.455178
P63242	Eukaryotic translation initiation factor 5A-1	Eif5a		-0.232543		0.377179	-0.363345	-0.711464
P82347	Delta-sarcoglycan	Sgcd		-0.233219		-0.261414	-0.359694	-0.0785485
Q8BP47	Asparagine--tRNA ligase, cytoplasmic	Nars		-0.233784		0.545178	-0.48076	-0.765768
Q99P72	Reticulon-4	Rtn4		-0.234868		0.866077	-0.6333	-0.937381
P98192	Dihydroxyacetone phosphate acyltransferase	Gnpat		-0.234926		0.853277	-0.683785	-0.87427
Q8BWW4	La-related protein 4	Larp4		-0.23575		-0.657878	-0.040675	-0.00869675
Q8BHL3	TBC1 domain family member 10B	Tbc1d10b		-0.236132		-0.12751	-0.378813	-0.202074
Q61235	Beta-2-syntrophin	Sntb2		-0.236928		-0.291433	-0.325919	-0.0934326
O35350	Calpain-1 catalytic subunit	Capn1		-0.236948		0.0545011	-0.3655	-0.399844
Q8BUE4	Apoptosis-inducing factor 2	Aifm2		-0.237131		0.158725	-0.336646	-0.533472
Q9WTX6	Cullin-1	Cul1		-0.237557		-0.179972	-0.0852518	-0.447446
Q8R050	Eukaryotic peptide chain release factor GTP-binding subunit ERF3A	Gspt1		-0.2379		0.618239	-0.478829	-0.85311
Q9EP69	Phosphatidylinositide phosphatase SAC1	Sacm1l		-0.238061		0.126576	-0.293271	-0.547489
P27612	Phospholipase A-2-activating protein	Plaa		-0.238455		0.139862	-0.356661	-0.498566
P54071	Isocitrate dehydrogenase [NADP], mitochondrial	Idh2		-0.239323		1.1783	-0.717572	-1.1787
Q8CGC7	Bifunctional glutamate/proline--tRNA ligase	Eprs		-0.23945		-0.0810948	-0.2122	-0.425056
Q6ZQ58	La-related protein 1	Larp1		-0.2401		-0.716695	0.136585	-0.140189
P80313	T-complex protein 1 subunit eta	Cct7		-0.24011		0.1149	-0.379695	-0.455534
Q9Z2X1	Heterogeneous nuclear ribonucleoprotein F	Hnrnpf		-0.2402		-0.839518	0.330902	-0.211983
P05132	cAMP-dependent protein kinase catalytic subunit alpha	Prkaca		-0.241458		0.402722	-0.396992	-0.730105
P80318	T-complex protein 1 subunit gamma	Cct3		-0.241895		0.0439044	-0.263317	-0.506271
P11983	T-complex protein 1 subunit alpha	Tcp1		-0.242026		-0.0996181	-0.203302	-0.423159
Q8R0N6	Hydroxyacid-oxoacid transhydrogenase, mitochondrial	Adhfe1		-0.242247		-5.77013e-05	-0.487015	-0.239668
Q6PA06	Atlastin-2	Atl2		-0.243029		-0.24296	-0.292228	-0.193899
P34914	Bifunctional epoxide hydrolase 2	Ephx2		-0.244203		0.810978	-0.595751	-0.947835
O88653	Ragulator complex protein LAMTOR3	Lamtor3		-0.244504		-0.138076	-0.372954	-0.222481
Q80UG5	Septin-9	2009-09-01		-0.244848		0.0953169	-0.302493	-0.527367
P52503	NADH dehydrogenase [ubiquinone] iron-sulfur protein 6, mitochondrial	Ndufs6		-0.245509		0.183836	-0.472209	-0.448154
Q9JLV5	Cullin-3	Cul3		-0.247235		0.199876	-0.276975	-0.664608
P52480	Pyruvate kinase PKM	Pkm		-0.24818		0.78442	-0.605464	-0.923496
Q91YH5	Atlastin-3	Atl3		-0.248909		0.0945064	-0.322595	-0.518639
Q61749	Translation initiation factor eIF-2B subunit delta	Eif2b4		-0.2506		0.102053	-0.517627	-0.336227
Q62261	Spectrin beta chain, non-erythrocytic 1	Sptbn1		-0.250721		-0.28641	-0.205497	-0.260255
Q99LC3	NADH dehydrogenase [ubiquinone] 1 alpha subcomplex subunit 10, mitochondrial	Ndufa10		-0.250807		0.209266	-0.248759	-0.71293
Q8JZQ2	AFG3-like protein 2	Afg3l2		-0.251017		-0.0147182	-0.232328	-0.506004
P80315	T-complex protein 1 subunit delta	Cct4		-0.251466		0.051024	-0.301568	-0.503855
Q91W90	Thioredoxin domain-containing protein 5	Txndc5		-0.251798		0.281787	-0.317211	-0.71997
Q9CQC6	Basic leucine zipper and W2 domain-containing protein 1	Bzw1		-0.25335		0.455439	-0.580375	-0.635114
P51881	ADP/ATP translocase 2	Slc25a5		-0.253475		0.0258793	-0.135443	-0.650861
P05213	Tubulin alpha-1B chain	Tuba1b		-0.255438		-0.222465	-0.141796	-0.402054
Q8BFW7	Lipoma-preferred partner homolog	Lpp		-0.256701		0.169797	-0.59342	-0.346481
Q9WVJ2	26S proteasome non-ATPase regulatory subunit 13	Psmd13		-0.256717		0.0187766	-0.252759	-0.536168
Q9CQF9	Prenylcysteine oxidase	Pcyox1		-0.257752		0.716859	-0.439911	-1.0502
Q8JZN7	Mitochondrial Rho GTPase 2	Rhot2		-0.259683		-0.939676	0.120086	0.0405417
Q99KJ8	Dynactin subunit 2	Dctn2		-0.260137		-0.148417	-0.369334	-0.262659
P68372	Tubulin beta-4B chain	Tubb4b		-0.261898		-0.207678	-0.189549	-0.388469
O55029	Coatomer subunit beta	Copb2		-0.262122		-0.0193751	-0.03552	-0.73147
P16546	Spectrin alpha chain, non-erythrocytic 1	Sptan1		-0.262596		-0.317031	-0.210863	-0.259893
Q91V01	Lysophospholipid acyltransferase 5	Lpcat3		-0.263269		-0.119981	-0.203868	-0.465958
P42932	T-complex protein 1 subunit theta	Cct8		-0.267365		0.0117819	-0.298726	-0.51515
Q91YE6	Importin-9	Ipo9		-0.26846		-0.429867	0.00575919	-0.381273
Q61316	Heat shock 70 kDa protein 4	Hspa4		-0.268745		0.0593554	-0.550211	-0.315379
P16675	Lysosomal protective protein	Ctsa		-0.270423		0.689747	-0.477482	-1.02353
P10126	Elongation factor 1-alpha 1	Eef1a1		-0.270514		0.16221	-0.412577	-0.561175
Q9JHR7	Insulin-degrading enzyme	Ide		-0.271645		-0.0288961	-0.37722	-0.408818
Q9CQN1	Heat shock protein 75 kDa, mitochondrial	Trap1		-0.272196		0.414135	-0.417502	-0.813221
Q8C0M0	WD repeat-containing protein 59	Wdr59		-0.272723		-0.404401	-0.181526	-0.232243
P37889	Fibulin-2	Fbln2		-0.275005		0.181802	-0.544582	-0.462237
Q9ESZ8	General transcription factor II-I	Gtf2i		-0.275197		-0.141128	-0.186426	-0.498036
P80316	T-complex protein 1 subunit epsilon	Cct5		-0.275316		0.054779	-0.379714	-0.501014
O08756	3-hydroxyacyl-CoA dehydrogenase type-2	Hsd17b10		-0.275722		-0.0865381	-0.174377	-0.56625
O08795	Glucosidase 2 subunit beta	Prkcsh		-0.27841		0.631803	-0.456781	-1.01025
Q9D051	Pyruvate dehydrogenase E1 component subunit beta, mitochondrial	Pdhb		-0.278577		-0.103953	-0.114832	-0.616945
Q07417	Short-chain specific acyl-CoA dehydrogenase, mitochondrial	Acads		-0.27873		1.13934	-0.815326	-1.1602
P26645	Myristoylated alanine-rich C-kinase substrate	Marcks		-0.278753		0.435842	-0.643068	-0.629032
Q9DB20	ATP synthase subunit O, mitochondrial	Atp5o		-0.278819		0.29537	-0.295996	-0.835832
P32233	Developmentally-regulated GTP-binding protein 1	Drg1		-0.280614		-0.0998654	-0.231786	-0.51019
P50247	Adenosylhomocysteinase	Ahcy		-0.284184		0.831877	-0.806746	-0.877685
Q6NVF9	Cleavage and polyadenylation specificity factor subunit 6	Cpsf6		-0.285538		0.234746	-0.152099	-0.939261
Q8C8U0	Liprin-beta-1	Ppfibp1		-0.28659		-0.00417541	-0.205231	-0.650363
P26231	Catenin alpha-1	Ctnna1		-0.287912		0.0554733	-0.412673	-0.506537
P47738	Aldehyde dehydrogenase, mitochondrial	Aldh2		-0.288321		0.741575	-0.561196	-1.04534
Q5XJY5	Coatomer subunit delta	Arcn1		-0.290803		0.00963388	-0.359823	-0.522219
O88455	7-dehydrocholesterol reductase	Dhcr7		-0.291118		0.246591	-0.357973	-0.761971
Q3ULD5	Methylcrotonoyl-CoA carboxylase beta chain, mitochondrial	Mccc2		-0.291147		-0.00447927	-0.352511	-0.51645
P56135	ATP synthase subunit f, mitochondrial	Atp5j2		-0.293408		0.274769	-0.31276	-0.842232
Q3U186	Probable arginine--tRNA ligase, mitochondrial	Rars2		-0.293498		-0.269773	-0.195087	-0.415634
Q9D0F3	Protein ERGIC-53	Lman1		-0.293523		0.110363	-0.200946	-0.789985
Q8R0X7	Sphingosine-1-phosphate lyase 1	Sgpl1		-0.29549		0.668845	-0.449533	-1.10578
Q62130	Tyrosine-protein phosphatase non-receptor type 14	Ptpn14		-0.295701		-1.07057	0.0292761	0.154194
P58871	182 kDa tankyrase-1-binding protein	Tnks1bp1		-0.295974		-0.287994	-0.387544	-0.212384
Q8BX02	KN motif and ankyrin repeat domain-containing protein 2	Kank2		-0.296341		-0.448272	-0.154394	-0.286357
P11152	Lipoprotein lipase	Lpl		-0.296914		0.0518593	-0.45332	-0.489281
Q9WUM5	Succinyl-CoA ligase [ADP/GDP-forming] subunit alpha, mitochondrial	Suclg1		-0.297505		-0.262902	-0.167199	-0.462416
Q8CHP5	Partner of Y14 and mago	Wibg		-0.298113		-0.685942	-0.00492797	-0.203469
P80314	T-complex protein 1 subunit beta	Cct2		-0.299313		0.112233	-0.362455	-0.647716
O88844	Isocitrate dehydrogenase [NADP] cytoplasmic	Idh1		-0.299748		1.23462	-0.928704	-1.20516
Q01405	Protein transport protein Sec23A	Sec23a		-0.300436		-0.122774	-0.240231	-0.538304
O70194	Eukaryotic translation initiation factor 3 subunit D	Eif3d		-0.302033		-0.111945	-0.433701	-0.360453
Q8BH59	Calcium-binding mitochondrial carrier protein Aralar1	Slc25a12		-0.304122		0.012068	-0.227354	-0.697079
P21981	Protein-glutamine gamma-glutamyltransferase 2	Tgm2		-0.306798		-0.694858	-0.314356	0.0888201
P54823	Probable ATP-dependent RNA helicase DDX6	Ddx6		-0.307146		-0.343257	-0.244446	-0.333734
P16858	Glyceraldehyde-3-phosphate dehydrogenase	Gapdh		-0.307293		0.595599	-0.619182	-0.898296
O70305	Ataxin-2	Atxn2		-0.309249		-0.819292	0.12618	-0.234635
O88487	Cytoplasmic dynein 1 intermediate chain 2	Dync1i2		-0.310506		0.0690147	-0.453992	-0.54654
Q6ZQ38	Cullin-associated NEDD8-dissociated protein 1	Cand1		-0.312381		0.210264	-0.39407	-0.753336
Q922R8	Protein disulfide-isomerase A6	Pdia6		-0.313803		0.544782	-0.368216	-1.11797
O54931	A-kinase anchor protein 2	Akap2		-0.314198		-0.100732	-0.305254	-0.536608
E9Q3L2	Phosphatidylinositol 4-kinase alpha	Pi4ka		-0.314263		-0.0594498	-0.5199	-0.363438
Q8CAY6	Acetyl-CoA acetyltransferase, cytosolic	Acat2		-0.31623		0.910119	-0.699607	-1.1592
Q8BMF4	Dihydrolipoyllysine-residue acetyltransferase component of pyruvate dehydrogenase complex, mitochondrial	Dlat		-0.317221		-0.0989999	-0.10183	-0.750834
P24270	Catalase	Cat		-0.321856		0.840604	-0.739685	-1.06649
Q8BX10	Serine/threonine-protein phosphatase PGAM5, mitochondrial	Pgam5		-0.321884		0.109294	-0.43649	-0.638456
A2APV2	Formin-like protein 2	Fmnl2		-0.32208		-0.388865	-0.379958	-0.197418
Q3UHX2	28 kDa heat- and acid-stable phosphoprotein	Pdap1		-0.32248		0.223793	-0.514614	-0.676618
Q62417	Sorbin and SH3 domain-containing protein 1	Sorbs1		-0.325754		-0.341537	-0.334316	-0.301408
P01027	Complement C3	C3		-0.325847		0.197236	-0.351866	-0.822911
P42208	Septin-2	Sept2		-0.327288		0.149389	-0.586103	-0.54515
P55096	ATP-binding cassette sub-family D member 3	Abcd3		-0.328303		-0.236844	-0.0620078	-0.686058
O70318	Band 4.1-like protein 2	Epb41l2		-0.328678		-0.013509	-0.425036	-0.547489
P14824	Annexin A6	Anxa6		-0.329057		0.541118	-0.633994	-0.894295
Q8R3P2	Probable E3 ubiquitin-protein ligase DTX2	Dtx2		-0.334057		-0.44904	-0.412846	-0.140285
Q01149	Collagen alpha-2(I) chain	Col1a2		-0.335029		-0.0423379	-0.328978	-0.63377
Q68FL4	Putative adenosylhomocysteinase 3	Ahcyl2		-0.335668		0.750092	-0.551733	-1.20536
Q9Z2X8	Kelch-like ECH-associated protein 1	Keap1		-0.335719		-0.00720261	-0.49657	-0.503384
Q9EQ20	Methylmalonate-semialdehyde dehydrogenase [acylating], mitochondrial	Aldh6a1		-0.335931		0.98783	-1.04394	-0.95168
Q9QZD9	Eukaryotic translation initiation factor 3 subunit I	Eif3i		-0.336		-0.200946	-0.397315	-0.409738
Q5SW19	Clustered mitochondria protein homolog	Cluh		-0.337833		0.385265	-0.484732	-0.914031
Q3TIV5	Zinc finger CCCH domain-containing protein 15	Zc3h15		-0.339251		-0.129545	-0.222044	-0.666164
Q91YT0	NADH dehydrogenase [ubiquinone] flavoprotein 1, mitochondrial	Ndufv1		-0.33959		0.164271	-0.453557	-0.729483
Q8C5L3	CCR4-NOT transcription complex subunit 2	Cnot2		-0.340455		-0.620801	-0.453676	0.0531114
Q8BFY9	Transportin-1	Tnpo1		-0.342862		0.157303	-0.25135	-0.934538
Q60597	2-oxoglutarate dehydrogenase, mitochondrial	Ogdh		-0.343221		-0.0649477	-0.389187	-0.575529
O35855	Branched-chain-amino-acid aminotransferase, mitochondrial	Bcat2		-0.343859		0.971516	-0.883582	-1.11951
Q91WD5	NADH dehydrogenase [ubiquinone] iron-sulfur protein 2, mitochondrial	Ndufs2		-0.34424		0.157949	-0.379676	-0.810991
Q80X95	Ras-related GTP-binding protein A	Rraga		-0.347671		-0.00627491	-0.454743	-0.581994
Q9CQQ7	ATP synthase F(0) complex subunit B1, mitochondrial	Atp5f1		-0.348163		0.219711	-0.373813	-0.890385
Q9WUA3	ATP-dependent 6-phosphofructokinase, platelet type	Pfkp		-0.353665		0.179129	-0.787593	-0.452531
P50172	Corticosteroid 11-beta-dehydrogenase isozyme 1	Hsd11b1		-0.353843		0.470719	-0.641649	-0.890599
Q9D8N0	Elongation factor 1-gamma	Eef1g		-0.356216		-0.0350321	-0.365574	-0.668042
P05622	Platelet-derived growth factor receptor beta	Pdgfrb		-0.357098		0.819505	-0.889182	-1.00162
Q8VCM8	Nicalin	Ncln		-0.35715		0.0900404	-0.270034	-0.891455
Q8BMP6	Golgi resident protein GCP60	Acbd3		-0.360377		0.388245	-0.372599	-1.09678
P43406	Integrin alpha-V	Itgav		-0.362164		0.343578	-0.393368	-1.0367
Q8BHN3	Neutral alpha-glucosidase AB	Ganab		-0.36305		0.246226	-0.52772	-0.807654
O89032	SH3 and PX domain-containing protein 2A	Sh3pxd2a		-0.363849		-0.554761	-0.10293	-0.433857
Q9DCL9	Multifunctional protein ADE2	Paics		-0.366116		0.313826	-0.394202	-1.01797
P23780	Beta-galactosidase	Glb1		-0.367755		0.177216	-0.484247	-0.796235
Q02788	Collagen alpha-2(VI) chain	Col6a2		-0.368369		-0.157576	-0.348133	-0.599396
Q99K41	EMILIN-1	Emilin1		-0.3712		-0.659791	-0.324816	-0.128992
Q60715	Prolyl 4-hydroxylase subunit alpha-1	P4ha1		-0.371425		-0.431832	-0.164238	-0.518205
Q9Z1E4	Glycogen [starch] synthase, muscle	Gys1		-0.373123		-0.209478	-0.162864	-0.747027
Q8QZY1	Eukaryotic translation initiation factor 3 subunit L	Eif3l		-0.377816		-0.314445	-0.437486	-0.381517
Q91VR2	ATP synthase subunit gamma, mitochondrial	Atp5c1		-0.379958		-0.0203843	-0.305129	-0.814362
Q61768	Kinesin-1 heavy chain	Kif5b		-0.380128		0.194465	-0.454565	-0.880285
P70404	Isocitrate dehydrogenase [NAD] subunit gamma 1, mitochondrial	Idh3g		-0.380703		0.145743	-0.594138	-0.693714
P46471	26S protease regulatory subunit 7	Psmc2		-0.381073		-0.126077	-0.75251	-0.264634
O35857	Mitochondrial import inner membrane translocase subunit TIM44	Timm44		-0.382855		0.491391	-0.537738	-1.10222
Q8BWT1	3-ketoacyl-CoA thiolase, mitochondrial	Acaa2		-0.383654		0.726744	-0.496509	-1.3812
Q9QZD8	Mitochondrial dicarboxylate carrier	Slc25a10		-0.386904		-0.0386286	-0.321658	-0.800425
P42125	Enoyl-CoA delta isomerase 1, mitochondrial	Eci1		-0.386945		-0.081568	-0.421844	-0.657423
Q8VE19	WD repeat-containing protein mio	Mios		-0.388535		-0.5205	-0.128677	-0.516429
Q91ZJ5	UTP--glucose-1-phosphate uridylyltransferase	Ugp2		-0.388563		0.575603	-0.447544	-1.29375
P28660	Nck-associated protein 1	Nckap1		-0.390402		0.0716254	-0.390737	-0.852094
Q91V92	ATP-citrate synthase	Acly		-0.390725		0.458382	-0.540799	-1.08976
Q8K2B3	Succinate dehydrogenase [ubiquinone] flavoprotein subunit, mitochondrial	Sdha		-0.392878		0.713872	-0.683043	-1.20946
Q8VEM8	Phosphate carrier protein, mitochondrial	Slc25a3		-0.395826		-0.265241	-0.104853	-0.817384
Q9CZD3	Glycine--tRNA ligase	Gars		-0.396812		0.0842003	-0.601956	-0.672681
Q8CI94	Glycogen phosphorylase, brain form	Pygb		-0.39883		-0.0862776	-0.1955	-0.914711
Q99LC5	Electron transfer flavoprotein subunit alpha, mitochondrial	Etfa		-0.400965		0.25181	-0.546941	-0.907766
Q8CHP8	Phosphoglycolate phosphatase	Pgp		-0.404688		0.240131	-0.661114	-0.793082
Q9JHI5	Isovaleryl-CoA dehydrogenase, mitochondrial	Ivd		-0.406843		0.856707	-0.910312	-1.16692
Q99K70	Ras-related GTP-binding protein C	Rragc		-0.407263		0.247077	-0.581605	-0.88726
Q8CFI0	E3 ubiquitin-protein ligase NEDD4-like	Nedd4l		-0.407466		-0.0138585	-0.466516	-0.742024
Q06185	ATP synthase subunit e, mitochondrial	Atp5i		-0.408441		-0.288082	-0.132135	-0.805106
P45952	Medium-chain specific acyl-CoA dehydrogenase, mitochondrial	Acadm		-0.411531		0.201885	-0.507829	-0.928649
Q9DB77	Cytochrome b-c1 complex subunit 2, mitochondrial	Uqcrc2		-0.411849		0.374622	-0.591614	-1.01856
Q91VD9	NADH-ubiquinone oxidoreductase 75 kDa subunit, mitochondrial	Ndufs1		-0.413868		-0.322235	-0.244087	-0.675282
Q922B2	Aspartate--tRNA ligase, cytoplasmic	Dars		-0.416183		-0.0933095	-0.474071	-0.681168
Q8BMJ2	Leucine--tRNA ligase, cytoplasmic	Lars		-0.417161		-0.337886	-0.366466	-0.54713
P60122	RuvB-like 1	Ruvbl1		-0.418447		-0.102357	-0.443242	-0.709741
P50136	2-oxoisovalerate dehydrogenase subunit alpha, mitochondrial	Bckdha		-0.418458		0.133958	-0.385055	-1.00428
Q61739	Integrin alpha-6	Itga6		-0.418581		-0.0706483	-0.166859	-1.01824
Q91WK2	Eukaryotic translation initiation factor 3 subunit H	Eif3h		-0.419761		-0.201543	-0.647332	-0.410409
Q3TLP5	Enoyl-CoA hydratase domain-containing protein 2, mitochondrial	Echdc2		-0.421085		0.808261	-1.06912	-1.0024
Q8JZQ9	Eukaryotic translation initiation factor 3 subunit B	Eif3b		-0.421107		-0.324925	-0.440929	-0.497466
Q78PY7	Staphylococcal nuclease domain-containing protein 1	Snd1		-0.421794		0.131721	-0.634912	-0.762192
Q91VM5	RNA binding motif protein, X-linked-like-1	Rbmxl1		-0.42403		-1.91507	0.601031	0.0419438
P29758	Ornithine aminotransferase, mitochondrial	Oat		-0.425931		0.83293	-0.972251	-1.13847
Q9CZ13	Cytochrome b-c1 complex subunit 1, mitochondrial	Uqcrc1		-0.426141		0.334339	-0.63131	-0.981451
Q8R2Y2	Cell surface glycoprotein MUC18	Mcam		-0.42819		0.536252	-0.878958	-0.941863
Q9Z1D1	Eukaryotic translation initiation factor 3 subunit G	Eif3g		-0.428763		-0.238	-0.531365	-0.516925
P60710	Actin, cytoplasmic 1	Actb		-0.429688		-1.70266	0.335255	0.0783365
Q9R233	Tapasin	Tapbp		-0.436137		-0.272123	-0.384678	-0.651609
P70206	Plexin-A1	Plxna1		-0.440067		-0.156933	-0.273954	-0.889316
Q9DBZ5	Eukaryotic translation initiation factor 3 subunit K	Eif3k		-0.440231		-0.460946	-0.263975	-0.595773
Q9D6M3	Mitochondrial glutamate carrier 1	Slc25a22		-0.446875		-0.496488	-0.22781	-0.616326
Q66JS6	Eukaryotic translation initiation factor 3 subunit J-B	Eif3j2		-0.448359		0.0082	-0.872578	-0.4807
Q91ZE0	Trimethyllysine dioxygenase, mitochondrial	Tmlhe		-0.448645		-0.159799	-0.363735	-0.822401
Q8C2Q3	RNA-binding protein 14	Rbm14		-0.454189		-1.43968	0.127237	-0.0501289
Q9CQA3	Succinate dehydrogenase [ubiquinone] iron-sulfur subunit, mitochondrial	Sdhb		-0.459657		0.442545	-0.591592	-1.22992
Q8R3B1	1-phosphatidylinositol 4,5-bisphosphate phosphodiesterase delta-1	Plcd1		-0.459697		0.0909888	-0.461919	-1.00816
P23116	Eukaryotic translation initiation factor 3 subunit A	Eif3a		-0.460554		-0.452609	-0.399502	-0.529552
Q8R180	ERO1-like protein alpha	Ero1l		-0.461964		-0.0634242	-0.779422	-0.543047
P05064	Fructose-bisphosphate aldolase A	Aldoa		-0.47503		0.92136	-0.995448	-1.351
P01899	H-2 class I histocompatibility antigen, D-B alpha chain	H2-D1		-0.478291		0.654619	-0.872605	-1.21689
Q8R2U0	Nucleoporin SEH1	Seh1l		-0.479196		-0.531448	-0.204117	-0.702022
P06151	L-lactate dehydrogenase A chain	Ldha		-0.479601		0.539432	-0.848817	-1.12942
P60229	Eukaryotic translation initiation factor 3 subunit E	Eif3e		-0.484685		-0.281193	-0.592723	-0.580138
Q99JX4	Eukaryotic translation initiation factor 3 subunit M	Eif3m		-0.485056		-0.22754	-0.727165	-0.500463
P10833	Ras-related protein R-Ras	Rras		-0.490285		-0.474152	-0.444694	-0.552008
P56480	ATP synthase subunit beta, mitochondrial	Atp5b		-0.497875		0.0989585	-0.543993	-1.04859
Q9DCH4	Eukaryotic translation initiation factor 3 subunit F	Eif3f		-0.499209		-0.227321	-0.610676	-0.659631
P12382	ATP-dependent 6-phosphofructokinase, liver type	Pfkl		-0.511587		-0.201958	-0.484429	-0.848375
Q03265	ATP synthase subunit alpha, mitochondrial	Atp5a1		-0.512614		0.093425	-0.583809	-1.04746
P11087	Collagen alpha-1(I) chain	Col1a1		-0.519509		-0.176299	-0.582555	-0.799671
Q9WTI7	Unconventional myosin-Ic	Myo1c		-0.523731		-2.85069	0.605305	0.674189
P35486	Pyruvate dehydrogenase E1 component subunit alpha, somatic form, mitochondrial	Pdha1		-0.525828		-0.0940177	-0.409374	-1.07409
Q61081	Hsp90 co-chaperone Cdc37	Cdc37		-0.52886		-0.28539	-0.691989	-0.6092
Q8BR92	Paralemmin-2	Palm2		-0.537778		-0.463688	-0.820285	-0.329359
P35282	Ras-related protein Rab-21	Rab21		-0.547179		0.25084	-0.177555	-1.71482
Q8BVE3	V-type proton ATPase subunit H	Atp6v1h		-0.547273		-0.897705	-0.481022	-0.263092
O55003	BCL2/adenovirus E1B 19 kDa protein-interacting protein 3	Bnip3		-0.557223		-0.621577	-0.490172	-0.55992
O55131	Septin-7	Sept7		-0.559918		0.171719	-0.701201	-1.15027
Q811D0	Disks large homolog 1	Dlg1		-0.564239		-0.216585	-0.630818	-0.845313
Q3V1L4	Cytosolic purine 5-nucleotidase	Nt5c2		-0.569191		0.65306	-0.846636	-1.514
Q9CPW4	Actin-related protein 2/3 complex subunit 5	Arpc5		-0.569341		-2.14465	0.165558	0.271067
P63328	Serine/threonine-protein phosphatase 2B catalytic subunit alpha isoform	Ppp3ca		-0.572489		0.152897	-0.684202	-1.18616
P59326	YTH domain-containing family protein 1	Ythdf1		-0.575195		-1.39988	-0.290374	-0.0353278
P24547	Inosine-5-monophosphate dehydrogenase 2	Impdh2		-0.576658		-0.094187	-0.945638	-0.690149
O08709	Peroxiredoxin-6	Prdx6		-0.580126		-0.125667	-0.884248	-0.730464
O88207	Collagen alpha-1(V) chain	Col5a1		-0.609359		-0.546709	-0.173938	-1.10743
P30999	Catenin delta-1	Ctnnd1		-0.614091		-0.304576	-0.686383	-0.851313
P51174	Long-chain specific acyl-CoA dehydrogenase, mitochondrial	Acadl		-0.617688		-0.206862	-0.581044	-1.06516
P63094	Guanine nucleotide-binding protein G(s) subunit alpha isoforms short	Gnas		-0.618423		-0.0485465	-0.997578	-0.809145
Q9JM76	Actin-related protein 2/3 complex subunit 3	Arpc3		-0.625245		-2.40553	0.225398	0.304394
Q8K4L3	Supervillin	Svil		-0.630664		-2.13498	0.0855606	0.157432
Q8BH95	Enoyl-CoA hydratase, mitochondrial	Echs1		-0.635316		0.224658	-0.903117	-1.22749
Q6PHZ2	Calcium/calmodulin-dependent protein kinase type II subunit delta	Camk2d		-0.638413		-0.103131	-0.749451	-1.06266
Q8R1B4	Eukaryotic translation initiation factor 3 subunit C	Eif3c		-0.639801		-0.364218	-0.672934	-0.882252
P01897	H-2 class I histocompatibility antigen, L-D alpha chain	H2-L		-0.641058		0.3421	-1.00526	-1.26001
Q6R891	Neurabin-2	Ppp1r9b		-0.642938		-1.04094	-0.267913	-0.619958
Q62191	E3 ubiquitin-protein ligase TRIM21	Trim21		-0.656241		0.0625362	-1.80596	-0.225295
Q61592	Growth arrest-specific protein 6	Gas6		-0.658547		-0.943	-0.252449	-0.78019
P63260	Actin, cytoplasmic 2	Actg1		-0.660212		-2.31545	0.187768	0.147046
Q9Z2I9	Succinyl-CoA ligase [ADP-forming] subunit beta, mitochondrial	Sucla2		-0.663457		-0.38845	-0.671485	-0.930435
P59999	Actin-related protein 2/3 complex subunit 4	Arpc4		-0.666329		-2.45237	0.226755	0.226632
Q9D5V5	Cullin-5	Cul5		-0.702931		-1.37336	-0.366281	-0.369147
Q9WV32	Actin-related protein 2/3 complex subunit 1B	Arpc1b		-0.710282		-2.54364	0.176451	0.23634
Q61409	cGMP-inhibited 3,5-cyclic phosphodiesterase B	Pde3b		-0.71624		-0.49147	-0.482432	-1.17482
Q9CVB6	Actin-related protein 2/3 complex subunit 2	Arpc2		-0.717953		-2.62326	0.195474	0.273934
Q9D898	Actin-related protein 2/3 complex subunit 5-like protein	Arpc5l		-0.719368		-2.74072	0.29231	0.290307
Q9ERG0	LIM domain and actin-binding protein 1	Lima1		-0.722284		-1.74492	-0.169582	-0.252346
Q9R0Q6	Actin-related protein 2/3 complex subunit 1A	Arpc1a		-0.729826		-2.47891	0.202512	0.0869197
Q9Z2I8	Succinyl-CoA ligase [GDP-forming] subunit beta, mitochondrial	Suclg2		-0.752088		-0.447564	-0.846714	-0.961985
Q8BFZ3	Beta-actin-like protein 2	Actbl2		-0.757335		-2.50439	0.138552	0.0938305
Q3THS6	S-adenosylmethionine synthase isoform type-2	Mat2a		-0.798865		0.0996318	-1.16634	-1.32988
Q99JY9	Actin-related protein 3	Actr3		-0.863647		-2.60384	-0.0673492	0.0802483
P46735	Unconventional myosin-Ib	Myo1b		-0.872251		-2.89765	0.183963	0.0969364
P61161	Actin-related protein 2	Actr2		-0.882208		-2.56807	-0.0738184	-0.00473979
P03991	H-2 class I histocompatibility antigen, K-W28 alpha chain	H2-K1		-0.912031		-0.589246	-0.943111	-1.20373
P13020	Gelsolin	Gsn		-0.993205		-2.67052	-0.287202	-0.0218923
Q9CR68	Cytochrome b-c1 complex subunit Rieske, mitochondrial	Uqcrfs1		-1.00603		-0.472509	-0.993379	-1.5522
P39061	Collagen alpha-1(XVIII) chain	Col18a1		-1.02031		-0.866989	-1.61127	-0.582663
Q9R0X4	Acyl-coenzyme A thioesterase 9, mitochondrial	Acot9		-1.11314		-0.410639	-1.26243	-1.66635
Q9JMH9	Unconventional myosin-XVIIIa	Myo18a		-1.14631		-2.81502	-0.302226	-0.321676
Q5SYD0	Unconventional myosin-Id	Myo1d		-1.16785		-3.3451	-0.178926	0.0204844
Q9JHJ0	Tropomodulin-3	Tmod3		-1.6222		-4.13495	-0.422868	-0.308787
P55937	Golgin subfamily A member 3	Golga3		-1.65938		-0.0518776	-2.52691	-2.39935
P58137	Acyl-coenzyme A thioesterase 8	Acot8		-1.69484		0.28889	-2.93722	-2.4362
P52332	Tyrosine-protein kinase JAK1	Jak1		-1.96835		-4.05089	-0.772579	-1.08158
Q91WK0	Leucine-rich repeat flightless-interacting protein 2	Lrrfip2		-2.14779		-2.10228	-2.32193	-2.01917
Q3V3R1	Monofunctional C1-tetrahydrofolate synthase, mitochondrial	Mthfd1l		-2.25163		-0.374187	-3.58946	-2.79126
Q3UZ39	Leucine-rich repeat flightless-interacting protein 1	Lrrfip1		-2.27842		-2.92117	-1.9554	-1.9587
Q9Z2B5	Eukaryotic translation initiation factor 2-alpha kinase 3	Eif2ak3		-2.48239		-2.63936	-2.06921	-2.7386
B2RRE7	OTU domain-containing protein 4	Otud4		-2.51493		-0.969763	-4.3829	-2.19212
Q9JJ28	Protein flightless-1 homolog	Flii		-2.71602		-4.01669	-2.13315	-1.99821
Q7TSE6	Serine/threonine-protein kinase 38-like	Stk38l		-2.82307		-3.40764	-2.85799	-2.20357
Q8VI63	MOB kinase activator 2	Mob2		-2.89302		-2.92917	-2.93932	-2.81056
Q5SSH7	Zinc finger ZZ-type and EF-hand domain-containing protein 1	Zzef1		-2.9061		-0.0183519	-5.09438	-3.60558
Q8BGD9	Eukaryotic translation initiation factor 4B	Eif4b		-3.10108		-1.10998	-3.58935	-4.60391
Q91VJ4	Serine/threonine-protein kinase 38	Stk38		-3.62216		-3.77867	-3.82357	-3.26424
