# Supplementary material for: Adipose MDM2 regulates systemic insulin sensitivity
Source: Sci Rep. 2021 Nov 8;11:21839. doi: 10.1038/s41598-021-01240-3 (PMC8575914; doi:10.1038/s41598-021-01240-3)
Supplement: Supplementary file 3 — Supplementary Information 3. [file 41598_2021_1240_MOESM3_ESM.xlsx]

## Sheet: Sheet1
Protein ID	Protein name	Gene name		aMORC2/IgG_Regular	aMORC2/IgG_RIME		Average siMdm2/siGFP
Q69ZX6	MORC family CW-type zinc finger protein 2A	Morc2a		3.85489	2.48821		-0.894107
P53395	Lipoamide acyltransferase component of branched-chain alpha-keto acid dehydrogenase complex, mitochondrial	Dbt		3.12373	1.84956		-0.106708
Q91YM4	Protein TBRG4	Tbrg4		2.56108	1.92858		-0.17967
Q91ZP3	Phosphatidate phosphatase LPIN1	Lpin1		2.50037	1.58097		-0.226637
Q6P3A8	2-oxoisovalerate dehydrogenase subunit beta, mitochondrial	Bckdhb		2.1737	0.548634		-0.0958435
P20108	Thioredoxin-dependent peroxide reductase, mitochondrial	Prdx3		1.83819	0.420402		0.332278
P50136	2-oxoisovalerate dehydrogenase subunit alpha, mitochondrial	Bckdha		1.74769	0.567059		-0.169161
Q9JLQ0	CD2-associated protein	Cd2ap		1.54424	1.13218		-0.394126
Q91W90	Thioredoxin domain-containing protein 5	Txndc5		1.42347	-0.0191412		0.177025
Q8JZQ2	AFG3-like protein 2	Afg3l2		1.36949	0.898634		1.05238
Q9QYR6	Microtubule-associated protein 1A	Map1a		1.00216	0.0136409		-0.46546
Q61532	Mitogen-activated protein kinase 6	Mapk6		0.886589	0.114234		-0.574272
P08113	Endoplasmin	Hsp90b1		0.841087	0.0408223		-0.108441
Q99JB2	Stomatin-like protein 2, mitochondrial	Stoml2		0.825216	1.78785		0.256588
P39061	Collagen alpha-1(XVIII) chain	Col18a1		0.819505	0.308128		-0.529541
P59325	Eukaryotic translation initiation factor 5	Eif5		0.800165	0.0380147		-0.690312
P43276	Histone H1.5	Hist1h1b		0.787516	-1.04154		-0.297422
P10922	Histone H1.0	H1f0		0.745711	-1.05604		-0.267088
P51125	Calpastatin	Cast		0.726657	-0.673808		0.364965
Q6ZPZ3	Zinc finger CCCH domain-containing protein 4	Zc3h4		0.720454	0.1145		-0.433039
P43277	Histone H1.3	Hist1h1d		0.71914	-1.05113		-0.382871
O88874	Cyclin-K	Ccnk		0.689389	0.205643		-0.496519
Q6NV83	U2 snRNP-associated SURP motif-containing protein	U2surp		0.662205	-0.0776042		-0.318596
Q7TMY8	E3 ubiquitin-protein ligase HUWE1	Huwe1		0.660472	0.0494913		-0.0408456
P47915	60S ribosomal protein L29	Rpl29		0.659285	-0.098691		-0.079539
P03991	H-2 class I histocompatibility antigen, K-W28 alpha chain	H2-K1		0.649937	-0.0316659		1.83827
Q9D8B3	Charged multivesicular body protein 4b	Chmp4b		0.648926	-0.141923		0.319629
Q8CGF7	Transcription elongation regulator 1	Tcerg1		0.647545	-0.238255		-0.0916482
P09405	Nucleolin	Ncl		0.641638	-2.49257		0.123004
Q9D0K2	Succinyl-CoA:3-ketoacid coenzyme A transferase 1, mitochondrial	Oxct1		0.638954	-0.132357		-0.104581
Q6DFW4	Nucleolar protein 58	Nop58		0.618896	-2.97608		-0.0693913
Q9QZQ8	Core histone macro-H2A.1	H2afy		0.608052	-0.321676		-0.349649
O08749	Dihydrolipoyl dehydrogenase, mitochondrial	Dld		0.603881	0.107822		-0.211632
P39447	Tight junction protein ZO-1	Tjp1		0.603597	0.581014		0.436748
P28658	Ataxin-10	Atxn10		0.603502	-0.0234897		-0.617997
Q8VH51	RNA-binding protein 39	Rbm39		0.59846	-0.102217		-0.291318
Q8QZY9	Splicing factor 3B subunit 4	Sf3b4		0.595122	-0.147857		0.0431135
Q99MR6	Serrate RNA effector molecule homolog	Srrt		0.587845	0.0668125		0.0900811																				Complement C3d fragment	Complement C3f fragment	Complement C3c alpha chain fragment 2
Q6NZN0	RNA-binding protein 26	Rbm26		0.581399	-0.13584		-0.115113
P62878	E3 ubiquitin-protein ligase RBX1	Rbx1		0.578794	0.00230651		-0.358417
Q5SSZ5	Tensin-3	Tns3		0.571725	-0.292352		0.357327
Q8BIQ5	Cleavage stimulation factor subunit 2	Cstf2		0.567448	-0.0230792		0.0246034
Q9CQ48	NudC domain-containing protein 2	Nudcd2		0.561204	-0.450676		-0.210129
P06151	L-lactate dehydrogenase A chain	Ldha		0.56003	0.109294		-0.739047
Q91VH2	Sorting nexin-9	Snx9		0.546462	0.532566		-0.169599
Q9D8E6	60S ribosomal protein L4	Rpl4		0.541812	-0.113879		-0.170167
Q9ESX5	H/ACA ribonucleoprotein complex subunit 4	Dkc1		0.53446	-1.93214		-0.192027
O09106	Histone deacetylase 1	Hdac1		0.529171	0.00345838		-0.44972
Q8BTI8	Serine/arginine repetitive matrix protein 2	Srrm2		0.52677	-0.0821329		-0.33398
P14148	60S ribosomal protein L7	Rpl7		0.524665	-0.0487852		-0.189499
P59708	Splicing factor 3B subunit 6	Sf3b6		0.522859	0.111432		-0.331445
Q9JLB0	MAGUK p55 subfamily member 6	Mpp6		0.519341	0.499068		-0.445372
P23949	Zinc finger protein 36, C3H1 type-like 2	Zfp36l2		0.515813	0.20389		0.0773797
P19253	60S ribosomal protein L13a	Rpl13a		0.512277	-0.0121407		-0.176878
Q8R3Q0	Store-operated calcium entry-associated regulatory factor	Saraf		0.512176	0.210139		0.979513
P35569	Insulin receptor substrate 1	Irs1		0.50518	0.59579		0.0406821
P59326	YTH domain-containing family protein 1	Ythdf1		0.501923	-0.0896511		0.0612094
Q9WV34	MAGUK p55 subfamily member 2	Mpp2		0.499068	0.519341		-0.445372
Q3THW5	Histone H2A.V	H2afv		0.496718	-0.408933		-0.441713
Q3U1J4	DNA damage-binding protein 1	Ddb1		0.492315	0.00920381		-0.0807972
O35344	Importin subunit alpha-4	Kpna3		0.483261	0.157044		-0.261716
P51174	Long-chain specific acyl-CoA dehydrogenase, mitochondrial	Acadl		0.480575	-0.0969		-0.00642707
Q8BFQ4	WD repeat-containing protein 82	Wdr82		0.479851	0.191942		-0.299134
P15864	Histone H1.2	Hist1h1c		0.475292	-1.07808		-0.436617
Q8BX70	Vacuolar protein sorting-associated protein 13C	Vps13c		0.474774	-0.20219		-1.15586
P63323	40S ribosomal protein S12	Rps12		0.471968	0.0271541		-0.100476
Q9D6Z1	Nucleolar protein 56	Nop56		0.471239	-3.2918		-0.23675
Q91WK2	Eukaryotic translation initiation factor 3 subunit H	Eif3h		0.465818	0.105946		-0.157206
O88685	26S protease regulatory subunit 6A	Psmc3		0.465295	-0.0680145		-0.273413
Q99P87	Resistin	Retn		0.461214	-0.0818427		-0.796586
Q3V1L4	Cytosolic purine 5-nucleotidase	Nt5c2		0.461109	0.0323829		0.0418037
P32020	Non-specific lipid-transfer protein	Scp2		0.459222	-0.101691		-0.137481
P14869	60S acidic ribosomal protein P0	Rplp0		0.455229	0.0973411		0.00108882
P47962	60S ribosomal protein L5	Rpl5		0.45386	-0.000851479		-0.139927
Q9DCH4	Eukaryotic translation initiation factor 3 subunit F	Eif3f		0.453228	0.162468		-0.286146
Q8JZX4	Splicing factor 45	Rbm17		0.451752	-0.0332299		-0.331599
Q9D7N3	28S ribosomal protein S9, mitochondrial	Mrps9		0.451013	0.0422241		0.0129619
P27048	Small nuclear ribonucleoprotein-associated protein B	Snrpb		0.450169	0.0963968		-0.146332
P42227	Signal transducer and activator of transcription 3	Stat3		0.447209	0.0139266		0.185613
Q8QZY1	Eukaryotic translation initiation factor 3 subunit L	Eif3l		0.443182	0.15769		-0.144114
Q60715	Prolyl 4-hydroxylase subunit alpha-1	P4ha1		0.439889	0.289008		-0.291036
Q9Z204	Heterogeneous nuclear ribonucleoproteins C1/C2	Hnrnpc		0.438186	-0.027925		-0.675927
P70398	Probable ubiquitin carboxyl-terminal hydrolase FAF-X	Usp9x		0.433387	0.0416635		-0.112007
P62317	Small nuclear ribonucleoprotein Sm D2	Snrpd2		0.427606	0.126841		-0.132001
Q8CGP6	Histone H2A type 1-H	Hist1h2ah		0.424815	-0.32619		-0.267844
Q9D554	Splicing factor 3A subunit 3	Sf3a3		0.42191	-0.00743459		-0.223694
Q9Z277	Tyrosine-protein kinase BAZ1B	Baz1b		0.41511	-0.668983		-0.304033
Q922R8	Protein disulfide-isomerase A6	Pdia6		0.411535	0.392867		-0.266932
P60122	RuvB-like 1	Ruvbl1		0.410341	0.0807941		-0.34495
Q8R081	Heterogeneous nuclear ribonucleoprotein L	Hnrnpl		0.408929	0.327457		-0.481666
P62746	Rho-related GTP-binding protein RhoB	Rhob		0.408603	-0.285003		0.0693035
Q6PE01	U5 small nuclear ribonucleoprotein 40 kDa protein	Snrnp40		0.407298	0.0057592		-0.435788
Q9CQF9	Prenylcysteine oxidase	Pcyox1		0.405775	-0.172344		-0.341363
P47955	60S acidic ribosomal protein P1	Rplp1		0.404794	-0.258615		-0.0627309
Q921F2	TAR DNA-binding protein 43	Tardbp		0.403486	0.0308304		-0.376835
Q9ERU9	E3 SUMO-protein ligase RanBP2	Ranbp2		0.399663	-0.395113		-0.291989
Q99LI7	Cleavage stimulation factor subunit 3	Cstf3		0.397474	0.176067		-0.490365
P62320	Small nuclear ribonucleoprotein Sm D3	Snrpd3		0.397474	0.0962619		-0.174393
P62309	Small nuclear ribonucleoprotein G	Snrpg		0.397036	0.0110662		-0.235212
P47963	60S ribosomal protein L13	Rpl13		0.396927	-0.0520422		-0.124157
Q62203	Splicing factor 3A subunit 2	Sf3a2		0.395502	-0.0515936		-0.138958
P20029	78 kDa glucose-regulated protein	Hspa5		0.394075	-0.109514		-0.186541
P11152	Lipoprotein lipase	Lpl		0.388575	-1.14739		-0.793382
P46935	E3 ubiquitin-protein ligase NEDD4	Nedd4		0.388245	0.276556		-0.415557
P14733	Lamin-B1	Lmnb1		0.388245	-2.57587		-0.249874
Q01320	DNA topoisomerase 2-alpha	Top2a		0.386038	-0.747705		-0.781293
Q9D1A2	Cytosolic non-specific dipeptidase	Cndp2		0.385044	-0.123324		-0.16217
P61222	ATP-binding cassette sub-family E member 1	Abce1		0.383608	-0.0120389		-0.202672
Q9Z130	Heterogeneous nuclear ribonucleoprotein D-like	Hnrnpdl		0.383497	0.166587		-0.446679
Q9CQI7	U2 small nuclear ribonucleoprotein B	Snrpb2		0.380729	0.0949116		-0.302671
Q8R180	ERO1-like protein alpha	Ero1l		0.380619	0.0558898		-0.53483
Q62418	Drebrin-like protein	Dbnl		0.378734	-0.279511		0.137254
Q64523	Histone H2A type 2-C	Hist2h2ac		0.37629	-0.303614		-0.275035
Q9QZD9	Eukaryotic translation initiation factor 3 subunit I	Eif3i		0.375957	0.0666747		-0.215974
P11531	Dystrophin	Dmd		0.375846	-0.0753984		-0.388289
P97372	Proteasome activator complex subunit 2	Psme2		0.374956	0.302524		0.124659
P62889	60S ribosomal protein L30	Rpl30		0.374622	0.0496307		-0.0133124
O70194	Eukaryotic translation initiation factor 3 subunit D	Eif3d		0.371838	0.108625		-0.0119443
P84099	60S ribosomal protein L19	Rpl19		0.371726	0.00518438		-0.18968
Q8CH18	Cell division cycle and apoptosis regulator protein 1	Ccar1		0.371615	0.125783		-0.222532
Q9WVC3	Caveolin-2	Cav2		0.370053	0.197991		-0.401349
P13516	Acyl-CoA desaturase 1	Scd1		0.369383	-0.182148		-0.868134
P47911	60S ribosomal protein L6	Rpl6		0.368713	-0.0621886		-0.191253
Q8K4Z5	Splicing factor 3A subunit 1	Sf3a1		0.368154	-0.0799507		-0.222911
Q9JKX6	ADP-sugar pyrophosphatase	Nudt5		0.364236	0.0563061		0.0411659
Q9CR57	60S ribosomal protein L14	Rpl14		0.363339	-0.0385545		-0.217474
Q8BNE1	TRPM8 channel-associated factor 1	Tcaf1		0.359971	0.259664		-1.11385
P53026	60S ribosomal protein L10a	Rpl10a		0.359184	-0.0135235		-0.0189584
Q99JX4	Eukaryotic translation initiation factor 3 subunit M	Eif3m		0.358509	0.205393		-0.198841
P62806	Histone H4	Hist1h4a		0.349365	0.12499		-0.313513
Q3TEA8	Heterochromatin protein 1-binding protein 3	Hp1bp3		0.348006	-0.755113		-0.135554
Q9CY66	H/ACA ribonucleoprotein complex subunit 1	Gar1		0.347779	-0.73238		-0.0330159
Q8BKI2	Trinucleotide repeat-containing gene 6B protein	Tnrc6b		0.346985	0.390227		-0.670429
P30999	Catenin delta-1	Ctnnd1		0.346418	0.413919		0.186843
Q6PDQ2	Chromodomain-helicase-DNA-binding protein 4	Chd4		0.345623	-0.119244		-0.475345
P12970	60S ribosomal protein L7a	Rpl7a		0.343123	-0.0511749		-0.12904
Q8R2U0	Nucleoporin SEH1	Seh1l		0.3421	0.0405417		-0.397657
P62315	Small nuclear ribonucleoprotein Sm D1	Snrpd1		0.339594	0.0880058		-0.163219
P35550	rRNA 2-O-methyltransferase fibrillarin	Fbl		0.33948	-1.78116		-0.27201
Q9Z1D1	Eukaryotic translation initiation factor 3 subunit G	Eif3g		0.339137	0.00776951		-0.14405
B1AZI6	THO complex subunit 2	Thoc2		0.336626	-0.13242		-0.18079
P61982	14-3-3 protein gamma	Ywhag		0.336169	-0.151731		0.0599574
P99027	60S acidic ribosomal protein P2	Rplp2		0.332737	-0.00964047		-0.11573
P27659	60S ribosomal protein L3	Rpl3		0.331934	-0.040215		-0.162291
Q8CGP2	Histone H2B type 1-P	Hist1h2bp		0.330329	-0.346362		-0.322154
Q60994	Adiponectin	Adipoq		0.328607	0.545277		-0.960862
Q01853	Transitional endoplasmic reticulum ATPase	Vcp		0.328377	-0.0660347		-0.263109
Q9D1R9	60S ribosomal protein L34	Rpl34		0.328377	-0.0762651		-0.133614
P83882	60S ribosomal protein L36a	Rpl36a		0.326997	-0.0442111		-0.0671829
P40142	Transketolase	Tkt		0.325732	-0.241594		-0.374206
P01027	Complement C3	C3		0.324695	-0.311703		-0.603534
Q91W39	Nuclear receptor coactivator 5	Ncoa5		0.323428	-0.00618794		-0.299436
Q9D958	Signal peptidase complex subunit 1	Spcs1		0.321813	-0.140937		-0.221648
Q3TWW8	Serine/arginine-rich splicing factor 6	Srsf6		0.321004	-0.0711029		-0.529073
Q8BVE3	V-type proton ATPase subunit H	Atp6v1h		0.320658	0.0332292		-0.0945952
Q99NB9	Splicing factor 3B subunit 1	Sf3b1		0.320542	0.10017		-0.455356
O88967	ATP-dependent zinc metalloprotease YME1L1	Yme1l1		0.317304	-1.12872		0.340106
P62307	Small nuclear ribonucleoprotein F	Snrpf		0.316378	0.128425		-0.171303
P60229	Eukaryotic translation initiation factor 3 subunit E	Eif3e		0.315798	0.0947765		-0.276782
O09167	60S ribosomal protein L21	Rpl21		0.314755	-0.0553964		-0.0832406
Q99J99	3-mercaptopyruvate sulfurtransferase	Mpst		0.313594	-0.632562		-0.0953425
P62334	26S protease regulatory subunit 10B	Psmc6		0.312665	-0.0920018		-0.150041
Q99N87	28S ribosomal protein S5, mitochondrial	Mrps5		0.311503	0.0367495		-0.185072
P97807	Fumarate hydratase, mitochondrial	Fh		0.310456	-0.0119225		-0.108176
Q9D2R8	28S ribosomal protein S33, mitochondrial	Mrps33		0.309409	-0.0784875		-0.000562761
P80314	T-complex protein 1 subunit beta	Cct2		0.309293	0.0117819		-0.512915
P63276	40S ribosomal protein S17	Rps17		0.308594	0.065848		0.0438414
Q8K297	Procollagen galactosyltransferase 1	Colgalt1		0.307662	0.549127		-0.401559
Q9D1M0	Protein SEC13 homolog	Sec13		0.306496	-0.004378		-0.157954
O35855	Branched-chain-amino-acid aminotransferase, mitochondrial	Bcat2		0.304628	-0.152003		-0.115644
Q8BJZ4	28S ribosomal protein S35, mitochondrial	Mrps35		0.302524	0.255682		-0.193272
Q9EPC1	Alpha-parvin	Parva		0.301822	0.331591		0.0676387
P35980	60S ribosomal protein L18	Rpl18		0.301354	-0.138156		-0.193882
Q9DBR0	A-kinase anchor protein 8	Akap8		0.299714	0.140386		-0.427333
Q62376	U1 small nuclear ribonucleoprotein 70 kDa	Snrnp70		0.299714	-0.0484719		-0.0554863
Q8VD12	Zinc finger protein 385A	Znf385a		0.299596	0.231432		-0.192035
P38647	Stress-70 protein, mitochondrial	Hspa9		0.298893	-0.213688		0.256044
P63073	Eukaryotic translation initiation factor 4E	Eif4e		0.298424	1.46174		-0.182164
P40124	Adenylyl cyclase-associated protein 1	Cap1		0.297954	0.248413		-0.27425
P49717	DNA replication licensing factor MCM4	Mcm4		0.297485	-0.571922		-0.408273
P84228	Histone H3.2	Hist1h3b		0.295488	-0.0343081		-0.363735
P57784	U2 small nuclear ribonucleoprotein A	Snrpa1		0.295488	-0.124786		-0.244574
Q8BYK6	YTH domain-containing family protein 3	Ythdf3		0.294547	0.0533895		-0.0562587
Q8BXZ1	Protein disulfide-isomerase TMX3	Tmx3		0.294312	-0.566763		-0.0306487
Q99KP6	Pre-mRNA-processing factor 19	Prpf19		0.293724	-0.0346775		-0.459596
Q9QYH6	Melanoma-associated antigen D1	Maged1		0.293253	-0.0258525		-0.291901
Q9DBC7	cAMP-dependent protein kinase type I-alpha regulatory subunit	Prkar1a		0.289598	-0.0615411		-0.269495
P41105	60S ribosomal protein L28	Rpl28		0.289126	-0.0301478		-0.12904
O54833	Casein kinase II subunit alpha	Csnk2a2		0.289008	0.121944		-0.14705
Q60972	Histone-binding protein RBBP4	Rbbp4		0.287472	0.0654344		-0.358103
Q6NWW9	Fibronectin type III domain-containing protein 3B	Fndc3b		0.287118	0.0318186		-0.220463
P47964	60S ribosomal protein L36	Rpl36		0.28629	-0.0153742		-0.0361412
Q9JIX8	Apoptotic chromatin condensation inducer in the nucleus	Acin1		0.286053	-0.0768737		-0.399255
P49817	Caveolin-1	Cav1		0.285225	0.0899048		-0.445549
Q9CQV8	14-3-3 protein beta/alpha	Ywhab		0.284988	-0.0971315		-0.277893
Q61081	Hsp90 co-chaperone Cdc37	Cdc37		0.28404	0.259423		-0.489139
Q8C570	mRNA export factor	Rae1		0.283092	-0.538325		0.0973344
P62754	40S ribosomal protein S6	Rps6		0.282736	0.0253123		-0.0170593																				Histone H2B type 2-E	Histone H2B type 1-A
O88844	Isocitrate dehydrogenase [NADP] cytoplasmic	Idh1		0.282025	-0.0471894		-0.523898
O35343	Importin subunit alpha-3	Kpna4		0.281431	0.157044		-0.087741
Q569Z5	Probable ATP-dependent RNA helicase DDX46	Ddx46		0.281312	-0.147857		-0.249522
Q6IRU2	Tropomyosin alpha-4 chain	Tpm4		0.280006	0.468948		0.11929
P47738	Aldehyde dehydrogenase, mitochondrial	Aldh2		0.279768	-0.214542		-0.020238
P80317	T-complex protein 1 subunit zeta	Cct6a		0.279055	0.136716		-0.218372
P09103	Protein disulfide-isomerase	P4hb		0.279055	-0.157399		-0.161056
P05064	Fructose-bisphosphate aldolase A	Aldoa		0.278223	-0.157045		-0.755515
Q7M6Y3	Phosphatidylinositol-binding clathrin assembly protein	Picalm		0.276794	0.172872		0.120883
Q9QYB5	Gamma-adducin	Add3		0.275365	0.117828		-0.437359
Q9JHU4	Cytoplasmic dynein 1 heavy chain 1	Dync1h1		0.275126	0.0540844		-0.458208
Q80SY5	Pre-mRNA-splicing factor 38B	Prpf38b		0.274292	-0.225683		-0.458693
Q9WTI7	Unconventional myosin-Ic	Myo1c		0.273695	-0.0394142		-0.023563
P32067	Lupus La protein homolog	Ssb		0.273337	-0.313907		-0.312805
Q91YH5	Atlastin-3	Atl3		0.272501	-0.321531		-0.562996
Q64511	DNA topoisomerase 2-beta	Top2b		0.272382	-0.747705		-0.480458
Q99JX7	Nuclear RNA export factor 1	Nxf1		0.270947	-0.0400222		-0.303009
O35326	Serine/arginine-rich splicing factor 5	Srsf5		0.269632	-0.0785789		-0.0983202
Q9R0E2	Procollagen-lysine,2-oxoglutarate 5-dioxygenase 1	Plod1		0.268794	0.377957		-0.314329
Q9CY57	Chromatin target of PRMT1 protein	Chtop		0.268674	-0.0845632		-0.28951
Q60790	Ras GTPase-activating protein 3	Rasa3		0.265917	0.0893625		-0.255813
Q8BKT7	THO complex subunit 5 homolog	Thoc5		0.265677	-0.0595401		-0.233871
A2A432	Cullin-4B	Cul4b		0.263275	0.223917		-0.186861
Q7TMK9	Heterogeneous nuclear ribonucleoprotein Q	Syncrip		0.26123	-0.127022		-0.0124536
P13707	Glycerol-3-phosphate dehydrogenase [NAD(+)], cytoplasmic	Gpd1		0.260387	0.0200577		-0.686348
Q6PDG5	SWI/SNF complex subunit SMARCC2	Smarcc2		0.259423	0.0990932		-0.217399
P61514	60S ribosomal protein L37a	Rpl37a		0.258097	-0.000707108		-0.0433708
O35887	Calumenin	Calu		0.257735	-0.0623392		-0.165418
Q9ER88	28S ribosomal protein S29, mitochondrial	Dap3		0.257373	-0.252552		0.0339198
Q99KV1	DnaJ homolog subfamily B member 11	Dnajb11		0.257252	-0.116974		-0.0898353
Q9Z1E4	Glycogen [starch] synthase, muscle	Gys1		0.256165	-0.0417289		-0.103984
Q8BI84	Melanoma inhibitory activity protein 3	Mia3		0.25532	-0.189647		0.0752999
Q9CPR4	60S ribosomal protein L17	Rpl17		0.255078	0.00129789		-0.0574217
P14115	60S ribosomal protein L27a	Rpl27a		0.254715	-0.137965		-0.0625049
P13020	Gelsolin	Gsn		0.25411	-0.208944		-0.221615
Q9JLJ2	4-trimethylaminobutyraldehyde dehydrogenase	Aldh9a1		0.25411	-0.243916		-0.171921
P97863	Nuclear factor 1 B-type	Nfib		0.252416	-0.0919865		-0.330837
Q93092	Transaldolase	Taldo1		0.252295	-0.246241		-0.563145
Q7TNV0	Protein DEK	Dek		0.251931	-0.624799		-0.745587
Q9Z247	Peptidyl-prolyl cis-trans isomerase FKBP9	Fkbp9		0.249021	0.169925		-0.438395
P30412	Peptidyl-prolyl cis-trans isomerase C	Ppic		0.247806	-0.216418		-0.461601
Q05793	Basement membrane-specific heparan sulfate proteoglycan core protein	Hspg2		0.247442	-0.186246		-0.424155
P08121	Collagen alpha-1(III) chain	Col3a1		0.246834	0.304277		-0.740396
D3YXK2	Scaffold attachment factor B1	Safb		0.244644	0.0472592		-0.429634
Q8CGZ0	Calcium homeostasis endoplasmic reticulum protein	Cherp		0.2444	0.0676387		-0.0480169
P42932	T-complex protein 1 subunit theta	Cct8		0.243547	0.0306892		-0.261258
Q6A068	Cell division cycle 5-like protein	Cdc5l		0.242938	0.102053		-0.0463399
P52480	Pyruvate kinase PKM	Pkm		0.242206	0.0216219		-0.2227
Q8JZQ9	Eukaryotic translation initiation factor 3 subunit B	Eif3b		0.24184	0.095722		0.0130977
Q5EG47	5-AMP-activated protein kinase catalytic subunit alpha-1	Prkaa1		0.240131	-0.0398442		-0.00639809
Q8BP67	60S ribosomal protein L24	Rpl24		0.239887	0.0132121		-0.0403337
Q8BWT1	3-ketoacyl-CoA thiolase, mitochondrial	Acaa2		0.239031	0.10809		-0.203701
P16254	Signal recognition particle 14 kDa protein	Srp14		0.238909	-0.101722		-0.267705
Q9D0T1	NHP2-like protein 1	Nhp2l1		0.237931	-2.55665		-0.17749
Q08857	Platelet glycoprotein 4	Cd36		0.237808	-0.48072		-0.0998887
P47934	Carnitine O-acetyltransferase	Crat		0.237686	-0.738024		0.037565
Q9WUA3	ATP-dependent 6-phosphofructokinase, platelet type	Pfkp		0.236952	0.174918		-0.525631
Q7TNP2	Serine/threonine-protein phosphatase 2A 65 kDa regulatory subunit A beta isoform	Ppp2r1b		0.236462	0.229588		-0.156297
O08915	AH receptor-interacting protein	Aip		0.23634	-0.0760674		-0.136109
P97371	Proteasome activator complex subunit 1	Psme1		0.23585	-0.0602168		0.583375
Q3UYV9	Nuclear cap-binding protein subunit 1	Ncbp1		0.234624	0.0246034		-0.30179
Q9EQ20	Methylmalonate-semialdehyde dehydrogenase [acylating], mitochondrial	Aldh6a1		0.232661	-0.294526		-0.321009
Q3UEB3	Poly(U)-binding-splicing factor PUF60	Puf60		0.232047	-0.00559408		-0.163486
O35206	Collagen alpha-1(XV) chain	Col15a1		0.231924	0.707966		-0.98975
P99024	Tubulin beta-5 chain	Tubb5		0.231801	-0.182852		-0.211648
Q9R0H0	Peroxisomal acyl-coenzyme A oxidase 1	Acox1		0.231064	-0.101583		-0.220261
P0DP28	Troponin C, skeletal muscle	Tnnc2		0.230449	0.219091		-0.156643
Q6P4T2	U5 small nuclear ribonucleoprotein 200 kDa helicase	Snrnp200		0.228234	0.0590784		-0.399169
P50518	V-type proton ATPase subunit E 1	Atp6v1e1		0.227371	0.0959919		-0.241296
P62717	60S ribosomal protein L18a	Rpl18a		0.227125	-0.0830495		-0.148481
P62196	26S protease regulatory subunit 8	Psmc5		0.225768	-0.0706786		-0.128637
Q76MZ3	Serine/threonine-protein phosphatase 2A 65 kDa regulatory subunit A alpha isoform	Ppp2r1a		0.225152	0.105544		-0.0971315
Q9EQC5	N-terminal kinase-like protein	Scyl1		0.225152	0.141825		-0.0213577
Q9CXK9	RNA-binding protein 33	Rbm33		0.223917	0.372395		-0.211941
Q7TN98	Cytoplasmic polyadenylation element-binding protein 4	Cpeb4		0.22231	0.0230425		0.2986
Q9CQE3	28S ribosomal protein S17, mitochondrial	Mrps17		0.221692	0.0149266		-0.0171834
P62814	V-type proton ATPase subunit B, brain isoform	Atp6v1b2		0.221444	0.116764		-0.484086
P09055	Integrin beta-1	Itgb1		0.221444	0.747258		-0.350339
P62204	Calmodulin	Calm1		0.219091	0.230449		-0.156643
P62305	Small nuclear ribonucleoprotein E	Snrpe		0.217975	0.119423		-0.177776
Q5XJY5	Coatomer subunit delta	Arcn1		0.21661	0.0230425		0.0769284
P68372	Tubulin beta-4B chain	Tubb4b		0.216362	-0.126455		-0.262538
Q921G7	Electron transfer flavoprotein-ubiquinone oxidoreductase, mitochondrial	Etfdh		0.213378	-0.0636202		-0.165807
P62911	60S ribosomal protein L32	Rpl32		0.213378	-0.0315921		-0.0248981
Q7TN75	Retrotransposon-derived protein PEG10	Peg10		0.212632	0.016639		-0.697535
Q60668	Heterogeneous nuclear ribonucleoprotein D0	Hnrnpd		0.21176	0.0909888		-0.196145
P68040	Guanine nucleotide-binding protein subunit beta-2-like 1	Gnb2l1		0.210638	-0.0121117		-0.127534
P32921	Tryptophan--tRNA ligase, cytoplasmic	Wars		0.210264	0.0980152		-0.225472
Q9D2G2	Dihydrolipoyllysine-residue succinyltransferase component of 2-oxoglutarate dehydrogenase complex, mitochondrial	Dlst		0.208892	-0.0531344		-0.0695957
Q923B1	Lariat debranching enzyme	Dbr1		0.208767	0.266876		-0.200308
Q99020	Heterogeneous nuclear ribonucleoprotein A/B	Hnrnpab		0.208392	0.00518438		-0.366457
Q9JIK9	28S ribosomal protein S34, mitochondrial	Mrps34		0.208268	0.0662615		-0.188143
P08752	Guanine nucleotide-binding protein G(i) subunit alpha-2	Gnai2		0.207893	-0.105675		-0.0321969
Q8R1B4	Eukaryotic translation initiation factor 3 subunit C	Eif3c		0.206768	0.0886844		-0.000461736
Q9R0I7	YLP motif-containing protein 1	Ylpm1		0.206518	0.0377336		-0.635304
Q91ZW3	SWI/SNF-related matrix-associated actin-dependent regulator of chromatin subfamily A member 5	Smarca5		0.206268	-0.141382		-0.359027
Q8VE80	THO complex subunit 3	Thoc3		0.206018	-0.180054		-0.438014
Q9EST5	Acidic leucine-rich nuclear phosphoprotein 32 family member B	Anp32b		0.205768	-0.698693		-0.286894
Q8VDP4	Cell cycle and apoptosis regulator protein 2	Ccar2		0.205518	0.0691523		-0.417213
Q9CZD3	Glycine--tRNA ligase	Gars		0.205518	-0.0499646		-0.139832
P62259	14-3-3 protein epsilon	Ywhae		0.205393	-0.00743459		-0.125951
O35286	Pre-mRNA-splicing factor ATP-dependent RNA helicase DHX15	Dhx15		0.204892	-0.0879327		-0.219606
O54724	Polymerase I and transcript release factor	Ptrf		0.204391	0.0304067		-0.25373
Q9Z2I9	Succinyl-CoA ligase [ADP-forming] subunit beta, mitochondrial	Sucla2		0.20364	-0.123434		-0.0363039
P14211	Calreticulin	Calr		0.203264	-0.290021		0.230633
Q9DAW6	U4/U6 small nuclear ribonucleoprotein Prp4	Prpf4		0.202261	0.423309		-0.539174
Q7TNC4	Putative RNA-binding protein Luc7-like 2	Luc7l2		0.202261	-0.0672736		-0.104046
P28659	CUGBP Elav-like family member 1	Celf1		0.201885	-0.319928		-0.327303
P12367	cAMP-dependent protein kinase type II-alpha regulatory subunit	Prkar2a		0.200002	-0.123513		-0.265787
Q9DBZ5	Eukaryotic translation initiation factor 3 subunit K	Eif3k		0.198117	-0.0973012		0.124044
P83940	Transcription elongation factor B polypeptide 1	Tceb1		0.197991	0.196859		-0.444616
O08810	116 kDa U5 small nuclear ribonucleoprotein component	Eftud2		0.195726	-0.202456		-0.251865
Q91YT7	YTH domain-containing family protein 2	Ythdf2		0.195096	-0.0896511		-0.00398734
P01899	H-2 class I histocompatibility antigen, D-B alpha chain	H2-D1		0.194591	-0.0368662		2.15192
P63280	SUMO-conjugating enzyme UBC9	Ube2i		0.192573	-0.168463		-0.508578
Q8C0N2	Glycerol-3-phosphate acyltransferase 3	Agpat9		0.190804	-0.227337		-0.343458
Q9R1P4	Proteasome subunit alpha type-1	Psma1		0.190804	-0.169647		-0.246036
P24547	Inosine-5-monophosphate dehydrogenase 2	Impdh2		0.190552	-0.0615561		-0.522799
Q9JKP5	Muscleblind-like protein 1	Mbnl1		0.190299	-0.0234458		-0.270291
P62918	60S ribosomal protein L8	Rpl8		0.190172	-0.0140479		-0.177743
O35691	Pinin	Pnn		0.190046	-0.306466		-0.204965
P80315	T-complex protein 1 subunit delta	Cct4		0.188781	0.0532504		-0.191409
Q6GQT9	Nodal modulator 1	Nomo1		0.184979	-0.154731		0.000901403
O08756	3-hydroxyacyl-CoA dehydrogenase type-2	Hsd17b10		0.184979	-0.134002		0.0725449
Q9CX86	Heterogeneous nuclear ribonucleoprotein A0	Hnrnpa0		0.184471	0.0896338		-0.370527
Q02788	Collagen alpha-2(VI) chain	Col6a2		0.184344	0.158208		-0.466038
Q62448	Eukaryotic translation initiation factor 4 gamma 2	Eif4g2		0.183582	-0.211999		0.0917946
P35979	60S ribosomal protein L12	Rpl12		0.183455	-0.00147232		-0.0573166
Q9JIF0	Protein arginine N-methyltransferase 1	Prmt1		0.182947	0.0227584		-0.299649
Q812E0	Cytoplasmic polyadenylation element-binding protein 2	Cpeb2		0.182311	0.0230425		0.229834
P84091	AP-2 complex subunit mu	Ap2m1		0.181802	0.0851526		-0.145605
Q9WTX2	Interferon-inducible double-stranded RNA-dependent protein kinase activator A	Prkra		0.181548	0.114634		-0.279949
A2AQP0	Myosin-7B	Myh7b		0.181548	-0.028955		0.155361
O89079	Coatomer subunit epsilon	Cope		0.181293	0.231678		-0.13622
P61620	Protein transport protein Sec61 subunit alpha isoform 1	Sec61a1		0.181166	-0.0912947		-0.174499
Q64012	RNA-binding protein Raly	Raly		0.180912	0.00963388		-0.707324
Q9D0F3	Protein ERGIC-53	Lman1		0.18053	-0.135792		-0.429129
O35900	U6 snRNA-associated Sm-like protein LSm2	Lsm2		0.179766	-0.0812474		-0.160226
Q921Y0	MOB kinase activator 1A	Mob1a		0.178492	0.347325		-0.00578235
P16858	Glyceraldehyde-3-phosphate dehydrogenase	Gapdh		0.178237	0.112767		-0.410745
Q91ZJ5	UTP--glucose-1-phosphate uridylyltransferase	Ugp2		0.177216	0.247198		-0.402397
P62908	40S ribosomal protein S3	Rps3		0.176706	-0.0299415		0.0470078
Q9WU78	Programmed cell death 6-interacting protein	Pdcd6ip		0.176578	0.0126402		0.00593169
Q8C052	Microtubule-associated protein 1S	Map1s		0.176195	0.207268		0.224226
Q9Z188	Dual specificity tyrosine-phosphorylation-regulated kinase 1B	Dyrk1b		0.175684	0.178619		-0.0212991
Q921M3	Splicing factor 3B subunit 3	Sf3b3		0.175301	-0.0781219		-0.24313
O88653	Ragulator complex protein LAMTOR3	Lamtor3		0.173639	0.320889		-0.107477
Q9CXY6	Interleukin enhancer-binding factor 2	Ilf2		0.173255	-0.377463		-0.196632
P68254	14-3-3 protein theta	Ywhaq		0.173128	-0.184654		-0.240912
Q8VEK3	Heterogeneous nuclear ribonucleoprotein U	Hnrnpu		0.172744	-0.00511617		-0.365769
P97820	Mitogen-activated protein kinase kinase kinase kinase 4	Map4k4		0.172103	0.295135		-0.34045
P70318	Nucleolysin TIAR	Tial1		0.171463	0.170181		-0.403857
Q04750	DNA topoisomerase 1	Top1		0.171463	-0.0578421		-0.237379
P17918	Proliferating cell nuclear antigen	Pcna		0.170566	-0.0103378		-0.865372
Q3UMC0	Spermatogenesis-associated protein 5	Spata5		0.16954	-0.015418		-0.047659
O35945	Aldehyde dehydrogenase, cytosolic 1	Aldh1a7		0.16877	-0.108348		-0.702785
Q8R2G6	Coiled-coil domain-containing protein 80	Ccdc80		0.168642	-0.118304		-0.0632434
P62702	40S ribosomal protein S4, X isoform	Rps4x		0.167872	-0.00740554		-0.0464666
Q99KJ8	Dynactin subunit 2	Dctn2		0.166587	0.12499		-0.170605
Q6P1F6	Serine/threonine-protein phosphatase 2A 55 kDa regulatory subunit B alpha isoform	Ppp2r2a		0.166201	0.0482362		-0.42083
P23116	Eukaryotic translation initiation factor 3 subunit A	Eif3a		0.166073	0.0378742		-0.0485241
P46735	Unconventional myosin-Ib	Myo1b		0.165815	0.0647449		-0.190857
P63038	60 kDa heat shock protein, mitochondrial	Hspd1		0.16543	-0.0153742		0.192182
Q61753	D-3-phosphoglycerate dehydrogenase	Phgdh		0.165172	-0.137283		-0.34397
P25444	40S ribosomal protein S2	Rps2		0.165172	-0.0486211		0.0214655
Q91W59	RNA-binding motif, single-stranded-interacting protein 1	Rbms1		0.165172	-0.0783504		0.170675
Q61214	Dual specificity tyrosine-phosphorylation-regulated kinase 1A	Dyrk1a		0.1644	0.178619		0.0167744
Q9JHI5	Isovaleryl-CoA dehydrogenase, mitochondrial	Ivd		0.164014	-0.0776042		-0.213128
P61290	Proteasome activator complex subunit 3	Psme3		0.162983	0.32964		-0.375179
O89112	LanC-like protein 1	Lancl1		0.160533	0.0536674		-0.22543
Q9Z0U1	Tight junction protein ZO-2	Tjp2		0.157432	0.127897		-0.0870666
Q9ERF3	WD repeat-containing protein 61	Wdr61		0.156914	-0.197964		-0.478688
P35276	Ras-related protein Rab-3D	Rab3d		0.15562	-0.185245		-0.262201
P61979	Heterogeneous nuclear ribonucleoprotein K	Hnrnpk		0.154454	0.0913952		-0.168439
P70257	Nuclear factor 1 X-type	Nfix		0.154324	-0.159718		0.105879
Q91VJ2	Protein kinase C delta-binding protein	Prkcdbp		0.153546	0.141956		-0.040304
Q00PI9	Heterogeneous nuclear ribonucleoprotein U-like protein 2	Hnrnpul2		0.153287	-0.10684		-0.301764
Q3UPL0	Protein transport protein Sec31A	Sec31a		0.153287	-0.169404		0.0511284
Q6ZWY3	40S ribosomal protein S27-like	Rps27l		0.152638	-0.0278809		0.0253761
Q60749	KH domain-containing, RNA-binding, signal transduction-associated protein 1	Khdrbs1		0.152378	0.275365		-0.222321
Q62189	U1 small nuclear ribonucleoprotein A	Snrpa		0.152118	0.0485151		-0.191829
Q8BIJ6	Isoleucine--tRNA ligase, mitochondrial	Iars2		0.151859	0.161436		-0.0739171
P80313	T-complex protein 1 subunit eta	Cct7		0.151729	0.0903115		-0.231752
Q9D0M5	Dynein light chain 2, cytoplasmic	Dynll2		0.151729	-0.15327		0.159758
Q60598	Src substrate cortactin	Cttn		0.15082	0.308128		0.0491428
Q9CZX8	40S ribosomal protein S19	Rps19		0.15082	0.128953		0.152443
Q8CJG0	Protein argonaute-2	Ago2		0.14952	0.265317		-0.278286
P63168	Dynein light chain 1, cytoplasmic	Dynll1		0.14952	-0.0604424		-0.0294629
P62082	40S ribosomal protein S7	Rps7		0.147176	0.073546		-0.00899433
Q8VC70	RNA-binding motif, single-stranded-interacting protein 2	Rbms2		0.146916	-0.358436		-0.0444268
P47758	Signal recognition particle receptor subunit beta	Srprb		0.146264	-0.388488		-0.122609
Q9QYS9	Protein quaking	Qki		0.146003	-0.0376805		-0.48345
P27612	Phospholipase A-2-activating protein	Plaa		0.146003	-0.023563		0.0146409
Q99JB8	Protein kinase C and casein kinase II substrate protein 3	Pacsin3		0.145873	-0.0429918		-0.189985
P63037	DnaJ homolog subfamily A member 1	Dnaja1		0.145612	-0.107679		0.0380147
P63017	Heat shock cognate 71 kDa protein	Hspa8		0.145351	-0.0530297		0.0136266
P61358	60S ribosomal protein L27	Rpl27		0.14483	-0.143325		-0.0920249
Q9D1D4	Transmembrane emp24 domain-containing protein 10	Tmed10		0.144046	-0.443791		0.101287
P06801	NADP-dependent malic enzyme	Me1		0.143916	-0.182737		-0.233049
Q922Q4	Pyrroline-5-carboxylate reductase 2	Pycr2		0.143785	-0.201941		0.107982
Q8K019	Bcl-2-associated transcription factor 1	Bclaf1		0.14274	0.222063		-0.116833
P31324	cAMP-dependent protein kinase type II-beta regulatory subunit	Prkar2b		0.141433	-0.123513		-0.356264
O35345	Importin subunit alpha-7	Kpna6		0.14104	-0.239771		0.0412009
P80316	T-complex protein 1 subunit epsilon	Cct5		0.138945	0.0313951		-0.116989
P50516	V-type proton ATPase catalytic subunit A	Atp6v1a		0.138945	0.0766959		-0.0779773
Q6NZJ6	Eukaryotic translation initiation factor 4 gamma 1	Eif4g1		0.138945	0.1121		-0.060796
P62880	Guanine nucleotide-binding protein G(I)/G(S)/G(T) subunit beta-2	Gnb2		0.138552	-0.0824689		-0.0320125
Q9DBJ1	Phosphoglycerate mutase 1	Pgam1		0.13829	-0.1435		-0.55055
Q8C854	Myelin expression factor 2	Myef2		0.138159	0.387363		-0.256511
Q99JF8	PC4 and SFRS1-interacting protein	Psip1		0.138159	-0.47285		-0.187699
Q9D3B1	Very-long-chain (3R)-3-hydroxyacyl-CoA dehydratase 2	Hacd2		0.137897	-0.369203		0.0269417
P60335	Poly(rC)-binding protein 1	Pcbp1		0.137504	0.0330882		-0.331627
Q8R5C5	Beta-centractin	Actr1b		0.137372	0.12618		-0.0979882
Q9D883	Splicing factor U2AF 35 kDa subunit	U2af1		0.13711	0.168514		-0.238255
Q9D0L8	mRNA cap guanine-N7 methyltransferase	Rnmt		0.135798	0.0451634		-0.071641
P62245	40S ribosomal protein S15a	Rps15a		0.135009	0.0332292		0.0301242
Q99LC5	Electron transfer flavoprotein subunit alpha, mitochondrial	Etfa		0.133037	-0.237558		-0.117646
Q8BJ56	Patatin-like phospholipase domain-containing protein 2	Pnpla2		0.132906	-0.225498		0.068939
P97351	40S ribosomal protein S3a	Rps3a		0.132379	0.0437644		0.0358561
E9Q555	E3 ubiquitin-protein ligase RNF213	Rnf213		0.131985	0.00762616		2.18723
Q61187	Tumor susceptibility gene 101 protein	Tsg101		0.131853	0.224658		-0.58329
Q60737	Casein kinase II subunit alpha	Csnk2a1		0.131589	0.0970713		-0.309592
P63101	14-3-3 protein zeta/delta	Ywhaz		0.131194	-0.113239		0.00167976
Q7TN99	Cytoplasmic polyadenylation element-binding protein 3	Cpeb3		0.130404	0.0230425		0.186659
Q9Z0H4	CUGBP Elav-like family member 2	Celf2		0.129745	0.0199154		-0.346032
Q99KQ4	Nicotinamide phosphoribosyltransferase	Nampt		0.129349	-0.206728		-0.235475
Q8VE92	RNA-binding protein 4B	Rbm4b		0.128821	-0.19962		-0.00724607
Q9EP69	Phosphatidylinositide phosphatase SAC1	Sacm1l		0.128689	-0.683993		0.121347
P63325	40S ribosomal protein S10	Rps10		0.128557	-0.00489907		0.136585
Q9Z2U1	Proteasome subunit alpha type-5	Psma5		0.128293	-0.213571		-0.11688
P62242	40S ribosomal protein S8	Rps8		0.128161	0.0422241		-0.0773226
Q8BFR5	Elongation factor Tu, mitochondrial	Tufm		0.127633	-0.168739		0.0597498
Q9JIK5	Nucleolar RNA helicase 2	Ddx21		0.127369	-1.76293		-0.352289
Q52KI8	Serine/arginine repetitive matrix protein 1	Srrm1		0.126973	-0.166179		-0.106809
Q9JLI8	Squamous cell carcinoma antigen recognized by T-cells 3	Sart3		0.126444	0.197362		-0.149633
O88492	Perilipin-4	Plin4		0.126312	-0.0784875		-0.444292
P62855	40S ribosomal protein S26	Rps26		0.126312	-0.044107		0.0024361
P61164	Alpha-centractin	Actr1a		0.12618	0.137372		-0.0979882
Q9CQ65	S-methyl-5-thioadenosine phosphorylase	Mtap		0.124857	-0.0197261		-0.183196
P62862	40S ribosomal protein S30	Fau		0.124593	-0.0903421		-0.106428
P62858	40S ribosomal protein S28	Rps28		0.124196	-0.162121		0.111091
P11983	T-complex protein 1 subunit alpha	Tcp1		0.124063	0.0304067		-0.218254
Q9QYC0	Alpha-adducin	Add1		0.123666	0.181421		-0.481294
Q9Z2U0	Proteasome subunit alpha type-7	Psma7		0.121944	-0.121659		-0.12195
P23198	Chromobox protein homolog 3	Cbx3		0.120485	-0.348207		-0.298695
P62900	60S ribosomal protein L31	Rpl31		0.120219	0.0313951		-0.0306413
P70303	CTP synthase 2	Ctps2		0.118626	0.0106367		-0.216501
Q8CGK3	Lon protease homolog, mitochondrial	Lonp1		0.118094	0.00331442		0.0485013
Q63918	Serum deprivation-response protein	Sdpr		0.116498	-0.0166141		-0.0614808
Q99LC2	Cleavage stimulation factor subunit 1	Cstf1		0.115699	0.0714881		-0.288294
O55234	Proteasome subunit beta type-5	Psmb5		0.115566	-0.77051		-0.334234
P17182	Alpha-enolase	Eno1		0.113167	0.0953169		-0.48921
P26369	Splicing factor U2AF 65 kDa subunit	U2af2		0.1129	0.123534		-0.173368
Q91ZE0	Trimethyllysine dioxygenase, mitochondrial	Tmlhe		0.112767	0.0352017		-0.218531
P17225	Polypyrimidine tract-binding protein 1	Ptbp1		0.1125	0.0610158		-0.0391547
Q9DBG6	Dolichyl-diphosphooligosaccharide--protein glycosyltransferase subunit 2	Rpn2		0.112366	0.0112093		0.0795044
P97310	DNA replication licensing factor MCM2	Mcm2		0.1121	-0.092294		-0.60865
O70589	Peripheral plasma membrane protein CASK	Cask		0.111833	0.461319		0.363922
P48024	Eukaryotic translation initiation factor 1	Eif1		0.111432	-0.157399		0.0275009
O08585	Clathrin light chain A	Clta		0.111432	-0.0703604		0.204516
Q8BTV2	Cleavage and polyadenylation specificity factor subunit 7	Cpsf7		0.109829	0.292075		-0.177653
P16045	Galectin-1	Lgals1		0.109561	-0.158961		-0.14626
Q01405	Protein transport protein Sec23A	Sec23a		0.109561	-0.000678201		0.027699
Q60597	2-oxoglutarate dehydrogenase, mitochondrial	Ogdh		0.109294	0.0528332		-0.0628364
Q9WVB0	RNA-binding protein with multiple splicing	Rbpms		0.108759	0.292546		-0.459705
Q9QZE5	Coatomer subunit gamma-1	Copg1		0.108625	-0.0443003		0.0488918
Q8BRF7	Sec1 family domain-containing protein 1	Scfd1		0.108491	-0.247251		0.092884
Q8BHD7	Polypyrimidine tract-binding protein 3	Ptbp3		0.108357	-0.0920172		-0.239353
P60710	Actin, cytoplasmic 1	Actb		0.108357	0.067501		0.0989585
Q8R3N6	THO complex subunit 1	Thoc1		0.107822	-0.125069		-0.175517
Q9CR51	V-type proton ATPase subunit G 1	Atp6v1g1		0.107018	-0.124802		-0.125683
Q5SF07	Insulin-like growth factor 2 mRNA-binding protein 2	Igf2bp2		0.106884	0.0270125		0.1131
P14206	40S ribosomal protein SA	Rpsa		0.106616	0.0192037		-0.167758
Q9JKB3	Y-box-binding protein 3	Ybx3		0.106348	0.0928839		0.0567569
Q9QYJ0	DnaJ homolog subfamily A member 2	Dnaja2		0.106214	0.00705191		-0.10379
P62843	40S ribosomal protein S15	Rps15		0.104202	0.0677764		0.130997
P62874	Guanine nucleotide-binding protein G(I)/G(S)/G(T) subunit beta-1	Gnb1		0.103531	-0.0824689		-0.00555061
P62267	40S ribosomal protein S23	Rps23		0.103531	-0.0865686		0.00497592
Q9Z108	Double-stranded RNA-binding protein Staufen homolog 1	Stau1		0.103531	-0.0386137		0.00594606
Q91VH6	Protein MEMO1	Memo1		0.103397	-0.0091903		-0.512349
Q99JR8	SWI/SNF-related matrix-associated actin-dependent regulator of chromatin subfamily D member 2	Smarcd2		0.102994	0.107956		-0.122295
P45952	Medium-chain specific acyl-CoA dehydrogenase, mitochondrial	Acadm		0.102188	-0.182835		0.0472941
Q9D9V3	Ethylmalonyl-CoA decarboxylase	Echdc1		0.100709	-0.53124		-0.617521
Q9ERG0	LIM domain and actin-binding protein 1	Lima1		0.100709	-0.118304		0.253336
P61327	Protein mago nashi homolog	Magoh		0.100574	-0.0479946		-0.0781448
Q91YE7	RNA-binding protein 5	Rbm5		0.100574	-0.0562061		-0.0372437
Q9QXA5	U6 snRNA-associated Sm-like protein LSm4	Lsm4		0.100036	0.0996318		-0.062633
P26443	Glutamate dehydrogenase 1, mitochondrial	Glud1		0.100036	-0.21083		0.0324676
Q9Z1N5	Spliceosome RNA helicase Ddx39b	Ddx39b		0.098689	-0.0448657		-0.287351
P35700	Peroxiredoxin-1	Prdx1		0.0985544	-0.0966223		-0.105745
Q9CYD3	Cartilage-associated protein	Crtap		0.0984196	0.436375		-0.389933
Q9WUQ2	Prolactin regulatory element-binding protein	Preb		0.0984196	-0.134841		0.017701
P08003	Protein disulfide-isomerase A4	Pdia4		0.0972062	-0.212367		-0.0560037
Q9Z315	U4/U6.U5 tri-snRNP-associated protein 1	Sart1		0.0972062	-0.444203		-0.000324643
O55142	60S ribosomal protein L35a	Rpl35a		0.0961269	-0.105008		-0.0957047
O08917	Flotillin-1	Flot1		0.095587	-0.0226981		-0.500238
P70290	55 kDa erythrocyte membrane protein	Mpp1		0.0950467	-0.132246		0.475241
P32233	Developmentally-regulated GTP-binding protein 1	Drg1		0.0949116	-0.232108		0.168514
P57746	V-type proton ATPase subunit D	Atp6v1d		0.0945064	-0.218044		0.17617
Q99K85	Phosphoserine aminotransferase	Psat1		0.0943712	-0.0508311		-0.54228
Q9DCN2	NADH-cytochrome b5 reductase 3	Cyb5r3		0.0943712	-0.555375		-0.456326
Q922V4	Pleiotropic regulator 1	Plrg1		0.0941009	0.00345838		-0.105636
P62830	60S ribosomal protein L23	Rpl23		0.0927488	-0.13076		0.0385064
Q9CPN8	Insulin-like growth factor 2 mRNA-binding protein 3	Igf2bp3		0.0927488	0.0238941		0.142348
Q9EQK5	Major vault protein	Mvp		0.0923428	-0.0367478		0.0988574
Q9DB43	Zinc finger protein-like 1	Zfpl1		0.0918014	-0.240282		0.16588
Q9QYF1	Retinol dehydrogenase 11	Rdh11		0.0915306	0.110096		-0.208536
P62983	Ubiquitin-40S ribosomal protein S27a	Rps27a		0.0915306	-0.128148		0.125287
Q8VE37	Regulator of chromosome condensation	Rcc1		0.0912597	-0.213203		-0.49982
Q62093	Serine/arginine-rich splicing factor 2	Srsf2		0.0893625	0.00920381		-0.141231
Q62095	ATP-dependent RNA helicase DDX3Y	Ddx3y		0.0861043	0.110764		-0.254384
Q8BG32	26S proteasome non-ATPase regulatory subunit 11	Psmd11		0.0856966	0.00834347		0.0682649
P14152	Malate dehydrogenase, cytoplasmic	Mdh1		0.0855606	-0.150337		-0.419826
P48678	Prelamin-A/C	Lmna		0.0854246	-3.33029		-0.0566787
Q9Z1F9	SUMO-activating enzyme subunit 2	Uba2		0.0848807	-0.00183338		-0.226172
Q9CXW4	60S ribosomal protein L11	Rpl11		0.0831112	-0.0379323		0.0104934
Q9QXE7	F-box-like/WD repeat-containing protein TBL1X	Tbl1x		0.0829751	-0.18797		-0.0643064
Q9CZ04	COP9 signalosome complex subunit 7a	Cops7a		0.0813396	-0.00974219		-0.317822
B2RQC6	CAD protein	Cad		0.0806577	0.186374		-0.408053
Q8CCS6	Polyadenylate-binding protein 2	Pabpn1		0.0806577	0.188274		-0.392336
Q8BMA6	Signal recognition particle subunit SRP68	Srp68		0.0806577	0.070252		-0.14178
Q07417	Short-chain specific acyl-CoA dehydrogenase, mitochondrial	Acads		0.0798389	-0.0142227		-0.106211
P09411	Phosphoglycerate kinase 1	Pgk1		0.0795658	0.0257376		-0.553892
P67871	Casein kinase II subunit beta	Csnk2b		0.0790197	0.217231		-0.133749
Q91VM5	RNA binding motif protein, X-linked-like-1	Rbmxl1		0.0788831	0.0112093		-0.527335
Q8BSY0	Aspartyl/asparaginyl beta-hydroxylase	Asph		0.0788831	-0.0118643		0.115166
Q80X85	28S ribosomal protein S7, mitochondrial	Mrps7		0.0783365	-0.0336434		-0.0449923
P50544	Very long-chain specific acyl-CoA dehydrogenase, mitochondrial	Acadvl		0.0775164	-0.123968		-0.0480915
D3YYU8	Obscurin-like protein 1	Obsl1		0.0773797	0.0254541		-0.301568
P28656	Nucleosome assembly protein 1-like 1	Nap1l1		0.0764222	-0.104232		-0.339217
P61255	60S ribosomal protein L26	Rpl26		0.0756011	-0.0369402		0.0128976
P21619	Lamin-B2	Lmnb2		0.0751904	-2.67623		-0.45415
Q9D051	Pyruvate dehydrogenase E1 component subunit beta, mitochondrial	Pdhb		0.0747794	-0.0911256		0.0518036
P62301	40S ribosomal protein S13	Rps13		0.0747794	0.0402613		0.0898371
Q80WQ2	Protein VAC14 homolog	Vac14		0.0745054	-0.0335547		0.0420489
P35564	Calnexin	Canx		0.0740944	-0.51447		0.300534
Q3B7Z2	Oxysterol-binding protein 1	Osbp		0.0708015	-0.0427986		-0.0361486
P63001	Ras-related C3 botulinum toxin substrate 1	Rac1		0.0703893	-0.0368662		0.0995645
O55029	Coatomer subunit beta	Copb2		0.0690147	-0.129781		0.0441143
Q7TMY4	THO complex subunit 7 homolog	Thoc7		0.0688772	0.00432164		-0.415672
P62849	40S ribosomal protein S24	Rps24		0.0688772	-0.00543473		0.0228152
O88569	Heterogeneous nuclear ribonucleoproteins A2/B1	Hnrnpa2b1		0.0687396	0.0143553		-0.204341
Q6ZWV7	60S ribosomal protein L35	Rpl35		0.067914	0.114634		0.1149
Q9QUM9	Proteasome subunit alpha type-6	Psma6		0.0676387	-0.0686497		-0.334926
Q9CZM2	60S ribosomal protein L15	Rpl15		0.0676387	-0.259426		-0.231379
Q6ZWN5	40S ribosomal protein S9	Rps9		0.0663992	-0.0228886		0.0640275
P61963	DDB1- and CUL4-associated factor 7	Dcaf7		0.0652966	0.129085		-0.198287
P97461	40S ribosomal protein S5	Rps5		0.0652966	0.0291349		0.117363
Q5SUF2	Luc7-like protein 3	Luc7l3		0.0651587	-0.0826064		-0.160226
P70202	Latexin	Lxn		0.0650208	-0.185753		-0.187469
P19096	Fatty acid synthase	Fasn		0.0648829	-0.0158117		-0.4365
Q99KX1	Myeloid leukemia factor 2	Mlf2		0.0647449	-0.4281		-0.121251
P61027	Ras-related protein Rab-10	Rab10		0.0646069	0.0282862		-0.0774292
Q9CW46	Ribonucleoprotein PTB-binding 1	Raver1		0.0640551	0.207018		-0.103325
Q61024	Asparagine synthetase [glutamine-hydrolyzing]	Asns		0.063779	-0.0609841		0.0800709
O70435	Proteasome subunit alpha type-3	Psma3		0.063641	0.0821575		-0.176976
P14901	Heme oxygenase 1	Hmox1		0.0632269	-0.591788		0.509797
P62892	60S ribosomal protein L39	Rpl39		0.0630888	-0.0217751		-0.0264108
Q8BFW7	Lipoma-preferred partner homolog	Lpp		0.0629506	0.238787		0.159694
Q61335	B-cell receptor-associated protein 31	Bcap31		0.06226	-0.295376		0.101751
Q61696	Heat shock 70 kDa protein 1A	Hspa1a		0.0619835	-0.391872		-0.189927
Q9Z0Y1	Dynactin subunit 3	Dctn3		0.0614305	-0.151074		0.179524
Q9DBG3	AP-2 complex subunit beta	Ap2b1		0.0610158	0.109294		0.136651
Q8VC52	RNA-binding protein with multiple splicing 2	Rbpms2		0.0607391	0.292546		-0.706441
O55126	Protein NipSnap homolog 2	Gbas		0.0606008	0.0586628		-0.0511301
P17751	Triosephosphate isomerase	Tpi1		0.0604624	-0.156949		-0.492322
Q9ES97	Reticulon-3	Rtn3		0.0601858	0.0543624		-0.14225
Q9CQS2	H/ACA ribonucleoprotein complex subunit 3	Nop10		0.0597706	-1.93727		-0.291627
Q9Z1X4	Interleukin enhancer-binding factor 3	Ilf3		0.0585243	-0.605683		-0.0647062
Q6ZQ58	La-related protein 1	Larp1		0.0583859	0.0465608		0.267116
Q91VC3	Eukaryotic initiation factor 4A-III	Eif4a3		0.0569996	-0.1794		-0.139109
Q9Z0P5	Twinfilin-2	Twf2		0.0563061	0.681224		0.0793679
P68369	Tubulin alpha-1A chain	Tuba1a		0.0558898	-0.188891		-0.312626
Q3TZZ7	Extended synaptotagmin-2	Esyt2		0.0556121	0.0769695		0.0853771
Q80X50	Ubiquitin-associated protein 2-like	Ubap2l		0.054779	0.13014		0.180275
P49312	Heterogeneous nuclear ribonucleoprotein A1	Hnrnpa1		0.0539454	0.0557509		-0.286172
O08583	THO complex subunit 4	Alyref		0.0539454	0.124725		-0.18848
Q63844	Mitogen-activated protein kinase 3	Mapk3		0.0538064	0.114234		-0.379845
Q921T2	Torsin-1A-interacting protein 1	Tor1aip1		0.0522768	-1.98685		1.13931
Q3U0V1	Far upstream element-binding protein 2	Khsrp		0.0515809	0.179001		-0.39103
Q6P5E4	UDP-glucose:glycoprotein glucosyltransferase 1	Uggt1		0.0513026	0.0504668		-0.0968923
Q5NCR9	Nuclear speckle splicing regulatory protein 1	Nsrp1		0.0507454	0.299479		-0.0549392
Q8VHK9	ATP-dependent RNA helicase DHX36	Dhx36		0.0501883	0.24732		-0.0891292
P61750	ADP-ribosylation factor 4	Arf4		0.0501883	-0.28423		0.269153
Q9CY58	Plasminogen activator inhibitor 1 RNA-binding protein	Serbp1		0.0487942	-0.122994		0.0971253
O88477	Insulin-like growth factor 2 mRNA-binding protein 1	Igf2bp1		0.0483758	-0.0527303		0.128181
P10649	Glutathione S-transferase Mu 1	Gstm1		0.0476779	-0.0967149		-0.340623
O88291	DBIRD complex subunit ZNF326	Znf326		0.0472592	0.0346383		-0.812106
Q8CG76	Aflatoxin B1 aldehyde reductase member 2	Akr7a2		0.0465608	-0.0592093		0.0801119
P14131	40S ribosomal protein S16	Rps16		0.0458623	0.0201999		0.0963968
P22892	AP-1 complex subunit gamma-1	Ap1g1		0.0447438	-0.0071301		-0.00426948
Q8R010	Aminoacyl tRNA synthase complex-interacting multifunctional protein 2	Aimp2		0.044464	0.0760118		0.0207404
Q31125	Zinc transporter SLC39A7	Slc39a7		0.0440444	-0.198378		-0.00396564
Q8BZH0	Zinc transporter ZIP13	Slc39a13		0.0439044	0.139601		-0.232015
Q9Z1Z2	Serine-threonine kinase receptor-associated protein	Strap		0.0432045	0.0254541		-0.225692
P62751	60S ribosomal protein L23a	Rpl23a		0.0432045	-0.0739095		-0.0275205
Q9CQR2	40S ribosomal protein S21	Rps21		0.0430645	-0.0192143		-0.0973321
Q8BH64	EH domain-containing protein 2	Ehd2		0.0413831	-0.0366295		-0.0641782
P16546	Spectrin alpha chain, non-erythrocytic 1	Sptan1		0.0392789	0.0751904		0.00281052
P62827	GTP-binding nuclear protein Ran	Ran		0.0391384	-0.225818		-0.308243
P29341	Polyadenylate-binding protein 1	Pabpc1		0.038998	0.126048		0.135732
Q9D662	Protein transport protein Sec23B	Sec23b		0.0384361	-0.19626		0.220992
P27546	Microtubule-associated protein 4	Map4		0.0370308	-0.0297206		0.125717
Q9WTM5	RuvB-like 2	Ruvbl2		0.0367495	-0.0223611		-0.324636
P42208	Septin-2	Sept2		0.0364681	0.0680517		-0.135087
O35737	Heterogeneous nuclear ribonucleoprotein H	Hnrnph1		0.0361869	0.0963968		-0.335608
P47753	F-actin-capping protein subunit alpha-1	Capza1		0.0361869	0.594262		0.0967746
Q7TSC1	Protein PRRC2A	Prrc2a		0.0360461	0.100574		-0.036267
Q9DBH5	Vesicular integral-membrane protein VIP36	Lman2		0.03492	-0.208328		-0.0509283
P99026	Proteasome subunit beta type-4	Psmb4		0.0344974	-0.0937097		-0.166503
P00493	Hypoxanthine-guanine phosphoribosyltransferase	Hprt1		0.0343565	-0.160992		-0.232616
P05132	cAMP-dependent protein kinase catalytic subunit alpha	Prkaca		0.0340749	0.00129789		-0.349392
Q91V92	ATP-citrate synthase	Acly		0.0340749	-0.0783809		-0.30561
O55201	Transcription elongation factor SPT5	Supt5h		0.033793	-0.0410311		-0.277272
P23463	Homeobox protein Hox-D8	Hoxd8		0.033652	0.0698396		-0.04989
Q8K4P0	pre-mRNA 3 end processing protein WDR33	Wdr33		0.0330882	0.070252		-0.315325
P17427	AP-2 complex subunit alpha-2	Ap2a2		0.0318186	-0.0149514		0.159952
Q99PI5	Phosphatidate phosphatase LPIN2	Lpin2		0.0316775	1.58097		0.395151
Q9CQC9	GTP-binding protein SAR1b	Sar1b		0.0311129	-0.685338		-0.0768204
Q6ZWU9	40S ribosomal protein S27	Rps27		0.0308304	-0.0516384		0.0452333
Q68FD5	Clathrin heavy chain 1	Cltc		0.0308304	0.0865121		0.161888
Q9DCW4	Electron transfer flavoprotein subunit beta	Etfb		0.0304067	-0.138394		-0.0424642
Q3TC46	Protein PAT1 homolog 1	Patl1		0.0302654	0.139601		-0.108355
Q99JY8	Lipid phosphate phosphohydrolase 3	Ppap2b		0.0301242	-0.0457739		0.411752
Q8VDM6	Heterogeneous nuclear ribonucleoprotein U-like protein 1	Hnrnpul1		0.0295589	0.0588013		-0.0445458
Q99JI4	26S proteasome non-ATPase regulatory subunit 6	Psmd6		0.0287106	0.176323		-0.359777
Q921F4	Heterogeneous nuclear ribonucleoprotein L-like	Hnrnpll		0.0287106	0.0727232		-0.149233
O35593	26S proteasome non-ATPase regulatory subunit 14	Psmd14		0.0285691	-0.0351357		-0.129205
Q9D666	SUN domain-containing protein 1	Sun1		0.0275787	-2.23766		-1.03165
Q9CZU6	Citrate synthase, mitochondrial	Cs		0.0271541	-0.146531		-0.128401
P62852	40S ribosomal protein S25	Rps25		0.026021	0.041243		0.116631
P46638	Ras-related protein Rab-11B	Rab11b		0.0258793	-0.408761		-0.0252578
Q61879	Myosin-10	Myh10		0.0254541	0.12075		-0.22011
Q9CXG3	Peptidyl-prolyl cis-trans isomerase-like 4	Ppil4		0.0243196	0.210139		-0.114394
Q8BG05	Heterogeneous nuclear ribonucleoprotein A3	Hnrnpa3		0.024036	0.0395595		-0.205464
P35293	Ras-related protein Rab-18	Rab18		0.0237522	-0.427712		-0.30935
P54310	Hormone-sensitive lipase	Lipe		0.0233263	0.00906043		-0.364552
Q3TKT4	Transcription activator BRG1	Smarca4		0.0231843	-0.105768		-0.361407
P49722	Proteasome subunit alpha type-2	Psma2		0.0224743	-0.176104		0.0207475
Q8BMF4	Dihydrolipoyllysine-residue acetyltransferase component of pyruvate dehydrogenase complex, mitochondrial	Dlat		0.0219061	-0.210964		0.399499
O35350	Calpain-1 catalytic subunit	Capn1		0.0214797	0.0194884		-0.0720126
O08807	Peroxiredoxin-4	Prdx4		0.0213375	0.0668125		-0.214449
O35295	Transcriptional activator protein Pur-beta	Purb		0.0213375	0.0110662		0.0259855
Q61171	Peroxiredoxin-2	Prdx2		0.0206267	-0.0511301		-0.145302
Q6PDM2	Serine/arginine-rich splicing factor 1	Srsf1		0.0196308	0.1153		-0.220202
Q9WVJ2	26S proteasome non-ATPase regulatory subunit 13	Psmd13		0.0194884	0.0321009		-0.218548
Q9D0B0	Serine/arginine-rich splicing factor 9	Srsf9		0.0186342	0.181039		-0.539404
Q9DBN5	Lon protease homolog 2, peroxisomal	Lonp2		0.0183493	-0.27514		0.445356
Q8JZR0	Long-chain-fatty-acid--CoA ligase 5	Acsl5		0.017922	-0.469849		0.140026
Q8BMS1	Trifunctional enzyme subunit alpha, mitochondrial	Hadha		0.0173518	-0.112444		0.416516
Q8VHX6	Filamin-C	Flnc		0.0167816	0.0761487		0.429268
P53996	Cellular nucleic acid-binding protein	Cnbp		0.016639	0.0475383		-0.19328
Q9D7G0	Ribose-phosphate pyrophosphokinase 1	Prps1		0.0157831	0.0908535		-0.530593
Q8CI94	Glycogen phosphorylase, brain form	Pygb		0.0154976	-0.315504		0.193135
P58059	28S ribosomal protein S21, mitochondrial	Mrps21		0.0147838	-0.163365		-0.127715
O54734	Dolichyl-diphosphooligosaccharide--protein glycosyltransferase 48 kDa subunit	Ddost		0.014641	0.00158601		-0.0661555
Q62261	Spectrin beta chain, non-erythrocytic 1	Sptbn1		0.0143553	0.0870554		0.0719411
P70372	ELAV-like protein 1	Elavl1		0.0137839	0.0915306		-0.334807
Q99MN1	Lysine--tRNA ligase	Kars		0.0137839	0.0360461		0.164851
Q08943	FACT complex subunit SSRP1	Ssrp1		0.0136409	-0.566976		0.141132
Q920B9	FACT complex subunit SPT16	Supt16h		0.013355	-0.632182		0.239642
O70503	Very-long-chain 3-oxoacyl-CoA reductase	Hsd17b12		0.0129261	-0.240606		0.111499
Q8BK63	Casein kinase I isoform alpha	Csnk1a1		0.0124972	0.131326		-0.173205
Q99LF4	tRNA-splicing ligase RtcB homolog	Rtcb		0.0113525	0.0102069		-0.121581
Q9JKN1	Zinc transporter 7	Slc30a7		0.0103502	-0.128077		0.0469729
O88712	C-terminal-binding protein 1	Ctbp1		0.0100636	0.148479		-0.338597
Q9D8W5	26S proteasome non-ATPase regulatory subunit 12	Psmd12		0.00992034	0.0384361		-0.103844
Q5U4D9	THO complex subunit 6 homolog	Thoc6		0.00834347	-0.0727558		-0.457098
Q8CAY6	Acetyl-CoA acetyltransferase, cytosolic	Acat2		0.00834347	-0.241902		-0.336838
Q8CIE6	Coatomer subunit alpha	Copa		0.00776951	-0.0148931		0.0171238
Q62419	Endophilin-A2	Sh3gl1		0.00776951	0.511266		0.0242629
P83870	PHD finger-like domain-containing protein 5A	Phf5a		0.00719549	0.0877344		-0.331681
P18872	Guanine nucleotide-binding protein G(o) subunit alpha	Gnao1		0.00719549	0.361544		-0.142369
Q62167	ATP-dependent RNA helicase DDX3X	Ddx3x		0.0067647	0.156655		-0.269417
Q9R059	Four and a half LIM domains protein 3	Fhl3		0.00647761	0.141825		-0.406159
Q9R0Y5	Adenylate kinase isoenzyme 1	Ak1		0.00475299	-0.0645101		0.16543
Q6A0A9	Constitutive coactivator of PPAR-gamma-like protein 1	FAM120A		0.00432164	-0.10552		-0.0241938
Q61510	E3 ubiquitin/ISG15 ligase TRIM25	Trim25		0.00432164	0.141302		0.740366
Q6DVA0	LEM domain-containing protein 2	Lemd2		0.00374607	-1.21387		-0.258244
P47856	Glutamine--fructose-6-phosphate aminotransferase [isomerizing] 1	Gfpt1		0.00158601	-0.0759914		-0.104697
P62264	40S ribosomal protein S14	Rps14		0.00158601	-0.0330676		0.0355183
Q61937	Nucleophosmin	Npm1		-0.000100957	-2.72528		-0.114426
Q80XL6	Acyl-CoA dehydrogenase family member 11	Acad11		-0.000245268	-0.0091903		0.000584173
P60867	40S ribosomal protein S20	Rps20		-0.00105352	-0.0334366		0.111298
P84089	Enhancer of rudimentary homolog	Erh		-0.00131343	0.0922074		-0.0622263
O70251	Elongation factor 1-beta	Eef1b		-0.00203565	0.14274		0.0887319
Q9CZX0	Elongator complex protein 3	Elp3		-0.00219453	-0.153334		0.0479571
P57759	Endoplasmic reticulum resident protein 29	Erp29		-0.00252692	0.14991		-0.263179
P05213	Tubulin alpha-1B chain	Tuba1b		-0.00259919	-0.15343		-0.172547
Q60967	Bifunctional 3-phosphoadenosine 5-phosphosulfate synthase 1	Papss1		-0.00267147	-0.149009		0.0576582
Q9ESZ8	General transcription factor II-I	Gtf2i		-0.00290272	-0.0192873		-0.0536359
Q8VHE0	Translocation protein SEC63 homolog	Sec63		-0.00327862	-0.18079		0.265197
Q9Z2X1	Heterogeneous nuclear ribonucleoprotein F	Hnrnpf		-0.00364022	0.0550568		-0.417405
Q922F4	Tubulin beta-6 chain	Tubb6		-0.00395845	0.101381		-0.200722
Q9R0Q7	Prostaglandin E synthase 3	Ptges3		-0.0041899	-0.136252		-0.074555
P62137	Serine/threonine-protein phosphatase PP1-alpha catalytic subunit	Ppp1ca		-0.005652	-0.0224636		0.0443941
Q9JIF7	Coatomer subunit beta	Copb1		-0.00649231	-0.01552		0.033948
Q99P88	Nuclear pore complex protein Nup155	Nup155		-0.00668072	0.473943		-0.630874
P55302	Alpha-2-macroglobulin receptor-associated protein	Lrpap1		-0.00749258	-0.214692		-0.284748
P60843	Eukaryotic initiation factor 4A-I	Eif4a1		-0.00813082	-0.0395476		-0.277936
Q6ZWV3	60S ribosomal protein L10	Rpl10		-0.00836294	-0.0134798		-0.0252358
Q922D8	C-1-tetrahydrofolate synthase, cytoplasmic	Mthfd1		-0.00871128	0.00633396		-0.226012
Q99LB2	Dehydrogenase/reductase SDR family member 4	Dhrs4		-0.00891452	-0.227118		0.0105937
Q6DID3	Protein SCAF8	Scaf8		-0.00907416	0.0278618		0.12834
P24270	Catalase	Cat		-0.00911769	-0.0588636		-0.253481
Q9WTX6	Cullin-1	Cul1		-0.0091613	0.17479		0.101959
Q5SWU9	Acetyl-CoA carboxylase 1	Acaca		-0.0093646	-0.0844409		-0.259461
P68033	Actin, alpha cardiac muscle 1	Actc1		-0.00998912	0.0500489		0.143511
P70168	Importin subunit beta-1	Kpnb1		-0.0103233	-0.0152575		-0.249402
Q8VEJ9	Vacuolar protein sorting-associated protein 4A	Vps4a		-0.011617	-0.284036		-0.111282
P62960	Nuclease-sensitive element-binding protein 1	Ybx1		-0.0122862	0.0980152		0.105269
Q9DBR1	5-3 exoribonuclease 2	Xrn2		-0.012359	-0.0480244		-0.129205
Q60960	Importin subunit alpha-5	Kpna1		-0.0125482	-0.239771		0.124977
P26638	Serine--tRNA ligase, cytoplasmic	Sars		-0.0126646	-0.0662159		-0.12818
P26516	26S proteasome non-ATPase regulatory subunit 7	Psmd7		-0.0126937	-0.0245312		-0.0209551
Q6ZQ38	Cullin-associated NEDD8-dissociated protein 1	Cand1		-0.0129266	0.00475299		-0.0147036
Q9WV32	Actin-related protein 2/3 complex subunit 1B	Arpc1b		-0.0134508	0.122739		0.132182
P02463	Collagen alpha-1(IV) chain	Col4a1		-0.0135963	0.624241		-0.813867
Q8R326	Paraspeckle component 1	Pspc1		-0.0146016	0.129217		-0.366606
P51410	60S ribosomal protein L9	Rpl9		-0.0150243	-0.0393549		0.0951143
Q9D3R6	Katanin p60 ATPase-containing subunit A-like 2	Katnal2		-0.015418	0.16954		-0.047659
Q99LP6	GrpE protein homolog 1, mitochondrial	Grpel1		-0.0157825	-0.0535386		0.0773114
Q9CXW3	Calcyclin-binding protein	Cacybp		-0.0157971	-0.0878714		-0.0243698
Q60865	Caprin-1	Caprin1		-0.016191	0.0340749		0.110751
B2RY56	RNA-binding protein 25	Rbm25		-0.0168039	-0.0019634		-0.145597
Q9CXI5	Mesencephalic astrocyte-derived neurotrophic factor	Manf		-0.0185857	-0.0601115		-0.383925
Q3UMU9	Hepatoma-derived growth factor-related protein 2	Hdgfrp2		-0.0192435	-0.124189		0.616734
P62281	40S ribosomal protein S11	Rps11		-0.0232405	0.0367495		0.0160684
Q60899	ELAV-like protein 2	Elavl2		-0.0246486	0.0915306		-0.203053
Q62318	Transcription intermediary factor 1-beta	Trim28		-0.0258966	-0.114847		-0.0969463
Q00612	Glucose-6-phosphate 1-dehydrogenase X	G6pdx		-0.0266606	-0.0403633		-0.0707241
O35126	Atrophin-1	Atn1		-0.0269398	0.31313		0.0113668
Q9DCT5	Stromal cell-derived factor 2	Sdf2		-0.0279985	-0.29168		0.294077
Q9EPV8	Ubiquitin-like protein 5	Ubl5		-0.0282045	0.164271		-0.426558
Q9D0I9	Arginine--tRNA ligase, cytoplasmic	Rars		-0.0289256	-0.0439582		0.155943
P14824	Annexin A6	Anxa6		-0.0302656	0.033793		-0.373888
Q8K1M6	Dynamin-1-like protein	Dnm1l		-0.0307518	-0.142226		-0.0215041
Q8K310	Matrin-3	Matr3		-0.0310761	0.095722		-0.561058
Q04857	Collagen alpha-1(VI) chain	Col6a1		-0.0310909	0.021764		-0.199819
P16332	Methylmalonyl-CoA mutase, mitochondrial	Mut		-0.031371	-0.233888		-0.105163
P58871	182 kDa tankyrase-1-binding protein	Tnks1bp1		-0.0314595	0.204016		0.154518
Q99KN9	Clathrin interactor 1	Clint1		-0.0315479	0.0564447		0.227987
P14428	H-2 class I histocompatibility antigen, K-Q alpha chain	H2-K1		-0.0316659	0.649937		1.83827
Q05920	Pyruvate carboxylase, mitochondrial	Pc		-0.0319757	-0.0784265		0.0680172
Q9JJI8	60S ribosomal protein L38	Rpl38		-0.0326838	0.0183493		-0.0604951
Q60864	Stress-induced-phosphoprotein 1	Stip1		-0.0333185	-0.0968691		-0.0897278
O55131	Septin-7	Sept7		-0.0339831	0.0697021		-0.11541
P23506	Protein-L-isoaspartate(D-aspartate) O-methyltransferase	Pcmt1		-0.0342637	0.14991		-0.353764
O70310	Glycylpeptide N-tetradecanoyltransferase 1	Nmt1		-0.0354313	-0.2615		0.027791
P14685	26S proteasome non-ATPase regulatory subunit 3	Psmd3		-0.0356383	-0.0150243		0.00852274
Q8BHN3	Neutral alpha-glucosidase AB	Ganab		-0.0358749	-0.0503082		-0.581605
P97855	Ras GTPase-activating protein-binding protein 1	G3bp1		-0.0358897	0.0542234		-0.0270427
P46471	26S protease regulatory subunit 7	Psmc2		-0.0360229	-0.127683		-0.17406
O09061	Proteasome subunit beta type-1	Psmb1		-0.0363631	-0.0222878		0.0444781
Q9CX56	26S proteasome non-ATPase regulatory subunit 8	Psmd8		-0.0370143	-0.131329		0.0137624
Q3U7R1	Extended synaptotagmin-1	Esyt1		-0.0373399	-0.120671		0.0556816
O35218	Cleavage and polyadenylation specificity factor subunit 2	Cpsf2		-0.0377842	0.0234683		-0.180234
Q9R1P0	Proteasome subunit alpha type-4	Psma4		-0.0378878	0.0057592		-0.18137
P41216	Long-chain-fatty-acid--CoA ligase 1	Acsl1		-0.0379323	-0.469849		-0.273587
Q9R1P3	Proteasome subunit beta type-2	Psmb2		-0.0387027	-0.0926632		0.119555
Q8VDM4	26S proteasome non-ATPase regulatory subunit 2	Psmd2		-0.0388805	-0.0486658		-0.0590365
P52927	High mobility group protein HMGI-C	Hmga2		-0.0391473	-0.434149		0.251568
Q99JY0	Trifunctional enzyme subunit beta, mitochondrial	Hadhb		-0.0396366	-0.147937		0.259423
Q9CZ30	Obg-like ATPase 1	Ola1		-0.040215	-0.0543324		-0.17132
P35486	Pyruvate dehydrogenase E1 component subunit alpha, somatic form, mitochondrial	Pdha1		-0.040393	-0.189977		-0.00907418
Q9DCR2	AP-3 complex subunit sigma-1	Ap3s1		-0.040393	0.0922074		0.114367
Q9QXY6	EH domain-containing protein 3	Ehd3		-0.041432	0.000576886		-0.22032
Q9R099	Transducin beta-like protein 2	Tbl2		-0.0415507	-0.0379619		-0.214985
Q9CQF3	Cleavage and polyadenylation specificity factor subunit 5	Nudt21		-0.0425014	0.234747		-0.127944
P54775	26S protease regulatory subunit 6B	Psmc4		-0.043408	-0.149569		-0.073416
O08529	Calpain-2 catalytic subunit	Capn2		-0.0435567	0.00273846		-0.101467
P98192	Dihydroxyacetone phosphate acyltransferase	Gnpat		-0.04375	-0.00151562		-0.359768
Q80U58	Pumilio homolog 2	Pum2		-0.0438243	-0.147921		-0.0874574
P70333	Heterogeneous nuclear ribonucleoprotein H2	Hnrnph2		-0.0439285	0.118758		-0.200374
P08249	Malate dehydrogenase, mitochondrial	Mdh2		-0.0444045	-0.0518328		-0.260264
P80318	T-complex protein 1 subunit gamma	Cct3		-0.0454016	0.0901759		-0.148249
Q9CWZ3	RNA-binding protein 8A	Rbm8a		-0.0460271	-0.169826		0.000432744
Q64727	Vinculin	Vcl		-0.0462059	0.0590784		0.151807
P42125	Enoyl-CoA delta isomerase 1, mitochondrial	Eci1		-0.0462208	0.126576		0.00540717
P04925	Major prion protein	Prnp		-0.0462654	0.131458		0.352871
P23249	Putative helicase MOV-10	Mov10		-0.0473682	-0.0199454		0.340676
Q9Z1M8	Protein Red	Ik		-0.0478454	0.0856966		0.104317
P60670	Nuclear protein localization protein 4 homolog	Nploc4		-0.0479647	0.14496		-0.0397552
Q9CQL1	Protein mago nashi homolog 2	Magohb		-0.0479946	0.100574		-0.0781448
P07901	Heat shock protein HSP 90-alpha	Hsp90aa1		-0.0480989	-0.0347292		-0.0657704
Q3TIV5	Zinc finger CCCH domain-containing protein 15	Zc3h15		-0.0481885	-0.110604		0.388134
Q60716	Prolyl 4-hydroxylase subunit alpha-2	P4ha2		-0.0489345	0.641269		-0.143994
P62743	AP-2 complex subunit sigma	Ap2s1		-0.049233	-0.0250009		-0.0241644
Q3THS6	S-adenosylmethionine synthase isoform type-2	Mat2a		-0.0497406	-0.20317		-0.523732
Q9D6R2	Isocitrate dehydrogenase [NAD] subunit alpha, mitochondrial	Idh3a		-0.0497406	-0.120859		-0.141144
O88532	Zinc finger RNA-binding protein	Zfr		-0.0499646	-0.00560858		-0.227844
Q91YQ5	Dolichyl-diphosphooligosaccharide--protein glycosyltransferase subunit 1	Rpn1		-0.0501588	-0.182131		0.276592
Q9WUA2	Phenylalanine--tRNA ligase beta subunit	Farsb		-0.0510254	0.0984196		-0.141215
Q61656	Probable ATP-dependent RNA helicase DDX5	Ddx5		-0.0520422	0.119024		-0.258339
Q8BH04	Phosphoenolpyruvate carboxykinase [GTP], mitochondrial	Pck2		-0.052476	-0.0628515		0.197746
Q8BP47	Asparagine--tRNA ligase, cytoplasmic	Nars		-0.0526854	-0.0475024		0.111699
Q923D5	WW domain-binding protein 11	Wbp11		-0.0545421	0.0132121		-0.236588
Q05D44	Eukaryotic translation initiation factor 5B	Eif5b		-0.0545421	-0.235144		0.174087
Q61425	Hydroxyacyl-coenzyme A dehydrogenase, mitochondrial	Hadh		-0.0552465	-0.0235484		-0.0167966
Q9DBL1	Short/branched chain specific acyl-CoA dehydrogenase, mitochondrial	Acadsb		-0.0565212	-0.136886		0.0341453
Q3UHX2	28 kDa heat- and acid-stable phosphoprotein	Pdap1		-0.0566563	0.0951818		0.256346
Q9CYH2	Redox-regulatory protein FAM213A	Fam213a		-0.0573316	-0.279546		-0.315765
Q8C166	Copine-1	Cpne1		-0.0581124	-0.209245		0.0587806
Q61553	Fascin	Fscn1		-0.058473	-0.14417		-0.552929
Q99L13	3-hydroxyisobutyrate dehydrogenase, mitochondrial	Hibadh		-0.0588186	-0.222448		0.28273
Q91WJ8	Far upstream element-binding protein 1	Fubp1		-0.0593296	-0.0410905		-0.232794
P54923	[Protein ADP-ribosylarginine] hydrolase	Adprh		-0.0595701	-0.0578872		-0.12319
P67984	60S ribosomal protein L22	Rpl22		-0.0595701	-0.0102215		0.0573671
Q920E5	Farnesyl pyrophosphate synthase	Fdps		-0.0607434	-0.123465		-0.308805
Q9QXK3	Coatomer subunit gamma-2	Copg2		-0.0608336	0.102457		-0.12736
P16460	Argininosuccinate synthase	Ass1		-0.0610744	-0.201344		0.446415
Q9WUM4	Coronin-1C	Coro1c		-0.0614056	-0.0716638		0.107018
Q9CVB6	Actin-related protein 2/3 complex subunit 2	Arpc2		-0.0634393	0.136454		0.01983
Q8CBY8	Dynactin subunit 4	Dctn4		-0.0638917	0.106482		0.429054
Q9WVK4	EH domain-containing protein 1	Ehd1		-0.0644045	0.000576886		-0.00750709
Q9EQQ2	Protein YIPF5	Yipf5		-0.0647213	-0.220228		-0.121322
P34914	Bifunctional epoxide hydrolase 2	Ephx2		-0.0647817	0.133432		-0.266802
O70133	ATP-dependent RNA helicase A	Dhx9		-0.0649175	0.00690831		-0.479663
Q3TXS7	26S proteasome non-ATPase regulatory subunit 1	Psmd1		-0.0658685	-0.13016		0.212632
Q99KG3	RNA-binding protein 10	Rbm10		-0.0660951	0.0385766		0.152054
Q8K2B3	Succinate dehydrogenase [ubiquinone] flavoprotein subunit, mitochondrial	Sdha		-0.0661706	0.00100953		0.0441143
Q8VCW8	Acyl-CoA synthetase family member 2, mitochondrial	Acsf2		-0.0668958	-0.403084		0.494518
Q91VR5	ATP-dependent RNA helicase DDX1	Ddx1		-0.0678179	0.0313951		0.0856082
Q62417	Sorbin and SH3 domain-containing protein 1	Sorbs1		-0.0681808	0.280481		0.11392
Q9WV80	Sorting nexin-1	Snx1		-0.0692551	-0.304737		0.139273
P62192	26S protease regulatory subunit 4	Psmc1		-0.0694367	0.0405417		-0.268348
Q8BHL3	TBC1 domain family member 10B	Tbc1d10b		-0.069997	-0.711086		-0.044159
Q9R1C7	Pre-mRNA-processing factor 40 homolog A	Prpf40a		-0.0702696	0.0680517		-0.199346
P11499	Heat shock protein HSP 90-beta	Hsp90ab1		-0.0722552	-0.040764		0.0298981
Q61206	Platelet-activating factor acetylhydrolase IB subunit beta	Pafah1b2		-0.0722704	-0.354243		-0.245608
Q9EP72	ER membrane protein complex subunit 7	Emc7		-0.0727407	-0.315504		0.170995
Q61990	Poly(rC)-binding protein 2	Pcbp2		-0.0732414	-0.0744562		-0.197815
Q6NZC7	SEC23-interacting protein	Sec23ip		-0.0738335	0.139862		0.139273
Q80UM7	Mannosyl-oligosaccharide glucosidase	Mogs		-0.0745322	0.0455827		0.0928501
Q9Z0R4	Intersectin-1	Itsn1		-0.0748817	0.111966		-0.172051
P08122	Collagen alpha-2(IV) chain	Col4a2		-0.0750488	0.879471		-0.705394
Q501J6	Probable ATP-dependent RNA helicase DDX17	Ddx17		-0.0757937	0.167615		-0.0217897
Q3TJZ6	Protein FAM98A	Fam98a		-0.076113	0.0773797		0.193519
Q7TPV4	Myb-binding protein 1A	Mybbp1a		-0.0772693	-3.92332		-0.208686
Q99KI0	Aconitate hydratase, mitochondrial	Aco2		-0.0782743	0.0261627		0.0486059
Q8CCP0	Nuclear export mediator factor Nemf	Nemf		-0.0788684	-0.248159		0.1147
Q569Z6	Thyroid hormone receptor-associated protein 3	Thrap3		-0.0810185	0.165815		-0.0994558
Q99K48	Non-POU domain-containing octamer-binding protein	Nono		-0.0818733	0.143655		-0.0894515
Q61543	Golgi apparatus protein 1	Glg1		-0.0823926	-0.0794322		-0.0161472
P15105	Glutamine synthetase	Glul		-0.0826522	-0.65179		0.195392
Q5F2E7	Nuclear fragile X mental retardation-interacting protein 2	Nufip2		-0.0832635	0.0994973		0.304686
Q8CI51	PDZ and LIM domain protein 5	Pdlim5		-0.0841809	0.145482		0.17268
P34022	Ran-specific GTPase-activating protein	Ranbp1		-0.0860479	0.0196308		-0.16647
Q8R050	Eukaryotic peptide chain release factor GTP-binding subunit ERF3A	Gspt1		-0.0861092	0.00633396		-0.038799
P62331	ADP-ribosylation factor 6	Arf6		-0.0869823	0.0885487		-0.115418
P99029	Peroxiredoxin-5, mitochondrial	Prdx5		-0.0884081	-0.135538		0.042189
Q99J47	Dehydrogenase/reductase SDR family member 7B	Dhrs7b		-0.0889297	-0.196889		-0.221505
Q6NVF9	Cleavage and polyadenylation specificity factor subunit 6	Cpsf6		-0.0895283	0.042084		0.00201836
O08547	Vesicle-trafficking protein SEC22b	Sec22b		-0.0912332	-0.432279		0.186374
Q80YP0	Cyclin-dependent kinase 3	Cdk3		-0.0916329	0.0143553		-0.10743
P48758	Carbonyl reductase [NADPH] 1	Cbr1		-0.0919865	-0.354907		-0.0867065
P35279	Ras-related protein Rab-6A	Rab6a		-0.0923094	-0.128724		-0.161234
Q8C181	Muscleblind-like protein 2	Mbnl2		-0.0924017	0.190299		-0.26086
Q61235	Beta-2-syntrophin	Sntb2		-0.0927555	0.119555		0.329434
Q8VDJ3	Vigilin	Hdlbp		-0.0940793	0.0223323		-0.0271309
P54823	Probable ATP-dependent RNA helicase DDX6	Ddx6		-0.0948032	-0.023871		-0.137005
P35922	Fragile X mental retardation protein 1 homolog	Fmr1		-0.0952038	0.0263043		-0.0100835
P61965	WD repeat-containing protein 5	Wdr5		-0.0957433	0.0542234		0.150163
P63330	Serine/threonine-protein phosphatase 2A catalytic subunit alpha isoform	Ppp2ca		-0.0968846	-0.00271481		-0.196922
P47754	F-actin-capping protein subunit alpha-2	Capza2		-0.0969926	0.686523		0.144307
Q9CRB2	H/ACA ribonucleoprotein complex subunit 2	Nhp2		-0.0970234	-2.19245		-0.114996
Q5SW19	Clustered mitochondria protein homolog	Cluh		-0.0978107	0.130931		-0.569597
Q99KI3	ER membrane protein complex subunit 3	Emc3		-0.0979032	-0.0643441		0.0543692
P61161	Actin-related protein 2	Actr2		-0.0981349	0.03492		0.11723
P70698	CTP synthase 1	Ctps1		-0.0991545	0.09815		-0.201643
P63242	Eukaryotic translation initiation factor 5A-1	Eif5a		-0.0992317	-0.110464		-0.0377619
Q8CGB6	Tensin-2	Tns2		-0.0993554	-0.292352		0.494006
Q9CQR6	Serine/threonine-protein phosphatase 6 catalytic subunit	Ppp6c		-0.0995718	-0.0508611		-0.092048
P26039	Talin-1	Tln1		-0.101505	-0.00539131		0.225954
Q5NCX5	Neuralized-like protein 4	Neurl4		-0.101753	0.160017		0.120226
Q9QYB1	Chloride intracellular channel protein 4	Clic4		-0.102032	-0.0662612		-0.0488897
O08788	Dynactin subunit 1	Dctn1		-0.102264	-0.0656873		-0.179368
Q9ERK4	Exportin-2	Cse1l		-0.10245	-0.102992		-0.27309
Q9QUI0	Transforming protein RhoA	Rhoa		-0.102465	-0.253292		0.0129548
Q8CGN5	Perilipin-1	Plin1		-0.103643	-0.106063		-0.53553
Q8BK67	Protein RCC2	Rcc2		-0.104418	-0.503957		0.290896
Q9WV60	Glycogen synthase kinase-3 beta	Gsk3b		-0.105892	0.242084		-0.304069
P12815	Programmed cell death protein 6	Pdcd6		-0.105923	-0.216217		0.168642
Q8BJS4	SUN domain-containing protein 2	Sun2		-0.106747	-1.74362		-0.299045
O35640	Annexin A8	Anxa8		-0.107026	-0.471009		-0.278242
Q8BGT7	Survival of motor neuron-related-splicing factor 30	Smndc1		-0.108985	-0.375179		0.0112953
Q5SFM8	RNA-binding protein 27	Rbm27		-0.109686	-0.13584		0.0210461
Q8R4H9	Zinc transporter 5	Slc30a5		-0.110916	0.0267293		-0.142521
P97379	Ras GTPase-activating protein-binding protein 2	G3bp2		-0.11168	0.0297002		0.538091
P63260	Actin, cytoplasmic 2	Actg1		-0.114238	-0.0315479		0.144046
P17426	AP-2 complex subunit alpha-1	Ap2a1		-0.11491	0.119024		0.164851
P62270	40S ribosomal protein S18	Rps18		-0.116348	0.0387171		0.182629
Q6PB66	Leucine-rich PPR motif-containing protein, mitochondrial	Lrpprc		-0.116457	0.185486		-0.14034
P27773	Protein disulfide-isomerase A3	Pdia3		-0.11749	-0.189384		1.47827
Q91VI7	Ribonuclease inhibitor	Rnh1		-0.117709	-0.0978724		0.0928772
Q8C2Q3	RNA-binding protein 14	Rbm14		-0.117725	-0.00177561		-0.00647779
Q8QZT1	Acetyl-CoA acetyltransferase, mitochondrial	Acat1		-0.117819	0.105142		-0.149937
P47757	F-actin-capping protein subunit beta	Capzb		-0.118304	0.154194		0.210825
Q9D824	Pre-mRNA 3-end-processing factor FIP1	Fip1l1		-0.118335	-0.0630022		-0.00862419
Q64213	Splicing factor 1	Sf1		-0.118727	0.1125		-0.0665256
Q9QZ88	Vacuolar protein sorting-associated protein 29	Vps29		-0.118868	0.0405417		-0.148737
Q9CQE8	UPF0568 protein C14orf166 homolog			-0.119134	0.0054719		0.0817487
Q8BH95	Enoyl-CoA hydratase, mitochondrial	Echs1		-0.119557	0.0451634		0.149695
Q9Z0N1	Eukaryotic translation initiation factor 2 subunit 3, X-linked	Eif2s3x		-0.119918	-0.0615561		-0.0301772
O70305	Ataxin-2	Atxn2		-0.119934	0.234992		0.0325382
Q9Z1Z0	General vesicular transport factor p115	Uso1		-0.122601	-0.0415507		-0.161331
Q9D8S3	ADP-ribosylation factor GTPase-activating protein 3	Arfgap3		-0.12367	-0.0434377		0.0736352
Q6ZWX6	Eukaryotic translation initiation factor 2 subunit 1	Eif2s1		-0.124063	0.0368901		-0.0177968
P19157	Glutathione S-transferase P 1	Gstp1		-0.124849	-0.433701		-0.0304277
P37040	NADPH--cytochrome P450 reductase	Por		-0.125683	-0.243045		-0.0970852
Q91YE6	Importin-9	Ipo9		-0.126817	-0.0398145		-0.0576619
Q99JY9	Actin-related protein 3	Actr3		-0.126911	0.0743684		0.059376
Q99N94	39S ribosomal protein L9, mitochondrial	Mrpl9		-0.128062	-0.0107447		-0.153278
Q8C1E7	Transmembrane protein 120A	Tmem120a		-0.128377	-0.278811		-0.122083
Q9DCD0	6-phosphogluconate dehydrogenase, decarboxylating	Pgd		-0.12844	-0.0396514		-0.254418
Q8R1F1	Niban-like protein 1	Fam129b		-0.12885	0.0727232		0.204015
Q61316	Heat shock 70 kDa protein 4	Hspa4		-0.129513	-0.201808		0.145325
Q60605	Myosin light polypeptide 6	Myl6		-0.130176	-0.00740554		0.0195525
P62821	Ras-related protein Rab-1A	Rab1A		-0.130255	-0.231667		-0.103108
Q9DBL9	1-acylglycerol-3-phosphate O-acyltransferase ABHD5	Abhd5		-0.131092	-0.590723		-0.667779
P50247	Adenosylhomocysteinase	Ahcy		-0.131092	-0.0749425		-0.335344
O88342	WD repeat-containing protein 1	Wdr1		-0.131313	0.0163537		0.28404
O08528	Hexokinase-2	Hk2		-0.131708	0.0298416		0.0878973
Q64310	Surfeit locus protein 4	Surf4		-0.131851	-0.276206		-0.109763
Q9JM76	Actin-related protein 2/3 complex subunit 3	Arpc3		-0.132119	0.0180643		0.139437
Q9EPU0	Regulator of nonsense transcripts 1	Upf1		-0.132831	-0.0747753		-0.278365
P16125	L-lactate dehydrogenase B chain	Ldhb		-0.133606	-0.639737		-0.386921
Q9R0U0	Serine/arginine-rich splicing factor 10	Srsf10		-0.133986	0.110096		-0.678996
Q8K2M0	39S ribosomal protein L38, mitochondrial	Mrpl38		-0.134255	0.296311		-0.0992626
Q60854	Serpin B6	Serpinb6		-0.13443	0.00388999		0.178364
Q9CQN1	Heat shock protein 75 kDa, mitochondrial	Trap1		-0.135459	-0.0292494		-0.0409273
Q9D024	Coiled-coil domain-containing protein 47	Ccdc47		-0.136363	-0.278426		0.240009
Q03265	ATP synthase subunit alpha, mitochondrial	Atp5a1		-0.137632	0.0563061		-0.0806675
P61082	NEDD8-conjugating enzyme Ubc12	Ube2m		-0.138473	-0.135681		-0.0262418
P70362	Ubiquitin fusion degradation protein 1 homolog	Ufd1l		-0.140046	-0.178355		0.0673221
P05202	Aspartate aminotransferase, mitochondrial	Got2		-0.140078	0.0238941		0.0565697
Q62446	Peptidyl-prolyl cis-trans isomerase FKBP3	Fkbp3		-0.141494	0.117163		-0.227278
Q9D8N0	Elongation factor 1-gamma	Eef1g		-0.142019	0.0546401		0.048585
Q91WQ3	Tyrosine--tRNA ligase, cytoplasmic	Yars		-0.14299	-0.175941		0.423363
P84104	Serine/arginine-rich splicing factor 3	Srsf3		-0.143086	0.0840642		-0.0588186
Q61584	Fragile X mental retardation syndrome-related protein 1	Fxr1		-0.143883	-0.142799		0.182819
P10126	Elongation factor 1-alpha 1	Eef1a1		-0.144297	0.0048968		-0.0947492
Q9CYN2	Signal peptidase complex subunit 2	Spcs2		-0.144584	-0.143994		0.0400718
P63087	Serine/threonine-protein phosphatase PP1-gamma catalytic subunit	Ppp1cc		-0.147426	-0.19281		-0.156884
P30285	Cyclin-dependent kinase 4	Cdk4		-0.147793	0.0143553		-0.234228
Q3TDQ1	Dolichyl-diphosphooligosaccharide--protein glycosyltransferase subunit STT3B	Stt3b		-0.148241	-0.0895129		0.513086
Q9R0E1	Procollagen-lysine,2-oxoglutarate 5-dioxygenase 3	Plod3		-0.149217	0.194087		0.365978
Q9D7S7	60S ribosomal protein L22-like 1	Rpl22l1		-0.150017	0.090447		-0.0491434
O55143	Sarcoplasmic/endoplasmic reticulum calcium ATPase 2	Atp2a2		-0.150337	-0.326317		0.309991
P62627	Dynein light chain roadblock-type 1	Dynlrb1		-0.150737	0.233397		-0.051145
Q8CGC7	Bifunctional glutamate/proline--tRNA ligase	Eprs		-0.150865	0.0489336		0.0623981
Q9QXZ0	Microtubule-actin cross-linking factor 1	Macf1		-0.151074	-0.0736665		0.0440513
Q9DC16	Endoplasmic reticulum-Golgi intermediate compartment protein 1	Ergic1		-0.151795	-0.0431404		0.0394894
Q8BGD9	Eukaryotic translation initiation factor 4B	Eif4b		-0.152789	-0.0133342		0.0630956
Q9EPU4	Cleavage and polyadenylation specificity factor subunit 1	Cpsf1		-0.153976	0.0297002		-0.302146
Q9WVG6	Histone-arginine methyltransferase CARM1	Carm1		-0.154715	-0.140046		0.348856
Q9R0P6	Signal peptidase complex catalytic subunit SEC11A	Sec11a		-0.154907	-0.189318		0.0576236
Q9CQS8	Protein transport protein Sec61 subunit beta	Sec61b		-0.155229	-0.126218		0.139469
Q9Z0X1	Apoptosis-inducing factor 1, mitochondrial	Aifm1		-0.155373	-0.251178		0.282962
Q8BGQ7	Alanine--tRNA ligase, cytoplasmic	Aars		-0.155405	-0.0865074		0.351006
P51150	Ras-related protein Rab-7a	Rab7a		-0.156852	-0.168658		-0.345656
Q8VIJ6	Splicing factor, proline- and glutamine-rich	Sfpq		-0.157303	0.201759		-0.041187
Q11011	Puromycin-sensitive aminopeptidase	Npepps		-0.160766	0.197614		-0.219346
O88487	Cytoplasmic dynein 1 intermediate chain 2	Dync1i2		-0.160927	0.275722		-0.113309
P62835	Ras-related protein Rap-1A	Rap1a		-0.162105	-0.648145		0.0748068
P11276	Fibronectin	Fn1		-0.163817	0.328147		-0.102032
Q03963	Interferon-induced, double-stranded RNA-activated protein kinase	Eif2ak2		-0.164302	0.125122		1.54013
P63085	Mitogen-activated protein kinase 1	Mapk1		-0.16469	-0.0964063		-0.0468689
Q9D0R2	Threonine--tRNA ligase, cytoplasmic	Tars		-0.165256	0.1333		-0.0831718
Q9D0R8	Protein LSM12 homolog	Lsm12		-0.165354	-0.0658534		0.0976917
Q3UL36	Arginine and glutamate-rich protein 1	Arglu1		-0.1666	-0.456207		0.189856
Q9DCU6	39S ribosomal protein L4, mitochondrial	Mrpl4		-0.166729	0.064469		-0.0288961
P20152	Vimentin	Vim		-0.167701	-0.0821482		0.365525
Q9CQY5	Magnesium transporter protein 1	Magt1		-0.168771	-0.0423528		0.0436455
Q80UG5	Septin-9	Sept9		-0.169988	0.10916		-0.0222365
P62984	Ubiquitin-60S ribosomal protein L40	Uba52		-0.170654	0.0915306		0.137956
P63158	High mobility group protein B1	Hmgb1		-0.171109	-0.549662		-0.17976
Q91VR2	ATP synthase subunit gamma, mitochondrial	Atp5c1		-0.171368	-0.0179283		0.249809
P97376	Protein FRG1	Frg1		-0.172441	0.0244615		0.108692
Q91VK1	Basic leucine zipper and W2 domain-containing protein 2	Bzw2		-0.172815	-0.287554		-0.465988
Q9EQH3	Vacuolar protein sorting-associated protein 35	Vps35		-0.173027	0.057277		0.0603933
Q9D1P0	39S ribosomal protein L13, mitochondrial	Mrpl13		-0.178322	-0.176887		-0.0425534
P28271	Cytoplasmic aconitate hydratase	Aco1		-0.179368	-0.166567		-0.519187
Q9D0F9	Phosphoglucomutase-1	Pgm1		-0.179629	-0.347784		-0.354031
Q9JMD0	BUB3-interacting and GLEBS motif-containing protein ZNF207	Znf207		-0.18043	0.0597706		0.140975
P34884	Macrophage migration inhibitory factor	Mif		-0.182082	-0.00326422		-0.346812
Q8C0E2	Vacuolar protein sorting-associated protein 26B	Vps26b		-0.182197	-0.0217897		-0.195294																				Ubiquitin-related 1	Ubiquitin-related 2
Q62425	Cytochrome c oxidase subunit NDUFA4	Ndufa4		-0.182213	-0.0849457		0.165044
P97429	Annexin A4	Anxa4		-0.18236	-0.185097		0.233397
O55222	Integrin-linked protein kinase	Ilk		-0.182835	0.0346383		-0.189524
Q8BU30	Isoleucine--tRNA ligase, cytoplasmic	Iars		-0.184802	0.0149266		0.0890913
Q9QY76	Vesicle-associated membrane protein-associated protein B	Vapb		-0.18682	-0.479533		0.424008
Q60692	Proteasome subunit beta type-6	Psmb6		-0.187017	0.0687396		-0.414653
Q8R311	cTAGE family member 5	Ctage5		-0.187609	-0.146499		0.281847
Q9Z1T1	AP-3 complex subunit beta-1	Ap3b1		-0.188726	-0.00446486		0.112166
Q8BMJ2	Leucine--tRNA ligase, cytoplasmic	Lars		-0.190273	0.0641931		0.130997
P31230	Aminoacyl tRNA synthase complex-interacting multifunctional protein 1	Aimp1		-0.192282	-0.0447467		0.0905147
Q9Z110	Delta-1-pyrroline-5-carboxylate synthase	Aldh18a1		-0.193156	-0.00640533		0.264092
Q99N95	39S ribosomal protein L3, mitochondrial	Mrpl3		-0.194972	0.10809		-0.250268
Q9CY50	Translocon-associated protein subunit alpha	Ssr1		-0.195831	-0.0755808		0.273098
Q9CPU0	Lactoylglutathione lyase	Glo1		-0.196095	-0.280194		-0.0370883
P05977	Myosin light chain 1/3, skeletal muscle isoform	Myl1		-0.197782	0.102053		-0.0472192
P23950	Zinc finger protein 36, C3H1 type-like 1	Zfp36l1		-0.199355	0.20389		0.168706
Q8C7Q4	RNA-binding protein 4	Rbm4		-0.19962	0.128821		-0.00724607
Q8BP48	Methionine aminopeptidase 1	Metap1		-0.200498	-0.18945		-0.0349139
Q922W5	Pyrroline-5-carboxylate reductase 1, mitochondrial	Pycr1		-0.201941	0.143785		0.107982
Q91W50	Cold shock domain-containing protein E1	Csde1		-0.203485	0.00647761		-0.109304
Q9Z2I8	Succinyl-CoA ligase [GDP-forming] subunit beta, mitochondrial	Suclg2		-0.203602	-0.222582		0.219835
P30681	High mobility group protein B2	Hmgb2		-0.204466	-0.575766		-0.280641
Q3UKJ7	WD40 repeat-containing protein SMU1	Smu1		-0.204466	-0.0423231		-0.0305824
Q64282	Interferon-induced protein with tetratricopeptide repeats 1	Ifit1		-0.204981	-1.17052		6.73286
P07356	Annexin A2	Anxa2		-0.205696	0.155749		0.0323125
Q8C7X2	ER membrane protein complex subunit 1	Emc1		-0.206578	-0.341702		0.281194
Q8BL97	Serine/arginine-rich splicing factor 7	Srsf7		-0.207128	0.0339339		-0.145358
Q9WUM5	Succinyl-CoA ligase [ADP/GDP-forming] subunit alpha, mitochondrial	Suclg1		-0.207728	-0.0693762		0.14659
Q99MR8	Methylcrotonoyl-CoA carboxylase subunit alpha, mitochondrial	Mccc1		-0.207928	-0.126455		0.0475803
Q9WVR4	Fragile X mental retardation syndrome-related protein 2	Fxr2		-0.208144	0.0977456		0.176833
P10639	Thioredoxin	Txn		-0.208228	-0.16238		0.235421
Q99K51	Plastin-3	Pls3		-0.208428	-0.00605763		0.136388
P54071	Isocitrate dehydrogenase [NADP], mitochondrial	Idh2		-0.208444	0.0304067		0.0229004
Q922B2	Aspartate--tRNA ligase, cytoplasmic	Dars		-0.209095	0.0507454		-0.223256
P51807	Dynein light chain Tctex-type 1	Dynlt1		-0.209295	0.429214		-0.0175339
Q8C3F2	Constitutive coactivator of PPAR-gamma-like protein 2	Fam120c		-0.209745	-0.20563		0.187299
Q9CSN1	SNW domain-containing protein 1	Snw1		-0.212116	0.157173		0.0932897
P55096	ATP-binding cassette sub-family D member 3	Abcd3		-0.212835	-0.167863		0.66562
Q8BFY6	Peflin	Pef1		-0.213471	-0.157303		-0.235815
P61961	Ubiquitin-fold modifier 1	Ufm1		-0.213554	-0.0495913		0.13545
Q810A7	ATP-dependent RNA helicase DDX42	Ddx42		-0.214056	-0.127337		0.153546
Q99PT1	Rho GDP-dissociation inhibitor 1	Arhgdia		-0.214274	-0.109312		-0.259772
Q9WTP7	GTP:AMP phosphotransferase AK3, mitochondrial	Ak3		-0.215462	0.204892		-0.114761
Q8CB77	Transcription elongation factor B polypeptide 3	Tceb3		-0.21687	-0.16154		0.378789
Q61166	Microtubule-associated protein RP/EB family member 1	Mapre1		-0.218112	0.0326651		-0.141359
Q99LE6	ATP-binding cassette sub-family F member 2	Abcf2		-0.219001	0.200002		-0.146923
Q02053	Ubiquitin-like modifier-activating enzyme 1	Uba1		-0.220009	-0.273239		0.0128046
P53994	Ras-related protein Rab-2A	Rab2a		-0.220261	-0.174328		0.0255604
Q3THE2	Myosin regulatory light chain 12B	Myl12b		-0.220732	0.03492		0.0361305
Q9WV55	Vesicle-associated membrane protein-associated protein A	Vapa		-0.220967	0.217603		0.46289
P19324	Serpin H1	Serpinh1		-0.221119	-0.118915		-0.272027
P84078	ADP-ribosylation factor 1	Arf1		-0.224081	-0.175631		0.0176512
O88587	Catechol O-methyltransferase	Comt		-0.225059	-0.0526256		0.192806
Q9QXS1	Plectin	Plec		-0.225228	-0.0736665		0.333366
Q9JKF1	Ras GTPase-activating-like protein IQGAP1	Iqgap1		-0.225649	0.0582473		0.268973
Q6P5F9	Exportin-1	Xpo1		-0.226409	-0.0856498		-0.0860096
Q6ZQI3	Malectin	Mlec		-0.227016	-0.173531		0.13793
Q9CQM9	Glutaredoxin-3	Glrx3		-0.230076	-0.135745		0.120684
P11103	Poly [ADP-ribose] polymerase 1	Parp1		-0.230245	-0.712882		-0.221228
P62274	40S ribosomal protein S29	Rps29		-0.230262	0.0619835		0.0447019
Q8CIB5	Fermitin family homolog 2	Fermt2		-0.230431	0.100709		-0.212492
Q9D1B9	39S ribosomal protein L28, mitochondrial	Mrpl28		-0.233345	-0.0770715		0.247988
Q9CPR5	39S ribosomal protein L15, mitochondrial	Mrpl15		-0.234245	-0.0684682		-0.0773378
P56480	ATP synthase subunit beta, mitochondrial	Atp5b		-0.234465	0.00776951		0.00336477
P26041	Moesin	Msn		-0.236011	0.0263043		0.507871
P46660	Alpha-internexin	Ina		-0.236486	-0.0821482		0.192952
Q9DCL9	Multifunctional protein ADE2	Paics		-0.237439	-0.00978573		-0.306939
P16110	Galectin-3	Lgals3		-0.238698	-0.240793		0.132577
P17710	Hexokinase-1	Hk1		-0.239651	0.275365		0.471552
Q61598	Rab GDP dissociation inhibitor beta	Gdi2		-0.240026	-0.0394142		-0.2336
Q9CSH3	Exosome complex exonuclease RRP44	Dis3		-0.241765	-0.533785		-0.216401
Q9CQ60	6-phosphogluconolactonase	Pgls		-0.242448	-0.50226		-0.356522
Q9JII5	DAZ-associated protein 1	Dazap1		-0.245386	0.125122		-0.197327
Q07076	Annexin A7	Anxa7		-0.245951	-0.0485167		0.111098
Q9D0E1	Heterogeneous nuclear ribonucleoprotein M	Hnrnpm		-0.246156	-0.0119516		0.133544
Q921L3	Transmembrane and coiled-coil domain-containing protein 1	Tmco1		-0.246224	-0.0776346		0.117143
Q9DBP5	UMP-CMP kinase	Cmpk1		-0.246875	-0.233668		-0.204308
Q8R0S2	IQ motif and SEC7 domain-containing protein 1	Iqsec1		-0.249788	0.0167816		0.00208319
Q8BKC5	Importin-5	Ipo5		-0.2508	0.0920721		0.0121539
Q99L45	Eukaryotic translation initiation factor 2 subunit 2	Eif2s2		-0.252312	-0.0876721		0.169476
P56959	RNA-binding protein FUS	Fus		-0.252518	0.0149266		-0.0324846
Q9R1J0	Sterol-4-alpha-carboxylate 3-dehydrogenase, decarboxylating	Nsdhl		-0.253343	-0.444734		-0.683495
P68037	Ubiquitin-conjugating enzyme E2 L3	Ube2l3		-0.257097	-0.275839		-0.365853
P58252	Elongation factor 2	Eef2		-0.257287	0.00863037		-0.0459079
Q3UDE2	Tubulin--tyrosine ligase-like protein 12	Ttll12		-0.257545	0.0526941		-0.193717
Q80UU9	Membrane-associated progesterone receptor component 2	Pgrmc2		-0.259029	-0.475254		0.167679
P40336	Vacuolar protein sorting-associated protein 26A	Vps26a		-0.259323	-0.194509		0.189919
O54774	AP-3 complex subunit delta-1	Ap3d1		-0.25972	-0.0843949		0.221939
P10853	Histone H2B type 1-F/J/L	Hist1h2bf		-0.261448	0.330329		-0.347766
O70311	Glycylpeptide N-tetradecanoyltransferase 2	Nmt2		-0.2615	-0.0354313		0.027791
Q9D1M7	Peptidyl-prolyl cis-trans isomerase FKBP11	Fkbp11		-0.263006	-0.259323		0.282855
Q99KK2	N-acylneuraminate cytidylyltransferase	Cmas		-0.263698	-0.451169		0.376568
Q9Z2W0	Aspartyl aminopeptidase	Dnpep		-0.264582	-0.175208		0.117296
Q9CQQ7	ATP synthase F(0) complex subunit B1, mitochondrial	Atp5f1		-0.265518	-0.00598518		0.244095
P56399	Ubiquitin carboxyl-terminal hydrolase 5	Usp5		-0.265674	-0.100159		5.04934e-05
P61079	Ubiquitin-conjugating enzyme E2 D3	Ube2d3		-0.267114	0.0392789		0.13867
P42225	Signal transducer and activator of transcription 1	Stat1		-0.268539	-0.36816		2.18918
Q78XF5	Oligosaccharyltransferase complex subunit OSTC	Ostc		-0.269738	-0.126486		0.345794
Q80X90	Filamin-B	Flnb		-0.270156	0.0949116		0.490313
Q60631	Growth factor receptor-bound protein 2	Grb2		-0.270452	0.0918014		0.0431835
Q7TQH0	Ataxin-2-like protein	Atxn2l		-0.270626	0.214374		0.268854
Q8BK64	Activator of 90 kDa heat shock protein ATPase homolog 1	Ahsa1		-0.271043	0.0888201		-0.201833
Q9R0Q6	Actin-related protein 2/3 complex subunit 1A	Arpc1a		-0.277132	0.122739		0.410938
Q6PHZ2	Calcium/calmodulin-dependent protein kinase type II subunit delta	Camk2d		-0.278199	0.195977		-0.160057
Q922Q8	Leucine-rich repeat-containing protein 59	Lrrc59		-0.278356	-0.13443		0.189666
O09131	Glutathione S-transferase omega-1	Gsto1		-0.278566	-0.00262814		-0.0717244
Q61545	RNA-binding protein EWS	Ewsr1		-0.279144	0.123269		0.0401911
Q80WJ7	Protein LYRIC	Mtdh		-0.279424	-0.235348		0.295723
P59999	Actin-related protein 2/3 complex subunit 4	Arpc4		-0.280317	0.0193461		0.188293
Q9D0W5	Peptidyl-prolyl cis-trans isomerase-like 1	Ppil1		-0.282105	0.139208		0.107152
P18760	Cofilin-1	Cfl1		-0.283035	-0.0417438		0.178084
Q62159	Rho-related GTP-binding protein RhoC	Rhoc		-0.285003	0.175582		0.0860228
Q99PL5	Ribosome-binding protein 1	Rrbp1		-0.28539	-0.0934941		0.707348
Q3TMW1	Coiled-coil domain-containing protein 102A	Ccdc102a		-0.285759	0.183455		0.39898
Q6A4J8	Ubiquitin carboxyl-terminal hydrolase 7	Usp7		-0.287131	-0.484893		0.202681
P62141	Serine/threonine-protein phosphatase PP1-beta catalytic subunit	Ppp1cb		-0.28884	-0.0500393		0.188084
Q9WUK2	Eukaryotic translation initiation factor 4H	Eif4h		-0.291716	-0.0586984		-0.00937182
Q3ULD5	Methylcrotonoyl-CoA carboxylase beta chain, mitochondrial	Mccc2		-0.293624	0.0997664		-0.0365925
Q9CQ62	2,4-dienoyl-CoA reductase, mitochondrial	Decr1		-0.294526	-0.25789		0.102826
P46978	Dolichyl-diphosphooligosaccharide--protein glycosyltransferase subunit STT3A	Stt3a		-0.295075	-0.0603672		0.102228
Q68FL6	Methionine--tRNA ligase, cytoplasmic	Mars		-0.295323	0.151209		0.119097
Q3THK7	GMP synthase [glutamine-hydrolyzing]	Gmps		-0.296173	-0.285812		-0.0546245
P08207	Protein S100-A10	S100a10		-0.297201	-0.0402447		0.176514
P83917	Chromobox protein homolog 1	Cbx1		-0.297218	0.120485		-0.326977
Q60872	Eukaryotic translation initiation factor 1A	Eif1a		-0.29775	-0.112771		0.210701
Q61881	DNA replication licensing factor MCM7	Mcm7		-0.302333	-0.715865		-0.601912
P61021	Ras-related protein Rab-5B	Rab5b		-0.303401	-0.144632		0.260206
Q9CRD2	ER membrane protein complex subunit 2	Emc2		-0.303632	0.101784		0.196103
Q9DBS1	Transmembrane protein 43	Tmem43		-0.303632	-0.282053		0.272734
P63028	Translationally-controlled tumor protein	Tpt1		-0.304701	-0.0562211		-0.214709
Q9CWK8	Sorting nexin-2	Snx2		-0.304737	-0.0692551		0.139273
Q8K354	Carbonyl reductase [NADPH] 3	Cbr3		-0.305485	-0.52926		-0.000418442
Q80W00	Serine/threonine-protein phosphatase 1 regulatory subunit 10	Ppp1r10		-0.306448	0.10165		-0.148153
Q61768	Kinesin-1 heavy chain	Kif5b		-0.307287	-0.0958204		0.214809
Q91YR1	Twinfilin-1	Twf1		-0.30927	0.681224		0.158537
O08553	Dihydropyrimidinase-related protein 2	Dpysl2		-0.311238	0.0765591		0.0731827
P39054	Dynamin-2	Dnm2		-0.313961	0.00100953		0.271844
Q00519	Xanthine dehydrogenase/oxidase	Xdh		-0.315181	-0.203701		1.07656
Q99LX0	Protein deglycase DJ-1	Park7		-0.318146	-0.154522		-0.0480915
Q68FL4	Putative adenosylhomocysteinase 3	Ahcyl2		-0.319784	-0.0396811		-0.150113
Q01768	Nucleoside diphosphate kinase B	Nme2		-0.32	-0.248399		0.111699
O54962	Barrier-to-autointegration factor	Banf1		-0.320828	-0.788664		-0.182409
O70378	ER membrane protein complex subunit 8	Emc8		-0.321099	-0.209378		0.168064
Q99JI6	Ras-related protein Rap-1b	Rap1b		-0.321784	-0.648145		0.273635
Q62426	Cystatin-B	Cstb		-0.326028	-0.249805		0.134812
C0HKE9	Histone H2A type 1-H	Hist1h2ah		-0.32619	0.424815		-0.267844
Q91VT4	Carbonyl reductase family member 4	Cbr4		-0.326606	0.192321		0.274649
P48036	Annexin A5	Anxa5		-0.326842	-0.074988		-0.285882
Q8K2F8	Protein LSM14 homolog A	Lsm14a		-0.332517	0.00963388		0.635754
O88441	Metaxin-2	Mtx2		-0.33428	0.569977		0.310864
Q60710	Deoxynucleoside triphosphate triphosphohydrolase SAMHD1	Samhd1		-0.335972	0.0123541		0.945008
P0DOV2	Interferon-activable protein 204	Ifi204		-0.339363	-0.52587		1.17085
Q8K273	Membrane magnesium transporter 1	Mmgt1		-0.339509	-0.188677		0.204329
Q9CRB9	MICOS complex subunit Mic19	Chchd3		-0.340788	-0.0282486		0.373899
Q505F5	Leucine-rich repeat-containing protein 47	Lrrc47		-0.341391	0.0522768		-0.01909
P60766	Cell division control protein 42 homolog	Cdc42		-0.342378	-0.324058		0.255809
Q8BGH2	Sorting and assembly machinery component 50 homolog	Samm50		-0.345784	0.0289935		0.180339
P56135	ATP synthase subunit f, mitochondrial	Atp5j2		-0.346995	0.113967		0.170246
Q80VD1	Protein FAM98B	Fam98b		-0.347307	0.052555		0.165237
P61924	Coatomer subunit zeta-1	Copz1		-0.349713	-0.211264		-0.137505
Q99MN9	Propionyl-CoA carboxylase beta chain, mitochondrial	Pccb		-0.3524	-0.229805		0.155102
A2AAY5	SH3 and PX domain-containing protein 2B	Sh3pxd2b		-0.352897	0.304044		-0.00229571
O08709	Peroxiredoxin-6	Prdx6		-0.354225	0.212881		0.157884
Q921H8	3-ketoacyl-CoA thiolase A, peroxisomal	Acaa1a		-0.354649	-0.162929		0.482539
P10107	Annexin A1	Anxa1		-0.355885	0.0193461		-0.167831
P51859	Hepatoma-derived growth factor	Hdgf		-0.358398	-0.398418		0.306262
Q9EQP2	EH domain-containing protein 4	Ehd4		-0.359934	-0.667905		1.10986
Q8BG95	Protein phosphatase 1 regulatory subunit 12B	Ppp1r12b		-0.369073	-0.527575		0.28639
Q7TMB8	Cytoplasmic FMR1-interacting protein 1	Cyfip1		-0.369781	0.126444		0.1644
P52912	Nucleolysin TIA-1	Tia1		-0.370284	0.0306892		-0.467164
Q7TQI3	Ubiquitin thioesterase OTUB1	Otub1		-0.37062	-0.392933		0.0841119
Q91X78	Erlin-1	Erlin1		-0.370807	-0.0147182		0.328147
Q9D1M4	Eukaryotic translation elongation factor 1 epsilon-1	Eef1e1		-0.370919	-0.108581		0.213378
Q64378	Peptidyl-prolyl cis-trans isomerase FKBP5	Fkbp5		-0.372076	-0.242038		0.311096
P45376	Aldose reductase	Akr1b1		-0.372225	-0.077924		0.0993289
Q9CPQ8	ATP synthase subunit g, mitochondrial	Atp5l		-0.374168	0.248413		0.202951
Q99LR1	Monoacylglycerol lipase ABHD12	Abhd12		-0.37443	-0.205281		0.610464
Q9D358	Low molecular weight phosphotyrosine protein phosphatase	Acp1		-0.376227	-0.183032		-0.0700878
Q3TIX9	U4/U6.U5 tri-snRNP-associated protein 2	Usp39		-0.379226	-0.0676969		-0.332553
Q8VDD5	Myosin-9	Myh9		-0.379582	-0.028955		0.0888879
Q8QZS1	3-hydroxyisobutyryl-CoA hydrolase, mitochondrial	Hibch		-0.380221	-0.231176		-0.211648
P70404	Isocitrate dehydrogenase [NAD] subunit gamma 1, mitochondrial	Idh3g		-0.380333	-0.13641		-0.00469639
E9PVA8	eIF-2-alpha kinase activator GCN1	Gcn1l1		-0.384113	-0.0446723		-0.0102143
Q3UJB9	Enhancer of mRNA-decapping protein 4	Edc4		-0.386732	-0.170637		-0.169615
P57776	Elongation factor 1-delta	Eef1d		-0.389035	0.0250289		0.261892
P35278	Ras-related protein Rab-5C	Rab5c		-0.392459	-0.144632		0.239765
P55258	Ras-related protein Rab-8A	Rab8a		-0.393311	-0.0745322		-0.164577
Q8BRH0	Transmembrane and TPR repeat-containing protein 3	Tmtc3		-0.393463	-0.136395		0.532043
Q64674	Spermidine synthase	Srm		-0.39352	-0.0668806		-0.292944
Q9CQW2	ADP-ribosylation factor-like protein 8B	Arl8b		-0.39722	-0.324184		0.0415934
Q9JMG7	Hepatoma-derived growth factor-related protein 3	Hdgfrp3		-0.398418	-0.358398		0.306262
P28798	Granulins	Grn		-0.401482	0.111165		0.576087
Q8BMK4	Cytoskeleton-associated protein 4	Ckap4		-0.40173	-0.0742132		0.616499
Q9D0Q7	39S ribosomal protein L45, mitochondrial	Mrpl45		-0.402054	-0.060969		-0.329441
Q8BJW6	Eukaryotic translation initiation factor 2A	Eif2a		-0.404477	0.0606008		0.12733
Q64737	Trifunctional purine biosynthetic protein adenosine-3	Gart		-0.405834	-0.0206624		-0.0443673
Q8CAQ8	MICOS complex subunit Mic60	Immt		-0.406025	0.00877379		0.416029
P26040	Ezrin	Ezr		-0.407804	0.0263043		0.914144
Q61792	LIM and SH3 domain protein 1	Lasp1		-0.408187	0.0550568		0.282855
P62492	Ras-related protein Rab-11A	Rab11a		-0.408761	0.0258793		-0.0252578
P03930	ATP synthase protein 8	Mtatp8		-0.409604	0.057277		-0.028955
Q9DB20	ATP synthase subunit O, mitochondrial	Atp5o		-0.410102	0.0646069		0.315972
P51660	Peroxisomal multifunctional enzyme type 2	Hsd17b4		-0.414595	-0.0877334		-0.149697
Q8C0C7	Phenylalanine--tRNA ligase alpha subunit	Farsa		-0.417405	0.148869		0.215691
P57780	Alpha-actinin-4	Actn4		-0.41754	-0.00381376		0.277878
Q9D2R0	Acetoacetyl-CoA synthetase	Aacs		-0.418369	-0.4455		0.124527
Q9DBR7	Protein phosphatase 1 regulatory subunit 12A	Ppp1r12a		-0.42252	-0.527575		0.440671
P04117	Fatty acid-binding protein, adipocyte	Fabp4		-0.427518	-0.373533		-0.237303
Q9QUR7	Peptidyl-prolyl cis-trans isomerase NIMA-interacting 1	Pin1		-0.427789	-0.07514		2.05544
O88990	Alpha-actinin-3	Actn3		-0.431306	-0.00381376		0.393207
Q6ZWY9	Histone H2B type 1-C/E/G	Hist1h2bc		-0.436588	0.330329		-0.296988
Q921X9	Protein disulfide-isomerase A5	Pdia5		-0.437232	-0.0827439		0.355355
Q62186	Translocon-associated protein subunit delta	Ssr4		-0.44134	-0.0692097		0.279804
Q91V41	Ras-related protein Rab-14	Rab14		-0.445991	-0.108519		-0.012308
O70325	Phospholipid hydroperoxide glutathione peroxidase, mitochondrial	Gpx4		-0.449296	0.128161		0.134089
Q9R0P5	Destrin	Dstn		-0.450794	-0.234007		0.22848
Q9WVA3	Mitotic checkpoint protein BUB3	Bub3		-0.452688	-0.0447021		-0.14143
Q8VBV7	COP9 signalosome complex subunit 8	Cops8		-0.453083	0.0258793		-0.531511
P97315	Cysteine and glycine-rich protein 1	Csrp1		-0.455317	-0.00740554		0.632454
Q9Z1Q5	Chloride intracellular channel protein 1	Clic1		-0.465181	-0.380409		0.0759022
Q61595	Kinectin	Ktn1		-0.466855	-0.110511		0.454544
Q9CQJ4	E3 ubiquitin-protein ligase RING2	Rnf2		-0.471589	0.358059		-0.610081
Q9JMG1	Endothelial differentiation-related factor 1	Edf1		-0.472429	0.091666		0.359521
Q8CI43	Myosin light chain 6B	Myl6b		-0.47315	-0.00740554		0.000959073
Q9Z1Q9	Valine--tRNA ligase	Vars		-0.475154	-0.050876		0.317825
Q78PY7	Staphylococcal nuclease domain-containing protein 1	Snd1		-0.478206	-0.0110064		0.0953101
Q60817	Nascent polypeptide-associated complex subunit alpha	Naca		-0.489605	-0.0509358		0.0962956
P11031	Activated RNA polymerase II transcriptional coactivator p15	Sub1		-0.490152	-0.645051		0.227599
Q9DCX2	ATP synthase subunit d, mitochondrial	Atp5h		-0.492647	0.121015		0.249021
Q60930	Voltage-dependent anion-selective channel protein 2	Vdac2		-0.497934	0.00705191		0.401729
Q60932	Voltage-dependent anion-selective channel protein 1	Vdac1		-0.498056	-0.013276		0.303787
Q9DCF9	Translocon-associated protein subunit gamma	Ssr3		-0.49981	0.142348		0.344658
Q9D819	Inorganic pyrophosphatase	Ppa1		-0.503302	-0.0973321		0.0518871
P48722	Heat shock 70 kDa protein 4L	Hspa4l		-0.50453	-0.201808		1.24199
Q8BTM8	Filamin-A	Flna		-0.507337	0.0436244		0.431409
Q9CY27	Very-long-chain enoyl-CoA reductase	Tecr		-0.510539	-0.295872		0.340084
Q91VS7	Microsomal glutathione S-transferase 1	Mgst1		-0.511094	-0.13416		0.235531
Q64152	Transcription factor BTF3	Btf3		-0.515274	0.210638		-0.139299
Q99K01	Pyridoxal-dependent decarboxylase domain-containing protein 1	Pdxdc1		-0.515769	-0.382852		0.107601
Q6P542	ATP-binding cassette sub-family F member 1	Abcf1		-0.515913	0.0847447		0.621524
Q9WUM3	Coronin-1B	Coro1b		-0.517957	-0.0995718		0.31034
P24369	Peptidyl-prolyl cis-trans isomerase B	Ppib		-0.526431	-0.00731859		0.218657
Q925I1	ATPase family AAA domain-containing protein 3	Atad3		-0.529739	-0.386091		0.490519
Q922Q1	Mitochondrial amidoxime reducing component 2	Marc2		-0.532303	-0.161072		0.188781
Q8CAS9	Poly [ADP-ribose] polymerase 9	Parp9		-0.537173	-0.249874		2.09123
Q9D8X2	Coiled-coil domain-containing protein 124	Ccdc124		-0.542395	0.090718		0.335712
Q60931	Voltage-dependent anion-selective channel protein 3	Vdac3		-0.546077	-0.00093804		0.366415
P50580	Proliferation-associated protein 2G4	Pa2g4		-0.550782	0.0563061		0.0104719
Q7TPR4	Alpha-actinin-1	Actn1		-0.555163	0.0344974		0.500139
Q8BFY9	Transportin-1	Tnpo1		-0.558559	-0.0736209		0.303716
Q9WVA4	Transgelin-2	Tagln2		-0.558729	-0.348078		0.243608
Q05816	Fatty acid-binding protein, epidermal	Fabp5		-0.559175	-0.260186		-0.159831
P61028	Ras-related protein Rab-8B	Rab8b		-0.566293	-0.185245		-0.087833
P07091	Protein S100-A4	S100a4		-0.566827	-0.215798		0.0861927
Q62422	Osteoclast-stimulating factor 1	Ostf1		-0.5716	0.032242		0.179129
Q8BT60	Copine-3	Cpne3		-0.583074	-0.218766		-0.0173002
P12382	ATP-dependent 6-phosphofructokinase, liver type	Pfkl		-0.586536	0.202888		-0.68375
Q810U5	Coiled-coil domain-containing protein 50	Ccdc50		-0.605947	0.0210533		0.455071
P17742	Peptidyl-prolyl cis-trans isomerase A	Ppia		-0.613057	-0.250715		0.0501186
Q9R233	Tapasin	Tapbp		-0.632987	-0.377295		2.6068
O89086	RNA-binding protein 3	Rbm3		-0.642617	0.0889556		0.118692
P70296	Phosphatidylethanolamine-binding protein 1	Pebp1		-0.645751	-0.510827		0.276556
Q9ESW8	Pyroglutamyl-peptidase 1	Pgpep1		-0.65102	-0.304505		0.403486
P50543	Protein S100-A11	S100a11		-0.663717	-0.324871		-0.147042
Q8C0E3	Tripartite motif-containing protein 47	Trim47		-0.67252	0.206393		0.213814
Q9Z1R2	Large proline-rich protein BAG6	Bag6		-0.673969	-0.0990617		-0.20253
Q9CZW5	Mitochondrial import receptor subunit TOM70	Tomm70a		-0.678672	-0.0400963		0.587845
P56395	Cytochrome b5	Cyb5a		-0.681863	-0.794307		0.0316352
P29387	Guanine nucleotide-binding protein subunit beta-4	Gnb4		-0.690219	-0.0824689		1.69817
P67778	Prohibitin	Phb		-0.69874	0.199123		0.379066
Q9D379	Epoxide hydrolase 1	Ephx1		-0.702891	-0.23455		0.645794
Q8BWY3	Eukaryotic peptide chain release factor subunit 1	Etf1		-0.709104	-0.0705575		0.217789
Q9CPU4	Microsomal glutathione S-transferase 3	Mgst3		-0.709222	-0.0839821		0.201257
Q01149	Collagen alpha-2(I) chain	Col1a2		-0.716007	0.0304067		0.256286
P29595	NEDD8	Nedd8		-0.720731	-0.154907		0.0658135
O35129	Prohibitin-2	Phb2		-0.724516	0.12618		0.262493
Q9JII6	Alcohol dehydrogenase [NADP(+)]	Akr1a1		-0.727738	-0.186853		0.221506
P31786	Acyl-CoA-binding protein	Dbi		-0.745333	-0.290321		-0.648914
Q791V5	Mitochondrial carrier homolog 2	Mtch2		-0.763734	-0.0706937		0.353685
P11087	Collagen alpha-1(I) chain	Col1a1		-0.777665	-0.0907415		0.063572
Q62191	E3 ubiquitin-protein ligase TRIM21	Trim21		-0.78138	-0.107399		1.92604
P26883	Peptidyl-prolyl cis-trans isomerase FKBP1A	Fkbp1a		-0.836527	-0.144265		0.154402
Q9R0X4	Acyl-coenzyme A thioesterase 9, mitochondrial	Acot9		-0.846169	0.016639		0.698485
P00405	Cytochrome c oxidase subunit 2	Mtco2		-0.856842	-0.0441516		0.552033
P12787	Cytochrome c oxidase subunit 5A, mitochondrial	Cox5a		-0.95646	-0.318398		0.760902
Q91WD5	NADH dehydrogenase [ubiquinone] iron-sulfur protein 2, mitochondrial	Ndufs2		-0.962435	0.0413831		0.371113
Q99K28	ADP-ribosylation factor GTPase-activating protein 2	Arfgap2		-0.972308	0.0255958		0.188528
O08573	Galectin-9	Lgals9		-0.979203	-0.101815		3.63445
Q9DC69	NADH dehydrogenase [ubiquinone] 1 alpha subcomplex subunit 9, mitochondrial	Ndufa9		-0.984731	-0.180266		0.519793
Q8JZU2	Tricarboxylate transport protein, mitochondrial	Slc25a1		-0.993436	-0.322614		0.496922
Q99LC3	NADH dehydrogenase [ubiquinone] 1 alpha subcomplex subunit 10, mitochondrial	Ndufa10		-1.00312	0.0728604		0.611314
P51881	ADP/ATP translocase 2	Slc25a5		-1.01704	-0.0410311		0.491083
Q9DCT2	NADH dehydrogenase [ubiquinone] iron-sulfur protein 3, mitochondrial	Ndufs3		-1.02903	0.19711		0.466758
P63089	Pleiotrophin	Ptn		-1.04722	0.00417777		0.292069
P48962	ADP/ATP translocase 1	Slc25a4		-1.04841	0.1121		0.59144
P43274	Histone H1.4	Hist1h1e		-1.05113	0.71914		-0.35078
Q9ERS2	NADH dehydrogenase [ubiquinone] 1 alpha subcomplex subunit 13	Ndufa13		-1.08706	0.00345838		0.569588
Q91VD9	NADH-ubiquinone oxidoreductase 75 kDa subunit, mitochondrial	Ndufs1		-1.0944	-0.0868904		0.50256
Q99LY9	NADH dehydrogenase [ubiquinone] iron-sulfur protein 5	Ndufs5		-1.13473	0.0123541		0.693498
Q9DCJ5	NADH dehydrogenase [ubiquinone] 1 alpha subcomplex subunit 8	Ndufa8		-1.14755	-0.0642687		0.709291
Q9CQZ5	NADH dehydrogenase [ubiquinone] 1 alpha subcomplex subunit 6	Ndufa6		-1.17873	0.0801119		0.789521
Q91YT0	NADH dehydrogenase [ubiquinone] flavoprotein 1, mitochondrial	Ndufv1		-1.18167	0.375623		0.46091
Q9CZ13	Cytochrome b-c1 complex subunit 1, mitochondrial	Uqcrc1		-1.20174	-0.0298531		0.496156
Q9CQ69	Cytochrome b-c1 complex subunit 8	Uqcrq		-1.22267	0.0935602		0.529371
Q9DB77	Cytochrome b-c1 complex subunit 2, mitochondrial	Uqcrc2		-1.24496	0.137635		0.480213
Q9D6J6	NADH dehydrogenase [ubiquinone] flavoprotein 2, mitochondrial	Ndufv2		-1.26136	0.377735		0.597741
Q91Z83	Myosin-7	Myh7		-1.28065	-0.028955		-0.0194263
Q9CQC7	NADH dehydrogenase [ubiquinone] 1 beta subcomplex subunit 4	Ndufb4		-1.29821	0.0787465		0.694791
P52503	NADH dehydrogenase [ubiquinone] iron-sulfur protein 6, mitochondrial	Ndufs6		-1.31915	-0.243199		0.971921
O35685	Nuclear migration protein nudC	Nudc		-1.34274	-0.134081		0.0661925
Q62188	Dihydropyrimidinase-related protein 3	Dpysl3		-1.60726	0.0250571		0.237062
Q8BJY1	26S proteasome non-ATPase regulatory subunit 5	Psmd5		-2.14044	-0.0640575		0.291863
Q9WUB3	Glycogen phosphorylase, muscle form	Pygm		-4.41199	-0.315504		0.554098
